# Supplementary material for: High-Density Linkage Map and Mapping for Sex and Growth-Related Traits of Largemouth Bass (Micropterus salmoides)
Source: Front Genet. 2019 Oct 10;10:960. doi: 10.3389/fgene.2019.00960 (PMC6796248; doi:10.3389/fgene.2019.00960)
Supplement: Supplementary file 1 [file DataSheet_1.zip › Supplemental Table 1.xlsx]

## Sheet: Supplemental Table 1 Data produ
Data production of RAD sequencing for each individual.
Sample name	Read number (M)	Base number (Mb)	GC (%)	Q20 (%)	Q30 (%)
1	12.26	1814.06	42.73	95.77	90.17
10	12.01	1765.29	42.58	95.72	90.05
100	28.01	4089.71	42.58	95.47	89.73
101	12.59	1838.12	42.62	95.46	89.76
11	14.04	2063.24	42.65	95.76	90.09
115	11.63	1698.6	42.55	95.56	89.89
117	17.19	2543.8	42.75	95.44	89.78
118	8.18	1194	43.48	95.55	89.5
12	15.2	2227.13	42.64	95.64	89.9
120	4.77	696.5	43.41	95.58	89.57
121	9.12	1331.03	43.51	95.55	89.51
122	11.32	1652.63	43.52	95.59	89.59
123	19.62	2903.79	42.72	95.4	89.72
124	19.93	2949.62	42.81	95.41	89.74
125	11.03	1632.79	43.17	96.47	91.65
126	8.4	1243.62	43.23	96.48	91.71
127	16.46	2428.01	42.75	95.46	89.78
128	11.74	1737.98	43.16	96.36	91.37
129	14.06	2073.35	43.17	96.41	91.47
13	10.54	1538.89	42.25	95.7	90.23
130	14.91	2199.24	43.1	96.41	91.44
132	10.74	1578.49	43.12	96.39	91.45
133	10.22	1502.18	43.19	96.38	91.35
134	13.57	1995.45	43.27	96.35	91.36
135	14.09	2071.36	43.13	96.38	91.43
136	21.63	3190.32	42.67	95.43	89.71
137	13.18	1936.77	43.23	96.37	91.4
138	17.71	2603.77	42.73	95.37	89.6
14	17.05	2497.42	42.67	95.65	89.93
143	12.75	1867.62	43.16	96.29	91.26
144	17.85	2615.27	43.26	96.29	91.28
145	11.71	1710.24	43.31	96.24	91.13
146	24.27	3542.99	43.25	96.34	91.32
147	12.04	1757.72	43.26	96.27	91.2
148	16.04	2341.18	43.35	96.4	91.41
149	13.61	2014.8	42.44	95.37	89.43
15	10.68	1559.27	42.74	95.63	89.83
150	11.66	1726.41	42.38	95.29	89.3
151	14.27	2111.51	42.39	95.38	89.39
152	18.63	2748.27	42.42	95.39	89.42
153	21.12	3115.59	42.35	95.38	89.39
154	15.64	2298.54	42.39	95.4	89.47
155	14.4	2117.37	42.43	95.33	89.27
156	12.67	1862.61	42.48	95.32	89.31
157	17.41	2558.91	42.34	95.39	89.45
158	15.78	2319.46	42.39	95.36	89.37
159	16.86	2470.08	42.33	95.32	89.3
16	20.6	3008.25	42.67	95.7	89.96
160	17.53	2567.62	42.36	95.21	89.07
161	11.6	1693.96	42.4	95.18	89.02
162	24.9	3635.85	42.4	95.3	89.25
163	13.61	1986.8	42.49	95.34	89.34
164	16.12	2353.59	42.57	95.34	89.29
168	12.82	1896.96	42.26	95.84	90.54
174	10.74	1589.69	42.14	95.83	90.55
18	11.46	1672.84	42.73	95.65	89.91
189	4.15	613.84	42.05	95.88	90.57
19	13.69	1998.02	42.71	95.82	90.19
191	25.18	3714.16	42.3	95.88	90.57
192	26.55	3916.09	42.24	95.84	90.49
193	18.95	2785.96	42.27	95.85	90.56
195	16.42	2413.8	42.27	95.8	90.39
197	14.98	2202.67	42.3	95.84	90.5
198	20.84	3063.01	42.25	95.9	90.64
199	17.7	2602.22	42.29	95.82	90.46
2	25.78	3776.47	42.33	95.7	90.23
20	24.53	3581.97	42.21	95.75	90.33
200	16.22	2376.72	42.29	95.77	90.38
21	11.07	1615.66	42.28	95.84	90.51
22	16.54	2447.72	42.73	96.13	90.92
23	22.15	3277.91	42.76	96.16	90.98
24	18.62	2756.23	42.73	96.13	90.85
25	20.64	3044.35	42.69	96.16	90.93
26	27.46	4050.81	42.7	96.13	90.85
27	19.41	2853.65	42.71	96.18	90.98
28	18.05	2653.5	42.76	96.09	90.75
29	16.82	2472	42.77	96.08	90.78
3	20.42	3022.42	42.77	95.8	90.24
30	18.96	2787.54	42.66	96.16	90.95
31	11.96	1758.29	42.65	96.14	90.89
33	20.13	2949.56	42.73	96.07	90.76
34	19.19	2810.89	42.72	95.99	90.61
35	12.35	1803.2	42.75	95.98	90.57
36	23.18	3384.44	42.72	96.11	90.8
37	12.98	1895.69	42.77	96.05	90.74
38	17.4	2540.74	42.76	96.14	90.88
39	11.68	1728.53	43.33	93.98	86.39
4	14.97	2215.93	42.72	95.75	90.07
40	14.22	2104.4	43.34	94.03	86.51
41	12.93	1914.35	43.31	93.8	85.96
42	17.17	2532.04	43.33	93.87	86.11
43	19.8	2920.74	43.26	93.79	85.94
44	14.79	2173.71	43.29	93.78	85.97
45	11.28	1658.18	43.32	93.82	85.96
46	11.07	1626.58	43.31	93.81	86
47	13.49	1970.21	42.28	95.83	90.47
48	11.85	1753.26	42.4	94.62	87.97
5	26.82	3955.54	42.77	95.79	90.16
50	15.72	2326.44	42.39	94.61	87.97
51	12.12	1793.5	42.39	94.52	87.68
52	15.03	2209.14	43.19	93.8	85.99
53	20.43	3013.48	42.37	94.56	87.77
54	11.58	1702.63	43.28	93.84	86.04
55	13.93	2040.67	43.21	93.7	85.8
56	22.9	3377.25	42.35	94.54	87.71
57	12.14	1777.84	43.23	93.71	85.8
58	15.36	2258.39	42.42	94.59	87.84
59	17.36	2551.4	42.43	94.51	87.63
6	19.47	2871.83	42.64	95.73	90.02
60	6.53	953.99	43.23	93.73	85.81
61	15.22	2237.51	42.43	94.51	87.67
62	23.6	3445.96	43.3	93.78	85.93
64	22.88	3364.03	42.41	94.55	87.77
65	21.07	3097.41	42.46	94.53	87.71
66	10.01	1461.74	43.33	93.7	85.81
67	13.92	2032.92	43.38	93.91	86.15
68	19.23	2846.14	43.62	95.63	89.7
69	15.26	2235.79	42.42	94.46	87.58
7	14.77	2170.7	42.67	95.73	90.07
70	21.33	3124.34	42.43	94.48	87.65
71	10.73	1565.89	42.38	94.38	87.42
72	31.88	4654.2	42.39	94.51	87.66
73	12.29	1794.36	42.47	94.43	87.53
74	18.11	2644.08	42.44	94.49	87.61
75	11.88	1757.59	42.57	95.57	90
76	19.26	2849.75	42.62	95.55	89.97
77	14.85	2198.21	42.57	95.53	89.85
78	17.8	2633.92	43.6	95.56	89.59
8	13.05	1917.69	42.67	95.71	89.96
80	21.24	3133.55	42.58	95.55	89.92
81	18.42	2725.61	43.61	95.58	89.54
82	2.98	439.47	43.34	95.63	89.68
83	25.09	3700.24	43.6	95.57	89.52
84	26.87	3963.18	42.54	95.55	89.89
85	16.45	2418.71	42.54	95.54	89.92
86	22.24	3270	43.6	95.61	89.65
87	18.01	2648.01	42.6	95.5	89.77
88	8.35	1228.09	42.44	95.52	89.86
89	15.19	2232.87	42.45	95.55	89.92
9	5.55	815.92	42.7	95.7	90.02
90	8.58	1261.88	42.46	95.55	89.9
91	15.43	2267.65	43.57	95.55	89.48
92	14.37	2112.29	43.58	95.52	89.48
93	19.06	2801.36	43.52	95.63	89.68
94	19.8	2911.13	43.61	95.58	89.58
95	16.93	2480.66	43.51	95.55	89.52
96	10.55	1545	42.44	95.49	89.82
97	16.83	2465.61	42.56	95.34	89.52
98	10.47	1533.24	43.45	95.51	89.39
99	9.02	1316.71	42.64	95.41	89.63
F	12.78	1866.28	43.18	95.36	89.56
M	14.66	2147	43.34	95.36	89.53
