# Supplementary material for: High-Density Linkage Map and Mapping for Sex and Growth-Related Traits of Largemouth Bass (Micropterus salmoides)
Source: Front Genet. 2019 Oct 10;10:960. doi: 10.3389/fgene.2019.00960 (PMC6796248; doi:10.3389/fgene.2019.00960)
Supplement: Supplementary file 2 [file DataSheet_2.zip]

Archive with 1 entries (1 files):
- Supplemental Table 2.xlsx
