# Supplementary material for: High-Density Linkage Map and Mapping for Sex and Growth-Related Traits of Largemouth Bass (Micropterus salmoides)
Source: Front Genet. 2019 Oct 10;10:960. doi: 10.3389/fgene.2019.00960 (PMC6796248; doi:10.3389/fgene.2019.00960)
Supplement: Supplementary file 2 [file DataSheet_2.zip › Supplemental Table 2.xlsx]

## Sheet: Supplemental Table 2 Genotype i
Polymorphsim SNP markers information
Marker id	Segregation type	1	10	100	101	11	115	117	118	12	120	121	122	123	124	125	126	127	128	129	13	130	132	133	134	135	136	137	138	14	143	144	145	146	147	148	149	15	150	151	152	153	154	155	156	157	158	159	16
51	<lmxll>	ll	lm	lm	LM	LM	lm	ll	lm	ll	--	ll	ll	ll	lm	lm	ll	ll	ll	ll	ll	ll	lm	ll	ll	lm	lm	ll	lm	ll	LM	ll	lm	ll	LM	lm	ll	LM	ll	--	LM	ll	ll	ll	ll	lm	--	ll	LM
74	<lmxll>	lm	lm	lm	lm	ll	lm	ll	lm	lm	ll	lm	LM	ll	ll	ll	--	ll	ll	lm	ll	ll	lm	ll	LM	lm	ll	lm	ll	ll	ll	lm	ll	lm	lm	ll	lm	ll	ll	ll	ll	lm	lm	LM	ll	ll	ll	ll	lm
79	<nnxnp>	nn	nn	nn	--	nn	--	np	nn	np	--	nn	--	NP	nn	--	--	--	NP	--	--	NP	--	--	--	NP	nn	nn	--	np	--	--	--	--	nn	nn	nn	--	--	np	NP	NP	nn	nn	--	np	nn	nn	np
89	<lmxll>	lm	--	lm	LM	ll	--	ll	ll	lm	--	--	--	ll	--	--	--	ll	lm	--	LM	--	--	ll	lm	ll	lm	--	--	--	lm	--	lm	--	lm	--	--	LM	--	--	lm	--	--	--	ll	lm	ll	--	LM
119	<abxcd>	--	--	--	bd	--	--	--	--	bd	--	--	--	bd	bd	bd	bd	--	--	bd	--	bd	--	--	--	bd	--	bd	bd	--	--	--	--	--	--	--	--	--	--	bd	--	--	bd	--	--	--	--	--	--
120	<lmxll>	LM	--	ll	LM	--	--	--	--	ll	--	--	--	lm	LM	--	--	--	--	--	--	--	--	--	lm	--	ll	ll	LM	ll	--	lm	--	LM	--	ll	lm	--	--	--	--	--	LM	--	--	--	--	--	ll
135	<hkxhk>	HK	hk	hk	HK	--	hk	HK	hk	hk	--	kk	--	HK	hk	HK	HK	HK	--	hk	hk	hk	HK	hk	hh	hk	hk	hk	hk	--	hk	hk	HK	hk	--	HK	hk	hk	hk	hk	hk	hk	hk	hk	hk	HK	--	hk	hk
174	<lmxll>	--	--	ll	--	--	--	ll	--	ll	--	--	LM	--	--	ll	ll	ll	--	--	LM	ll	--	ll	--	--	ll	lm	ll	--	--	LM	--	ll	--	--	--	ll	--	ll	--	--	--	--	ll	ll	ll	--	LM
192	<lmxll>	ll	ll	lm	--	--	lm	--	--	LM	ll	--	ll	ll	--	--	--	lm	--	--	ll	--	--	--	lm	ll	ll	lm	LM	--	--	ll	--	ll	--	ll	--	--	--	--	LM	ll	ll	lm	LM	ll	ll	lm	ll
204	<nnxnp>	nn	--	nn	nn	nn	np	nn	--	nn	--	nn	nn	np	nn	--	NP	nn	nn	nn	NP	nn	--	nn	--	NP	NP	np	np	--	np	np	--	nn	--	np	--	nn	--	np	nn	NP	np	np	--	--	--	--	NP
206	<nnxnp>	--	--	--	--	--	--	--	--	--	np	--	--	--	--	--	--	nn	--	--	--	--	--	--	--	--	--	--	--	--	--	--	--	nn	--	--	--	--	--	--	--	--	--	nn	--	--	--	--	--
213	<lmxll>	--	LM	ll	--	ll	--	ll	--	--	--	--	--	ll	ll	--	--	--	--	--	ll	--	--	--	--	--	ll	--	lm	lm	ll	ll	--	--	--	--	--	--	ll	--	ll	ll	--	--	--	ll	--	ll	--
229	<lmxll>	lm	lm	lm	lm	ll	lm	ll	lm	LM	ll	LM	--	ll	ll	ll	ll	ll	ll	LM	ll	ll	lm	ll	lm	ll	ll	LM	ll	ll	ll	lm	--	lm	LM	--	LM	ll	ll	ll	ll	lm	LM	lm	LM	ll	ll	ll	lm
281	<nnxnp>	np	np	np	nn	nn	nn	nn	nn	np	--	nn	--	nn	NP	--	np	np	nn	np	np	nn	nn	np	np	np	nn	nn	nn	nn	nn	nn	nn	nn	np	nn	nn	np	nn	nn	np	nn	nn	--	NP	np	nn	np	np
335	<lmxll>	--	LM	lm	--	--	--	ll	ll	--	--	--	--	lm	ll	lm	--	ll	lm	--	--	ll	--	--	lm	--	ll	ll	lm	--	ll	ll	--	ll	--	ll	--	--	--	--	--	ll	--	--	--	--	--	ll	LM
341	<lmxll>	ll	ll	ll	--	--	lm	LM	--	ll	--	--	--	lm	lm	--	--	--	ll	--	--	--	lm	lm	lm	lm	ll	ll	LM	--	ll	lm	ll	lm	LM	ll	LM	lm	LM	--	ll	ll	lm	lm	--	lm	--	--	ll
355	<nnxnp>	--	--	nn	--	nn	--	nn	--	--	--	--	--	nn	--	--	--	--	--	--	nn	nn	--	--	--	--	nn	--	--	nn	--	nn	--	nn	--	--	--	--	--	--	--	--	--	nn	--	nn	--	--	nn
396	<lmxll>	LM	--	--	--	ll	--	ll	ll	--	--	--	LM	--	ll	--	--	ll	--	--	--	--	--	lm	--	lm	--	--	lm	--	--	--	--	ll	--	ll	--	--	lm	--	ll	--	lm	ll	ll	ll	--	--	ll
435	<lmxll>	lm	ll	lm	lm	lm	ll	LM	--	ll	ll	ll	--	ll	LM	lm	lm	ll	ll	lm	lm	lm	ll	LM	ll	ll	lm	ll	ll	ll	lm	lm	ll	lm	lm	ll	lm	ll	lm	LM	lm	lm	LM	ll	--	lm	lm	--	lm
480	<lmxll>	LM	--	ll	lm	--	lm	ll	--	LM	ll	LM	--	LM	ll	ll	--	ll	--	lm	lm	ll	LM	--	--	--	lm	ll	ll	--	--	lm	--	ll	ll	--	ll	--	lm	LM	ll	ll	lm	ll	ll	lm	ll	LM	lm
524	<lmxll>	--	--	--	LM	--	--	--	ll	--	--	--	--	--	--	--	--	LM	ll	--	--	ll	--	--	ll	--	--	--	--	--	lm	--	--	ll	ll	ll	--	ll	--	--	--	LM	ll	--	--	--	--	--	ll
527	<hkxhk>	HK	hk	hk	hk	--	hk	hk	HK	hk	--	HK	hk	hk	hk	hh	hk	hk	hk	hk	hk	hk	hk	hk	hk	HK	hk	HK	hk	hk	hk	hk	hk	hk	HK	hk	hk	hk	hk	--	hk	HK	hk	HK	hk	hk	hk	--	hk
566	<lmxll>	--	LM	lm	--	lm	--	lm	ll	--	--	--	--	lm	lm	ll	lm	lm	lm	--	--	--	lm	LM	LM	LM	ll	ll	LM	--	ll	lm	--	lm	--	--	--	--	--	--	--	ll	--	lm	ll	--	ll	--	--
598	<lmxll>	--	--	--	LM	--	--	--	--	ll	LM	--	--	--	--	--	--	ll	--	--	LM	--	ll	--	ll	--	--	--	--	lm	ll	--	ll	--	--	--	--	--	ll	LM	ll	--	ll	ll	LM	--	--	--	ll
601	<efxeg>	--	ee	ef	--	--	ee	ef	--	eg	--	--	FG	--	ee	--	--	--	ee	ef	--	ee	ee	--	--	eg	--	ee	--	ee	eg	eg	eg	ee	--	ee	ee	--	eg	ef	ee	ee	eg	--	ee	eg	eg	--	eg
639	<lmxll>	--	--	--	--	lm	--	--	--	ll	--	--	--	--	--	ll	--	lm	--	LM	ll	--	--	ll	--	--	--	--	ll	ll	lm	--	--	ll	lm	--	LM	--	--	--	ll	--	--	ll	--	--	ll	--	--
650	<lmxll>	ll	lm	--	--	LM	lm	--	--	--	--	--	--	--	--	ll	--	--	--	--	LM	--	--	--	ll	--	--	ll	LM	--	--	--	--	lm	--	LM	--	--	--	--	lm	--	LM	--	LM	--	ll	ll	--
726	<lmxll>	lm	LM	ll	ll	lm	--	ll	--	--	--	--	--	ll	--	--	--	ll	--	--	--	--	--	--	ll	--	ll	--	ll	ll	--	--	--	ll	ll	--	--	ll	--	--	ll	ll	--	--	--	ll	ll	LM	LM
793	<lmxll>	ll	LM	ll	LM	lm	ll	LM	ll	ll	--	ll	LM	ll	ll	lm	lm	ll	lm	ll	LM	LM	lm	LM	lm	ll	lm	ll	LM	lm	ll	LM	ll	lm	lm	ll	ll	lm	ll	ll	ll	ll	ll	lm	lm	lm	LM	LM	lm
803	<lmxll>	--	--	LM	lm	--	--	lm	--	ll	--	--	--	lm	ll	--	lm	lm	--	--	--	--	--	LM	LM	ll	ll	lm	lm	ll	lm	--	ll	ll	--	--	ll	--	--	lm	ll	--	LM	ll	--	ll	ll	ll	ll
841	<lmxll>	ll	ll	ll	ll	ll	ll	--	ll	ll	--	--	ll	ll	ll	ll	--	ll	ll	--	ll	ll	ll	--	ll	--	ll	ll	ll	--	ll	ll	--	ll	ll	ll	ll	ll	ll	ll	--	ll	ll	ll	ll	ll	ll	ll	ll
871	<nnxnp>	--	--	np	nn	NP	--	NP	--	np	--	--	--	np	--	--	--	np	--	--	--	np	--	--	--	--	--	--	--	nn	--	np	nn	np	--	nn	--	--	np	--	--	--	--	--	NP	np	--	--	--
900	<lmxll>	ll	ll	ll	ll	ll	--	ll	--	--	--	ll	ll	ll	ll	ll	ll	ll	ll	ll	ll	ll	--	ll	ll	ll	ll	ll	ll	ll	--	ll	ll	ll	ll	ll	ll	ll	ll	ll	ll	ll	ll	ll	ll	ll	ll	ll	ll
908	<lmxll>	--	--	--	lm	--	--	--	--	--	ll	--	--	--	--	--	--	--	--	ll	--	--	--	--	--	--	lm	--	lm	--	--	LM	--	LM	lm	--	--	--	LM	lm	ll	ll	--	--	--	ll	--	ll	--
926	<lmxll>	--	--	--	--	--	--	--	--	--	--	lm	--	--	--	--	--	--	ll	--	--	--	--	--	--	--	ll	--	--	--	--	ll	--	--	--	--	--	--	--	LM	--	--	ll	--	lm	ll	--	--	--
995	<lmxll>	lm	lm	lm	lm	lm	--	ll	ll	lm	--	--	--	lm	lm	lm	--	--	--	--	lm	lm	ll	--	--	lm	ll	--	lm	lm	ll	ll	--	--	ll	--	--	lm	ll	lm	--	LM	ll	lm	--	lm	--	--	lm
1008	<nnxnp>	--	--	--	nn	nn	nn	nn	--	nn	--	--	--	--	--	nn	--	--	--	--	--	--	--	--	nn	nn	--	--	nn	--	--	--	--	--	--	--	--	--	--	--	--	--	--	nn	nn	--	--	nn	--
1040	<lmxll>	--	--	lm	--	ll	lm	lm	lm	lm	ll	ll	ll	ll	lm	--	lm	ll	ll	lm	ll	ll	ll	ll	ll	ll	ll	ll	ll	ll	--	LM	ll	ll	LM	LM	ll	ll	ll	--	lm	LM	lm	ll	--	ll	lm	ll	lm
1127	<lmxll>	--	--	ll	--	--	--	ll	--	--	--	--	--	--	--	--	--	--	--	--	--	ll	--	ll	LM	--	ll	--	--	--	--	--	--	--	--	--	--	--	ll	ll	ll	ll	ll	--	--	--	ll	ll	ll
1136	<lmxll>	--	--	ll	--	ll	ll	ll	--	--	--	--	--	ll	lm	--	--	lm	--	lm	--	--	--	--	ll	ll	ll	ll	lm	ll	--	lm	--	ll	ll	--	--	--	ll	--	ll	ll	--	--	lm	--	ll	--	--
1147	<nnxnp>	nn	--	nn	--	nn	--	nn	--	nn	--	--	--	--	--	nn	--	--	--	--	--	--	--	nn	--	--	--	--	--	nn	--	nn	--	nn	nn	--	nn	nn	nn	--	--	--	nn	nn	nn	nn	--	--	nn
1169	<lmxll>	LM	--	--	--	lm	lm	lm	ll	lm	LM	--	--	lm	lm	LM	ll	ll	--	--	lm	LM	LM	ll	--	LM	LM	--	--	lm	LM	lm	lm	--	--	ll	--	--	LM	lm	lm	ll	--	ll	--	--	--	lm	ll
1184	<lmxll>	--	--	--	--	--	ll	ll	--	ll	--	LM	--	--	lm	--	LM	ll	--	LM	--	ll	--	--	LM	--	--	lm	--	--	--	ll	--	ll	--	--	LM	--	lm	ll	--	ll	--	ll	lm	--	--	ll	--
1216	<nnxnp>	NP	NP	np	np	nn	nn	NP	np	nn	--	--	nn	np	nn	--	--	NP	np	NP	--	nn	NP	np	NP	nn	NP	nn	nn	--	np	nn	nn	np	nn	--	nn	nn	NP	NP	nn	nn	np	np	nn	--	np	np	NP
1250	<lmxll>	--	--	lm	ll	--	--	LM	--	--	--	--	--	ll	lm	--	--	--	--	--	--	lm	ll	--	--	--	ll	lm	ll	ll	--	--	LM	lm	ll	--	--	--	ll	--	--	ll	--	ll	--	LM	--	--	ll
1293	<lmxll>	--	--	--	--	ll	--	--	--	LM	--	--	ll	ll	ll	--	--	--	LM	--	--	ll	--	--	--	lm	LM	--	ll	lm	--	lm	--	--	--	--	--	ll	--	--	LM	LM	--	LM	ll	lm	LM	LM	lm
1305	<lmxll>	ll	lm	ll	--	--	--	ll	--	--	--	--	--	ll	ll	--	--	--	--	LM	--	ll	LM	lm	--	--	ll	LM	--	--	--	ll	lm	ll	LM	ll	--	--	--	--	--	ll	--	--	LM	--	ll	--	ll
1339	<nnxnp>	--	--	--	NP	--	--	--	--	NP	--	--	nn	--	np	--	--	--	--	NP	--	nn	--	--	--	np	--	np	NP	np	--	--	nn	--	NP	--	nn	--	--	--	--	nn	--	np	nn	--	--	--	nn
1409	<lmxll>	LM	lm	lm	--	--	--	--	--	--	--	ll	--	--	lm	--	--	ll	--	LM	--	ll	ll	--	ll	--	ll	--	ll	ll	LM	lm	ll	--	--	LM	ll	ll	--	--	--	LM	ll	ll	--	--	LM	LM	ll
1502	<lmxll>	--	--	lm	--	--	LM	--	--	LM	--	--	--	lm	--	--	--	--	--	--	--	--	lm	--	--	lm	lm	lm	ll	ll	lm	lm	lm	lm	--	--	--	--	ll	ll	--	--	ll	--	--	--	--	lm	LM
1508	<lmxll>	--	--	lm	--	--	ll	lm	--	ll	lm	ll	ll	--	lm	ll	--	ll	ll	--	ll	--	lm	--	lm	lm	--	--	--	lm	lm	ll	LM	--	LM	ll	--	--	--	LM	ll	lm	ll	--	lm	lm	ll	lm	ll
1516	<lmxll>	--	--	--	lm	--	--	--	--	--	--	--	--	ll	--	--	--	--	--	--	--	--	--	--	--	lm	--	--	--	--	--	--	--	--	--	--	--	--	--	--	LM	--	--	--	--	--	ll	--	--
1568	<lmxll>	ll	--	ll	ll	--	--	--	ll	lm	--	--	--	lm	lm	--	--	ll	LM	--	--	ll	lm	ll	ll	lm	--	ll	ll	ll	ll	ll	ll	lm	ll	lm	--	ll	--	ll	LM	--	ll	--	--	LM	lm	ll	lm
1586	<nnxnp>	--	nn	nn	np	np	np	nn	--	nn	--	--	np	np	nn	--	--	NP	--	nn	--	nn	nn	--	--	np	nn	--	NP	--	nn	--	--	np	--	--	--	NP	nn	--	--	--	--	nn	--	np	--	NP	np
1713	<lmxll>	LM	ll	lm	ll	LM	ll	lm	ll	ll	--	--	--	lm	ll	ll	--	ll	LM	lm	--	lm	LM	ll	ll	ll	lm	ll	ll	--	lm	LM	lm	lm	--	ll	LM	ll	--	--	lm	ll	--	LM	ll	LM	lm	LM	lm
1737	<lmxll>	ll	lm	ll	lm	lm	--	--	--	--	--	ll	--	ll	--	lm	--	--	lm	lm	--	--	LM	ll	LM	--	ll	lm	lm	--	ll	--	--	--	--	lm	lm	lm	lm	lm	ll	--	--	--	lm	ll	--	--	--
1837	<lmxll>	lm	lm	lm	LM	lm	ll	LM	--	lm	--	ll	ll	lm	lm	ll	--	ll	ll	LM	ll	lm	LM	--	LM	lm	LM	--	lm	ll	LM	ll	--	ll	lm	ll	lm	--	LM	lm	--	--	--	--	ll	ll	ll	ll	ll
1853	<nnxnp>	nn	nn	nn	nn	nn	nn	nn	nn	nn	--	nn	nn	nn	nn	--	--	nn	nn	nn	nn	nn	nn	--	nn	nn	nn	nn	nn	nn	nn	nn	nn	nn	nn	nn	nn	nn	nn	nn	nn	nn	nn	nn	nn	nn	nn	--	nn
1856	<lmxll>	--	--	--	--	--	--	--	--	--	--	--	--	--	--	ll	--	--	--	--	--	--	--	--	LM	--	--	--	--	--	--	ll	--	--	--	--	--	--	--	--	ll	--	--	--	--	--	--	--	--
1880	<lmxll>	--	--	--	lm	--	--	--	--	ll	--	--	--	lm	--	--	--	--	lm	--	--	lm	--	--	LM	LM	--	ll	--	--	LM	LM	--	lm	--	lm	LM	--	--	--	--	ll	--	--	--	--	ll	ll	--
1885	<lmxll>	--	--	lm	ll	lm	lm	lm	lm	lm	--	--	ll	ll	ll	lm	ll	lm	--	ll	--	ll	--	ll	lm	ll	ll	lm	lm	--	lm	ll	LM	lm	lm	ll	--	ll	ll	ll	lm	ll	ll	lm	lm	ll	--	lm	ll
1946	<lmxll>	LM	--	lm	--	ll	ll	--	ll	ll	--	--	lm	lm	ll	ll	--	ll	ll	LM	LM	LM	ll	--	ll	ll	lm	ll	LM	ll	ll	lm	ll	ll	LM	ll	ll	LM	--	LM	--	lm	--	--	ll	--	--	ll	lm
1993	<lmxll>	LM	LM	ll	LM	LM	ll	ll	LM	lm	ll	LM	lm	ll	ll	LM	ll	lm	ll	ll	--	LM	ll	ll	LM	ll	ll	lm	lm	lm	lm	lm	--	lm	LM	ll	ll	ll	--	LM	ll	ll	ll	ll	ll	ll	lm	ll	ll
2108	<lmxll>	ll	--	--	--	LM	--	ll	--	lm	ll	--	ll	--	LM	--	--	LM	ll	ll	LM	--	--	--	ll	ll	lm	lm	ll	lm	LM	lm	--	LM	--	lm	LM	--	lm	ll	ll	ll	--	ll	ll	--	--	LM	ll
2144	<lmxll>	--	--	ll	--	--	--	LM	--	lm	--	--	lm	--	--	LM	--	--	--	--	--	--	--	--	--	--	ll	--	--	--	--	lm	--	LM	--	--	--	--	--	--	ll	ll	--	--	--	lm	lm	--	--
2242	<nnxnp>	--	--	np	--	nn	--	np	--	--	--	--	--	nn	np	--	--	--	--	--	--	--	--	--	--	--	np	--	nn	nn	--	--	--	--	--	--	--	--	nn	--	--	--	--	NP	--	--	--	--	np
2304	<lmxll>	--	ll	ll	--	ll	--	ll	--	ll	--	--	--	ll	ll	ll	ll	--	--	--	ll	ll	ll	--	--	ll	ll	ll	--	ll	--	--	--	ll	ll	ll	--	--	ll	--	ll	--	--	ll	ll	--	--	--	ll
2391	<lmxll>	--	ll	ll	ll	lm	ll	ll	LM	lm	--	--	ll	lm	ll	ll	--	--	lm	--	ll	lm	LM	ll	ll	ll	ll	ll	ll	ll	ll	lm	--	lm	ll	ll	--	--	--	ll	ll	lm	LM	LM	LM	ll	ll	ll	ll
2394	<lmxll>	ll	--	lm	ll	lm	--	lm	--	lm	--	ll	--	--	--	--	lm	ll	--	LM	ll	ll	--	--	LM	--	ll	--	--	ll	LM	LM	--	ll	LM	ll	--	--	--	ll	lm	ll	--	--	--	--	--	LM	ll
2415	<nnxnp>	--	np	np	--	nn	--	NP	--	NP	--	nn	--	nn	np	--	--	--	nn	np	NP	np	np	--	nn	nn	np	nn	nn	--	--	NP	nn	nn	--	nn	nn	nn	--	np	--	nn	nn	--	--	nn	nn	nn	np
2417	<lmxll>	ll	ll	LM	ll	--	--	LM	--	--	--	--	--	ll	--	--	ll	LM	--	ll	lm	LM	ll	LM	ll	ll	--	LM	ll	ll	--	--	LM	lm	--	--	ll	--	--	ll	--	ll	--	--	--	--	ll	--	ll
2458	<hkxhk>	hk	hk	hk	--	hk	--	kk	HK	hk	--	--	HK	hk	--	--	--	--	kk	--	--	hk	hh	--	--	--	hk	--	kk	hk	hk	hk	hk	hk	--	--	--	--	hk	--	--	hk	--	HK	--	--	--	hh	hk
2461	<lmxll>	ll	lm	ll	--	ll	LM	ll	--	LM	--	LM	LM	ll	ll	ll	ll	lm	lm	ll	LM	ll	LM	--	ll	lm	ll	ll	ll	lm	ll	lm	lm	ll	ll	lm	ll	ll	LM	LM	lm	ll	--	ll	LM	lm	lm	lm	lm
2463	<lmxll>	--	ll	LM	LM	--	--	lm	--	ll	--	--	--	lm	ll	--	--	--	--	--	--	--	--	--	--	--	ll	--	lm	--	--	ll	--	--	--	ll	--	--	ll	--	--	--	--	--	--	--	--	--	--
2469	<lmxll>	lm	lm	LM	LM	LM	lm	LM	LM	--	LM	LM	lm	lm	LM	LM	--	LM	lm	lm	LM	LM	LM	LM	LM	ll	lm	LM	LM	ll	LM	lm	ll	lm	LM	LM	lm	lm	--	lm	LM	LM	LM	lm	LM	LM	--	--	lm
2502	<lmxll>	ll	--	ll	--	--	--	ll	--	lm	--	--	lm	ll	lm	ll	ll	--	LM	lm	--	ll	LM	ll	ll	LM	ll	ll	lm	ll	LM	ll	LM	ll	ll	--	--	--	--	--	ll	ll	lm	ll	ll	lm	--	--	ll
2532	<lmxll>	--	ll	ll	--	ll	--	ll	ll	ll	--	ll	lm	ll	--	--	--	LM	lm	lm	--	--	LM	--	ll	LM	ll	lm	lm	ll	lm	lm	ll	ll	ll	ll	LM	--	ll	ll	--	lm	--	ll	--	lm	LM	ll	lm
2591	<lmxll>	ll	ll	ll	ll	ll	--	--	--	ll	--	ll	ll	--	ll	--	ll	ll	ll	ll	ll	ll	ll	--	ll	ll	ll	ll	ll	--	ll	ll	ll	ll	ll	ll	ll	--	ll	ll	ll	ll	ll	ll	--	--	ll	ll	ll
2604	<lmxll>	--	ll	--	--	lm	--	ll	--	--	--	--	--	--	--	--	--	--	--	--	--	--	--	--	lm	ll	--	--	--	--	--	ll	--	--	--	--	--	--	--	--	--	--	ll	--	--	--	--	--	--
2699	<lmxll>	lm	--	lm	lm	lm	ll	lm	LM	lm	--	--	--	lm	lm	ll	--	ll	ll	lm	--	lm	LM	--	lm	lm	lm	LM	lm	ll	LM	ll	ll	ll	LM	ll	--	ll	LM	lm	ll	LM	ll	--	ll	ll	LM	ll	ll
2779	<nnxnp>	--	--	--	--	--	nn	--	--	--	--	np	--	--	--	--	--	--	--	np	--	--	--	--	--	--	--	--	--	--	nn	nn	--	--	--	--	--	--	--	--	--	--	--	--	--	--	--	--	--
2824	<lmxll>	LM	ll	lm	ll	ll	ll	LM	--	ll	ll	--	ll	lm	ll	lm	lm	lm	ll	ll	ll	lm	ll	LM	lm	--	lm	lm	ll	--	ll	lm	--	lm	LM	ll	lm	--	ll	--	lm	LM	ll	LM	LM	ll	ll	lm	lm
2840	<lmxll>	--	ll	ll	LM	lm	lm	ll	--	lm	--	LM	ll	lm	--	--	LM	lm	--	lm	--	--	LM	--	lm	--	--	lm	ll	lm	LM	ll	lm	lm	LM	ll	--	--	lm	lm	--	ll	lm	--	lm	ll	LM	--	lm
2893	<lmxll>	--	--	--	--	--	--	--	--	--	--	--	--	--	--	--	--	--	--	--	--	ll	--	--	--	--	--	--	--	--	--	--	--	--	--	--	ll	ll	--	--	ll	--	--	--	ll	ll	ll	--	--
2981	<lmxll>	ll	lm	lm	ll	ll	lm	ll	ll	ll	--	lm	lm	ll	lm	ll	lm	lm	LM	lm	--	lm	ll	lm	LM	ll	ll	lm	ll	lm	ll	lm	lm	lm	ll	lm	LM	ll	--	lm	lm	ll	ll	lm	ll	ll	LM	lm	lm
2984	<nnxnp>	--	nn	nn	nn	np	--	nn	--	--	nn	--	nn	np	np	--	NP	NP	nn	np	--	nn	nn	NP	--	nn	np	nn	--	--	nn	nn	nn	--	NP	nn	--	NP	nn	--	--	nn	--	--	nn	np	nn	nn	nn
2996	<lmxll>	--	ll	lm	ll	lm	--	lm	lm	ll	--	lm	lm	lm	ll	LM	--	ll	ll	lm	--	ll	ll	--	lm	--	LM	LM	ll	ll	ll	ll	ll	lm	ll	lm	ll	LM	--	--	ll	lm	lm	lm	ll	lm	ll	lm	lm
3010	<nnxnp>	np	nn	NP	NP	nn	--	NP	--	np	--	--	nn	np	np	--	--	--	nn	--	NP	NP	--	np	--	nn	np	--	--	--	np	nn	NP	np	--	--	nn	np	NP	NP	--	nn	nn	--	nn	np	--	--	np
3018	<lmxll>	lm	--	--	ll	--	--	--	--	--	--	--	--	--	lm	--	--	--	--	--	--	--	--	--	--	--	--	--	--	ll	--	--	lm	lm	LM	--	--	ll	--	ll	--	ll	--	--	--	LM	--	--	--
3091	<lmxll>	ll	lm	lm	ll	--	LM	ll	ll	ll	--	LM	LM	ll	lm	ll	lm	ll	lm	LM	LM	lm	ll	lm	LM	ll	ll	LM	ll	lm	ll	lm	lm	lm	ll	lm	--	ll	--	--	lm	ll	ll	LM	ll	ll	lm	lm	lm
3163	<lmxll>	LM	--	ll	LM	--	LM	lm	--	--	--	ll	ll	LM	ll	lm	--	--	--	ll	--	ll	--	ll	--	--	ll	ll	--	ll	--	lm	ll	ll	--	--	ll	--	--	--	--	lm	--	--	--	lm	--	lm	ll
3170	<lmxll>	--	--	ll	ll	--	--	--	--	--	ll	ll	ll	--	ll	--	--	ll	ll	ll	--	ll	ll	ll	--	ll	ll	--	ll	ll	ll	ll	--	ll	--	--	ll	ll	--	ll	ll	ll	ll	ll	--	ll	--	--	ll
3196	<lmxll>	lm	ll	lm	lm	LM	lm	ll	ll	lm	ll	ll	ll	lm	ll	lm	--	ll	lm	ll	lm	lm	lm	ll	lm	lm	LM	lm	ll	ll	ll	LM	ll	lm	lm	lm	lm	LM	ll	--	ll	ll	lm	lm	ll	ll	ll	lm	ll
3210	<lmxll>	--	--	ll	ll	ll	--	--	--	--	--	--	ll	ll	ll	--	--	ll	ll	--	--	--	--	--	--	--	ll	ll	ll	--	--	ll	ll	ll	--	--	--	ll	--	ll	ll	ll	ll	--	--	ll	--	--	ll
3242	<lmxll>	--	lm	ll	LM	ll	--	--	ll	ll	--	ll	ll	--	lm	lm	LM	ll	ll	lm	ll	ll	LM	LM	lm	--	LM	--	--	--	ll	ll	lm	ll	ll	--	--	lm	lm	--	--	--	--	--	ll	--	LM	LM	--
3244	<lmxll>	--	--	--	lm	--	--	--	--	--	--	--	ll	--	ll	--	--	LM	--	--	--	--	--	--	LM	--	--	--	--	--	--	--	--	--	--	lm	--	--	ll	--	lm	--	ll	LM	ll	--	ll	--	--
3245	<nnxnp>	np	NP	--	nn	np	nn	--	--	--	--	nn	np	np	np	nn	--	np	--	NP	--	np	np	--	nn	np	np	--	nn	nn	nn	--	nn	--	np	nn	--	--	--	--	--	nn	np	nn	--	--	--	--	NP
3249	<lmxll>	lm	--	--	ll	lm	ll	--	--	lm	--	LM	ll	lm	lm	--	LM	lm	lm	LM	--	lm	--	--	ll	lm	lm	--	ll	--	ll	--	ll	--	lm	ll	lm	ll	--	--	--	ll	--	lm	--	--	--	ll	lm
3278	<lmxll>	--	--	LM	--	--	--	--	--	LM	--	--	ll	LM	--	--	--	--	ll	ll	--	--	ll	--	lm	--	ll	--	--	--	ll	--	--	LM	--	--	--	ll	lm	lm	--	ll	--	LM	--	ll	ll	LM	ll
3342	<nnxnp>	NP	--	np	nn	--	--	--	nn	np	--	--	np	--	np	np	--	NP	--	np	NP	--	--	NP	np	--	nn	--	--	--	NP	np	NP	np	np	nn	np	np	--	NP	--	nn	--	--	--	--	--	NP	--
3386	<lmxll>	lm	--	--	lm	--	--	lm	--	LM	--	--	ll	ll	ll	ll	ll	LM	--	ll	ll	ll	--	lm	lm	ll	lm	ll	lm	ll	LM	ll	ll	lm	--	ll	--	lm	--	--	ll	ll	ll	lm	lm	--	--	LM	ll
3391	<lmxll>	LM	ll	lm	--	lm	--	lm	--	LM	--	--	--	--	LM	--	--	ll	--	--	--	lm	--	--	lm	LM	lm	--	LM	ll	lm	ll	--	--	lm	--	--	--	--	LM	ll	LM	--	lm	ll	ll	ll	ll	ll
3400	<lmxll>	LM	ll	ll	--	lm	--	ll	--	ll	--	lm	ll	lm	lm	lm	lm	lm	lm	lm	--	lm	lm	ll	--	lm	lm	ll	--	--	--	ll	--	ll	--	--	--	--	ll	ll	lm	--	lm	--	ll	ll	ll	--	lm
3423	<lmxll>	--	--	lm	ll	lm	lm	--	--	LM	--	lm	ll	ll	--	lm	ll	LM	lm	lm	ll	lm	lm	--	ll	ll	lm	--	ll	lm	lm	ll	LM	lm	ll	lm	--	--	--	lm	lm	lm	--	LM	--	LM	--	lm	lm
3426	<lmxll>	--	ll	LM	ll	lm	ll	LM	--	ll	--	--	--	lm	ll	--	--	ll	ll	lm	--	ll	--	lm	lm	ll	lm	lm	ll	ll	ll	ll	ll	lm	ll	LM	ll	LM	--	ll	ll	LM	lm	--	--	lm	ll	lm	LM
3531	<lmxll>	ll	ll	LM	--	ll	ll	--	lm	lm	--	ll	ll	--	ll	lm	ll	--	ll	LM	LM	lm	ll	--	ll	--	lm	lm	lm	ll	ll	ll	--	ll	--	ll	--	--	--	ll	lm	LM	LM	ll	lm	--	LM	lm	ll
3567	<nnxnp>	np	nn	--	--	--	np	--	--	nn	--	--	--	--	--	--	--	nn	--	np	--	--	nn	--	NP	--	--	--	NP	--	--	--	--	--	--	nn	nn	--	--	nn	NP	--	np	--	np	--	--	--	np
3570	<lmxll>	--	--	ll	ll	--	--	ll	--	--	--	--	--	--	--	--	--	ll	lm	--	--	--	--	--	--	ll	ll	--	--	lm	--	ll	--	ll	--	--	lm	--	--	--	--	ll	--	--	LM	--	ll	--	--
3577	<lmxll>	lm	lm	--	--	--	lm	lm	--	lm	--	--	--	lm	lm	--	--	--	lm	lm	--	lm	lm	--	--	lm	lm	lm	lm	--	--	--	lm	--	--	lm	--	lm	--	--	lm	--	--	--	lm	lm	lm	--	lm
3632	<nnxnp>	nn	NP	np	--	--	--	np	--	nn	--	--	--	np	nn	--	--	np	nn	nn	NP	nn	nn	nn	--	nn	nn	--	--	NP	nn	NP	nn	nn	nn	NP	nn	--	--	nn	--	NP	--	--	np	np	nn	--	np
3640	<lmxll>	LM	LM	lm	--	ll	LM	LM	lm	lm	--	--	ll	ll	ll	--	--	--	ll	--	--	ll	--	--	lm	--	ll	lm	ll	LM	lm	lm	ll	ll	--	--	--	--	--	--	lm	--	--	lm	--	--	--	lm	lm
3641	<nnxnp>	--	nn	nn	--	nn	NP	NP	--	nn	--	--	np	np	--	nn	--	np	nn	NP	--	nn	np	nn	--	nn	np	np	NP	--	--	NP	NP	NP	nn	nn	NP	nn	NP	NP	--	nn	nn	--	--	nn	--	--	np
3660	<lmxll>	ll	LM	lm	--	lm	--	ll	--	ll	ll	--	ll	ll	lm	lm	ll	ll	ll	ll	--	--	--	ll	--	lm	--	ll	ll	--	lm	lm	lm	lm	--	lm	ll	lm	--	LM	ll	ll	ll	ll	ll	LM	ll	ll	lm
3669	<hkxhk>	kk	hk	hk	kk	hh	kk	hk	hk	hk	kk	HK	kk	HK	hk	hk	hh	kk	kk	hk	hk	hk	hk	hk	hk	kk	hk	hh	HK	hk	HK	hk	hk	hk	hk	hh	kk	hh	hh	hh	HK	hk	kk	kk	kk	kk	kk	hk	kk
3715	<nnxnp>	NP	--	nn	np	--	np	--	--	--	--	np	--	nn	np	--	--	NP	--	--	--	np	--	--	--	--	np	--	NP	np	np	nn	nn	nn	np	nn	--	NP	np	np	nn	nn	--	--	--	NP	--	--	np
3730	<lmxll>	--	--	lm	lm	--	--	ll	--	ll	--	ll	--	ll	ll	--	--	LM	ll	--	--	--	--	--	LM	ll	ll	ll	lm	ll	--	--	ll	lm	--	ll	--	--	--	--	ll	--	--	--	lm	LM	--	--	--
3738	<lmxll>	ll	--	LM	--	lm	--	--	ll	LM	--	--	--	ll	ll	lm	--	ll	--	--	--	--	lm	--	--	ll	ll	--	--	--	lm	--	lm	ll	LM	ll	ll	--	--	ll	lm	ll	--	--	--	ll	--	lm	--
3844	<nnxnp>	nn	--	nn	nn	nn	--	nn	--	--	--	--	--	--	nn	--	--	nn	--	--	--	--	--	nn	nn	--	nn	--	nn	--	nn	nn	nn	nn	--	nn	nn	--	--	nn	nn	nn	nn	nn	--	nn	--	--	--
3858	<nnxnp>	np	NP	np	np	--	--	np	--	np	--	--	--	np	--	--	--	--	nn	NP	NP	--	--	--	np	np	np	nn	nn	NP	np	nn	--	--	--	nn	nn	NP	NP	np	nn	nn	np	nn	np	np	--	--	np
3874	<lmxll>	--	--	--	--	--	--	--	--	--	--	--	--	--	--	--	--	--	--	ll	--	--	--	--	--	--	--	--	--	--	--	--	--	LM	--	--	--	--	--	--	--	--	--	--	--	--	--	--	--
3900	<hkxhk>	hk	hk	hk	hk	--	HK	hk	kk	hk	HK	hh	hh	hk	kk	hh	kk	--	kk	hh	--	kk	kk	hk	HK	hh	hh	hk	hk	kk	hk	hk	hk	hk	kk	hk	HK	HK	hk	HK	hh	hk	hk	--	HK	hk	hk	hk	kk
3953	<lmxll>	--	--	LM	ll	lm	LM	--	lm	--	LM	--	ll	--	--	--	--	lm	--	--	--	--	--	ll	--	lm	--	--	lm	ll	lm	ll	--	LM	--	--	ll	--	--	ll	lm	ll	--	ll	--	--	--	--	--
3955	<lmxll>	--	--	--	lm	--	LM	ll	--	--	--	--	LM	ll	--	--	LM	--	ll	ll	lm	--	ll	lm	--	ll	ll	ll	ll	--	--	--	--	--	ll	ll	--	--	lm	lm	ll	lm	ll	lm	--	--	ll	--	ll
3975	<lmxll>	ll	--	lm	--	ll	--	--	LM	--	--	lm	ll	--	ll	--	--	ll	ll	--	lm	--	--	LM	--	lm	lm	lm	lm	ll	ll	ll	lm	ll	ll	ll	--	--	--	--	lm	lm	--	--	--	ll	--	--	ll
4030	<lmxll>	LM	LM	lm	lm	ll	ll	ll	LM	lm	--	--	LM	lm	ll	lm	ll	ll	lm	ll	ll	ll	ll	ll	lm	ll	lm	lm	lm	LM	lm	lm	lm	lm	lm	lm	LM	ll	ll	ll	--	--	ll	ll	--	lm	ll	ll	lm
4201	<nnxnp>	--	--	--	NP	--	--	--	--	--	--	--	--	--	--	--	--	--	--	--	--	--	--	--	--	--	--	--	--	--	--	NP	--	--	--	--	--	--	--	--	NP	--	--	--	NP	--	--	--	--
4214	<nnxnp>	nn	--	nn	--	nn	nn	nn	--	nn	--	nn	nn	nn	nn	--	nn	nn	nn	nn	nn	nn	--	--	nn	nn	nn	nn	nn	nn	--	nn	--	nn	nn	nn	--	nn	--	nn	nn	--	nn	nn	NP	nn	--	--	nn
4220	<lmxll>	ll	LM	ll	ll	ll	--	ll	ll	lm	ll	lm	--	ll	ll	ll	ll	LM	LM	ll	LM	ll	lm	ll	ll	lm	ll	ll	ll	lm	ll	lm	lm	ll	ll	lm	ll	ll	ll	LM	lm	ll	--	ll	lm	lm	lm	lm	LM
4247	<lmxll>	ll	ll	lm	--	LM	ll	lm	lm	ll	ll	--	LM	lm	ll	lm	lm	ll	--	lm	LM	ll	ll	LM	--	ll	lm	LM	ll	ll	ll	ll	ll	lm	ll	lm	ll	lm	LM	ll	ll	--	LM	--	ll	lm	ll	lm	lm
4271	<lmxll>	--	--	LM	ll	--	--	LM	lm	lm	--	--	--	--	--	--	--	--	--	lm	--	--	lm	--	--	ll	--	--	--	--	LM	lm	--	--	LM	--	--	--	LM	--	--	LM	--	LM	--	lm	--	--	lm
4339	<lmxll>	lm	ll	--	ll	ll	--	LM	--	--	--	--	--	--	--	ll	--	ll	LM	--	--	--	--	lm	ll	LM	ll	--	LM	--	ll	--	--	LM	--	--	--	lm	--	ll	--	ll	lm	ll	--	--	ll	ll	--
4340	<lmxll>	lm	lm	lm	LM	ll	ll	ll	--	ll	--	--	--	lm	ll	--	LM	ll	lm	lm	--	ll	--	ll	--	ll	lm	--	lm	ll	lm	ll	--	ll	lm	ll	ll	--	lm	ll	lm	ll	--	ll	ll	lm	ll	--	--
4442	<lmxll>	--	--	--	--	--	--	--	ll	--	--	--	--	--	--	--	--	--	--	--	--	--	--	--	--	--	--	--	--	--	--	--	lm	--	--	--	--	ll	--	LM	--	lm	--	ll	--	--	--	--	LM
4462	<lmxll>	lm	LM	lm	LM	ll	--	lm	lm	LM	--	--	--	LM	ll	ll	--	ll	ll	ll	--	ll	ll	lm	LM	ll	lm	ll	ll	LM	ll	lm	LM	lm	LM	LM	LM	ll	ll	LM	LM	ll	--	lm	ll	ll	ll	lm	ll
4496	<lmxll>	--	--	ll	--	ll	--	--	--	--	--	--	ll	ll	--	ll	--	--	--	ll	--	--	--	--	ll	ll	ll	ll	--	ll	--	ll	--	ll	ll	ll	ll	--	ll	--	--	ll	--	--	--	--	ll	--	ll
4545	<lmxll>	lm	ll	ll	ll	lm	LM	ll	lm	lm	--	ll	lm	ll	ll	ll	ll	ll	lm	ll	--	lm	lm	ll	lm	lm	ll	ll	ll	lm	lm	ll	ll	ll	ll	ll	LM	ll	ll	ll	ll	ll	LM	ll	lm	ll	ll	lm	lm
4557	<lmxll>	ll	--	--	--	--	--	--	--	--	--	--	--	LM	lm	ll	--	lm	--	--	--	--	--	--	--	ll	ll	ll	ll	--	--	ll	ll	lm	--	ll	ll	--	--	lm	--	ll	ll	ll	lm	ll	--	ll	LM
4563	<lmxll>	ll	LM	ll	--	--	--	--	--	lm	--	ll	--	LM	ll	--	--	--	LM	ll	--	ll	lm	--	ll	--	--	lm	--	ll	--	ll	--	ll	--	ll	--	lm	ll	--	--	--	--	lm	--	--	--	ll	ll
4588	<lmxll>	lm	--	lm	lm	LM	ll	lm	LM	--	--	--	lm	lm	ll	--	lm	--	ll	lm	LM	ll	--	--	--	ll	ll	--	lm	--	ll	ll	ll	lm	ll	LM	ll	LM	ll	LM	--	ll	--	--	lm	ll	--	lm	ll
4741	<nnxnp>	nn	NP	nn	--	--	--	nn	--	nn	--	--	--	np	NP	nn	nn	nn	--	nn	--	NP	--	np	np	np	np	np	--	--	np	np	np	np	np	--	nn	np	--	nn	nn	np	np	--	nn	np	nn	nn	np
4799	<lmxll>	ll	ll	lm	lm	lm	ll	LM	--	ll	LM	LM	lm	lm	ll	ll	ll	lm	ll	lm	lm	ll	lm	lm	LM	lm	ll	lm	lm	ll	lm	ll	ll	ll	ll	ll	ll	--	ll	lm	ll	ll	ll	ll	LM	ll	LM	--	ll
4830	<lmxll>	lm	lm	lm	LM	lm	lm	lm	lm	LM	--	LM	lm	LM	ll	lm	lm	ll	ll	ll	ll	ll	ll	lm	LM	ll	lm	ll	ll	LM	ll	ll	lm	lm	--	lm	ll	lm	ll	lm	lm	ll	ll	--	ll	ll	ll	LM	ll
4833	<lmxll>	lm	ll	ll	LM	--	--	--	--	ll	--	--	lm	lm	LM	--	--	--	ll	--	LM	--	--	--	ll	--	ll	ll	--	ll	ll	lm	--	lm	--	ll	lm	lm	--	--	--	ll	LM	--	--	--	--	--	ll
4846	<lmxll>	lm	lm	--	lm	ll	lm	lm	--	ll	--	lm	lm	--	LM	--	ll	LM	ll	lm	lm	LM	--	lm	ll	ll	LM	lm	LM	LM	LM	--	--	--	--	LM	--	LM	lm	lm	--	--	ll	--	--	--	LM	lm	lm
4851	<lmxll>	--	ll	lm	ll	ll	--	lm	--	lm	--	--	--	lm	lm	ll	--	ll	--	--	--	--	lm	lm	lm	lm	ll	lm	lm	ll	ll	lm	--	lm	--	--	LM	lm	--	lm	--	ll	lm	ll	ll	--	ll	ll	--
4902	<lmxll>	LM	LM	lm	lm	--	lm	ll	--	lm	--	--	LM	ll	ll	--	--	ll	ll	LM	ll	ll	--	--	lm	lm	ll	lm	ll	--	--	lm	--	lm	lm	--	--	ll	ll	ll	ll	lm	lm	LM	ll	ll	--	ll	LM
4927	<nnxnp>	nn	nn	np	NP	np	--	--	--	np	--	--	nn	nn	nn	nn	np	np	nn	nn	np	nn	nn	--	NP	NP	nn	nn	nn	nn	np	nn	--	nn	--	nn	np	--	--	--	--	np	--	--	nn	np	--	--	np
4957	<lmxll>	ll	ll	ll	ll	lm	ll	lm	--	lm	--	--	ll	lm	lm	LM	LM	lm	lm	ll	ll	lm	ll	--	ll	ll	LM	ll	lm	--	lm	ll	lm	lm	ll	lm	ll	lm	lm	lm	lm	ll	--	ll	lm	ll	lm	LM	ll
4963	<lmxll>	LM	lm	ll	ll	--	--	--	--	LM	--	--	--	LM	lm	--	--	--	lm	--	--	lm	--	--	LM	--	LM	--	LM	--	ll	ll	--	ll	--	lm	--	--	ll	--	--	ll	--	--	--	--	--	lm	lm
4996	<nnxnp>	np	NP	np	np	np	--	np	np	np	--	NP	np	np	np	NP	np	NP	np	np	NP	--	np	NP	np	np	np	np	np	nn	np	np	np	--	NP	np	np	np	np	NP	np	np	np	np	NP	nn	np	np	np
5033	<lmxll>	--	--	lm	ll	lm	ll	lm	--	--	--	LM	--	lm	lm	ll	lm	lm	lm	--	ll	lm	lm	--	lm	lm	ll	lm	lm	lm	lm	--	ll	--	lm	ll	lm	LM	--	--	LM	ll	ll	ll	LM	--	--	ll	lm
5049	<lmxll>	--	--	lm	--	LM	LM	ll	--	lm	--	lm	--	--	lm	--	--	--	LM	lm	--	lm	LM	--	--	--	lm	lm	--	ll	LM	--	--	lm	--	LM	--	ll	--	--	lm	lm	--	lm	ll	LM	LM	--	lm
5060	<lmxll>	ll	ll	ll	ll	ll	--	ll	ll	ll	ll	--	ll	ll	ll	ll	--	ll	--	--	ll	--	ll	--	--	ll	ll	--	ll	ll	ll	ll	ll	ll	--	ll	ll	--	--	--	ll	ll	ll	ll	ll	--	ll	ll	ll
5099	<nnxnp>	np	nn	np	nn	np	nn	nn	nn	nn	--	nn	np	np	np	np	nn	nn	np	nn	--	nn	nn	--	nn	nn	np	np	nn	nn	np	nn	NP	nn	--	--	np	nn	nn	--	np	nn	nn	nn	--	NP	nn	nn	nn
5131	<lmxll>	--	--	lm	ll	lm	lm	--	--	lm	lm	--	ll	ll	--	lm	ll	lm	LM	lm	ll	LM	LM	--	ll	ll	LM	lm	ll	LM	LM	ll	lm	lm	ll	lm	--	--	--	lm	LM	lm	--	lm	--	--	--	--	lm
5178	<lmxll>	lm	ll	lm	lm	lm	ll	lm	lm	lm	lm	ll	ll	lm	lm	ll	lm	ll	ll	LM	ll	--	lm	LM	LM	lm	lm	LM	lm	lm	--	ll	ll	lm	lm	ll	--	lm	lm	lm	ll	LM	ll	LM	ll	ll	ll	ll	ll
5228	<lmxll>	ll	ll	ll	ll	ll	ll	ll	ll	ll	--	ll	--	ll	ll	ll	--	--	--	ll	ll	ll	ll	ll	ll	ll	ll	ll	ll	--	--	ll	ll	ll	--	ll	ll	ll	--	ll	--	ll	ll	ll	ll	ll	ll	--	ll
5236	<lmxll>	--	LM	ll	ll	LM	--	LM	--	ll	--	--	--	ll	--	--	--	lm	--	lm	--	lm	--	--	--	ll	ll	ll	ll	--	ll	ll	--	lm	--	ll	ll	--	--	ll	ll	ll	lm	--	LM	ll	--	--	ll
5241	<lmxll>	--	--	LM	--	lm	--	LM	--	--	--	--	--	--	ll	--	--	--	--	--	--	--	--	--	lm	--	--	lm	--	--	ll	--	--	LM	--	lm	--	--	LM	--	--	lm	--	--	--	--	--	LM	LM
5253	<lmxll>	--	--	LM	lm	--	ll	--	--	--	--	--	ll	LM	--	--	--	--	ll	--	--	--	--	--	--	--	--	ll	ll	lm	--	lm	--	lm	lm	--	--	--	--	--	--	LM	--	LM	--	ll	ll	--	ll
5269	<nnxnp>	--	--	np	nn	NP	--	NP	--	nn	--	--	--	nn	nn	NP	--	nn	nn	NP	nn	NP	nn	np	nn	nn	np	np	nn	NP	nn	nn	--	--	--	nn	NP	--	np	nn	--	NP	nn	np	--	nn	nn	np	nn
5271	<nnxnp>	--	--	--	--	--	np	--	--	--	--	--	--	--	--	--	--	--	--	--	--	--	--	--	--	--	np	np	--	np	--	np	--	--	--	--	--	--	--	--	--	np	--	--	--	np	np	--	--
5273	<lmxll>	--	LM	ll	ll	--	--	--	--	--	--	--	--	ll	ll	--	--	--	--	--	--	--	lm	--	--	--	--	lm	--	ll	--	lm	--	lm	--	--	--	lm	--	--	lm	ll	ll	--	--	ll	ll	--	--
5303	<lmxll>	ll	--	ll	--	--	--	--	--	ll	--	ll	--	ll	ll	--	--	--	--	ll	--	ll	--	ll	ll	ll	ll	--	ll	ll	ll	ll	--	ll	ll	ll	--	ll	--	--	--	ll	ll	--	ll	ll	ll	--	ll
5339	<lmxll>	--	--	ll	--	--	lm	--	--	--	--	--	--	--	--	--	ll	--	--	lm	ll	ll	--	--	--	--	ll	--	ll	ll	--	lm	--	ll	lm	--	--	--	--	ll	--	--	lm	lm	ll	--	ll	--	LM
5341	<lmxll>	ll	LM	--	lm	--	--	ll	--	--	--	--	--	ll	lm	lm	ll	ll	ll	--	lm	ll	LM	--	ll	LM	LM	ll	lm	LM	lm	ll	LM	--	--	LM	ll	lm	ll	LM	LM	--	ll	ll	--	--	ll	ll	LM
5354	<lmxll>	lm	lm	lm	LM	--	ll	lm	--	lm	ll	LM	LM	lm	lm	--	ll	--	--	lm	--	--	--	LM	--	lm	--	ll	lm	lm	LM	ll	lm	--	ll	ll	ll	--	lm	--	ll	ll	LM	ll	--	lm	ll	LM	lm
5369	<lmxll>	ll	--	ll	--	LM	--	LM	--	--	--	--	--	--	--	--	--	--	ll	ll	--	--	lm	--	ll	LM	ll	--	--	--	lm	--	--	lm	--	LM	--	--	--	--	ll	--	--	LM	lm	--	lm	--	ll
5395	<lmxll>	LM	LM	--	lm	lm	lm	lm	--	lm	--	--	lm	lm	lm	lm	ll	ll	--	ll	--	lm	lm	--	--	lm	lm	--	ll	lm	lm	LM	LM	--	--	ll	--	--	--	LM	--	ll	--	ll	lm	--	--	LM	ll
5397	<lmxll>	lm	--	ll	ll	ll	ll	ll	--	lm	--	--	--	LM	ll	ll	--	lm	LM	ll	ll	LM	lm	ll	ll	ll	ll	--	ll	ll	ll	LM	--	lm	ll	ll	ll	ll	ll	ll	ll	lm	LM	lm	lm	ll	ll	ll	ll
5400	<nnxnp>	np	nn	nn	NP	np	np	nn	np	np	NP	nn	--	np	nn	np	nn	nn	nn	nn	--	nn	nn	np	NP	np	np	nn	np	nn	np	np	np	nn	np	nn	NP	np	np	nn	nn	nn	np	NP	np	np	np	np	np
5420	<lmxll>	--	--	ll	ll	--	--	ll	--	--	--	--	--	--	ll	--	--	--	--	ll	--	--	--	--	ll	--	ll	ll	ll	--	--	ll	--	ll	--	ll	--	ll	--	--	--	ll	--	--	ll	ll	ll	--	ll
5437	<lmxll>	ll	ll	lm	ll	ll	ll	ll	ll	ll	--	ll	LM	ll	lm	ll	lm	ll	lm	--	ll	LM	LM	ll	ll	lm	ll	lm	ll	ll	ll	LM	LM	ll	--	lm	ll	ll	LM	lm	ll	--	LM	ll	ll	ll	ll	--	ll
5454	<nnxnp>	--	--	nn	nn	nn	--	nn	--	nn	nn	nn	nn	--	nn	nn	--	nn	nn	--	nn	--	nn	--	nn	nn	nn	nn	nn	--	nn	nn	nn	nn	nn	nn	nn	nn	nn	nn	nn	nn	--	--	--	nn	--	nn	nn
5544	<lmxll>	ll	--	ll	ll	--	ll	ll	--	ll	--	ll	--	ll	ll	ll	--	--	--	ll	--	--	--	--	--	ll	ll	ll	--	ll	--	--	--	ll	ll	ll	ll	--	--	ll	--	--	ll	ll	--	--	--	ll	ll
5556	<nnxnp>	--	--	--	nn	--	nn	--	--	--	--	NP	NP	--	--	--	--	--	--	--	NP	--	--	--	--	--	--	--	--	--	--	--	--	--	NP	nn	--	--	--	--	--	--	--	--	--	--	--	--	NP
5558	<lmxll>	ll	lm	ll	lm	ll	lm	ll	--	lm	--	ll	ll	lm	ll	--	ll	lm	lm	ll	ll	ll	lm	ll	lm	lm	ll	LM	lm	lm	ll	ll	ll	ll	ll	lm	ll	lm	--	ll	ll	ll	ll	lm	--	ll	ll	ll	ll
5573	<nnxnp>	--	nn	nn	NP	nn	np	nn	--	--	--	--	--	--	nn	nn	np	--	nn	--	nn	nn	--	np	nn	np	np	nn	NP	np	NP	nn	--	nn	np	np	--	nn	nn	np	NP	--	nn	nn	--	nn	--	np	nn
5581	<nnxnp>	--	--	np	nn	--	--	--	--	--	--	--	--	--	np	--	--	--	--	np	--	--	--	--	--	--	--	--	--	--	--	--	--	--	--	--	--	--	--	np	--	--	np	--	--	--	--	--	--
5592	<lmxll>	--	ll	lm	ll	lm	ll	lm	lm	ll	--	--	ll	ll	ll	--	--	ll	ll	--	lm	--	ll	--	--	--	lm	LM	ll	--	--	--	--	LM	ll	--	--	LM	--	ll	ll	lm	lm	--	--	LM	ll	--	LM
5706	<lmxll>	--	--	lm	--	--	ll	--	--	--	ll	--	--	--	lm	ll	--	ll	--	--	ll	--	LM	--	LM	--	--	--	--	ll	--	--	--	--	--	ll	--	--	lm	--	--	lm	--	--	LM	lm	ll	--	ll
5793	<lmxll>	ll	lm	ll	lm	ll	lm	ll	lm	lm	--	lm	ll	lm	ll	ll	ll	lm	lm	ll	ll	ll	lm	ll	lm	LM	ll	lm	lm	ll	ll	ll	LM	ll	ll	lm	ll	lm	ll	ll	ll	ll	ll	ll	LM	ll	ll	ll	ll
5819	<hkxhk>	hk	HK	hk	hk	hk	hk	hk	hk	HK	HK	hk	hk	hk	hk	HK	hk	hk	hk	hk	HK	hk	HK	hk	hk	hk	hk	hk	hk	hk	--	hk	hk	hk	hk	hk	hk	hk	HK	HK	hk	hk	hk	hk	hk	hk	hk	HK	hk
5833	<nnxnp>	nn	--	nn	np	np	nn	nn	--	np	--	--	--	nn	np	nn	np	np	NP	np	np	nn	nn	np	--	np	np	NP	np	NP	nn	nn	nn	nn	--	--	nn	np	nn	--	nn	nn	--	np	nn	NP	--	nn	nn
5843	<hkxhk>	HK	kk	hk	hk	HK	hh	kk	HK	hk	--	hh	--	kk	kk	hk	hk	hk	kk	hk	hk	hh	hk	--	hh	hh	hh	hh	hk	hk	hh	kk	hh	hh	kk	hh	hk	hh	--	hk	hh	kk	kk	hh	kk	hh	HK	--	hh
5893	<lmxll>	--	LM	--	lm	--	LM	--	--	ll	--	--	--	ll	lm	--	--	LM	--	--	ll	--	--	--	--	--	--	--	ll	ll	--	--	--	ll	LM	--	--	--	--	--	ll	--	--	ll	LM	ll	ll	--	--
5917	<lmxll>	LM	lm	lm	--	--	ll	--	--	lm	ll	ll	--	lm	--	ll	ll	ll	ll	lm	--	LM	--	ll	ll	LM	--	ll	LM	lm	--	--	ll	ll	--	ll	ll	lm	--	ll	ll	lm	LM	ll	--	lm	ll	ll	lm
5919	<nnxnp>	np	--	np	--	--	--	--	--	NP	--	--	--	--	--	--	--	--	--	--	--	NP	--	--	--	--	NP	--	nn	--	--	np	np	np	--	--	--	--	--	--	NP	--	--	np	--	NP	--	--	np
5944	<lmxll>	ll	lm	lm	lm	lm	ll	--	--	LM	ll	--	--	lm	lm	--	--	ll	ll	LM	lm	lm	--	ll	--	lm	LM	ll	lm	ll	LM	--	ll	ll	--	--	--	lm	--	--	--	lm	lm	LM	LM	--	ll	--	ll
5946	<nnxnp>	NP	--	np	nn	--	NP	np	--	NP	--	--	np	nn	np	nn	--	NP	--	NP	--	--	np	nn	NP	np	nn	--	np	NP	nn	np	--	nn	np	--	--	nn	NP	nn	nn	--	np	np	--	np	np	--	np
5951	<nnxnp>	--	--	nn	--	--	--	--	--	--	np	--	--	--	--	--	--	--	--	--	np	np	--	--	--	--	--	--	--	--	--	--	--	nn	np	--	--	--	--	--	--	--	--	--	--	--	np	--	--
5976	<lmxll>	--	--	lm	ll	lm	LM	lm	--	--	--	--	--	--	ll	lm	--	--	--	--	--	--	lm	--	--	--	ll	--	LM	--	--	ll	--	--	--	ll	--	--	--	--	--	ll	ll	--	--	ll	--	--	ll
5996	<lmxll>	ll	ll	ll	ll	ll	ll	ll	ll	ll	--	--	ll	ll	ll	ll	--	ll	ll	ll	ll	ll	ll	ll	ll	ll	ll	ll	ll	ll	ll	ll	ll	ll	--	ll	ll	ll	ll	ll	ll	ll	ll	ll	ll	ll	ll	ll	ll
6144	<lmxll>	lm	ll	ll	lm	lm	ll	--	--	lm	--	--	lm	ll	ll	--	--	LM	ll	ll	--	lm	ll	--	lm	ll	ll	lm	lm	LM	LM	lm	LM	lm	lm	--	ll	--	--	--	ll	ll	ll	ll	ll	ll	--	--	ll
6159	<lmxll>	ll	--	--	--	--	lm	lm	ll	ll	LM	--	--	LM	LM	--	--	lm	--	ll	--	--	--	--	--	ll	ll	LM	lm	--	--	lm	--	ll	--	--	LM	--	--	--	LM	--	--	lm	ll	--	--	--	lm
6234	<lmxll>	--	--	--	--	--	--	--	--	--	--	--	--	--	--	ll	--	--	--	--	--	--	--	--	--	--	--	lm	--	--	--	--	--	lm	--	--	--	--	--	--	--	--	--	--	--	LM	ll	--	--
6245	<lmxll>	--	--	ll	--	--	--	ll	--	--	--	--	--	--	ll	--	--	--	--	--	ll	--	--	--	--	--	--	--	ll	ll	--	--	--	--	--	ll	--	--	--	ll	--	--	--	--	ll	--	--	--	ll
6255	<lmxll>	ll	--	--	ll	--	--	--	--	--	--	--	ll	--	ll	--	--	ll	ll	--	--	--	ll	--	--	--	ll	--	--	ll	ll	ll	--	ll	ll	ll	--	--	--	ll	ll	--	--	--	ll	ll	ll	--	ll
6272	<lmxll>	LM	ll	ll	LM	lm	ll	ll	--	lm	--	lm	--	ll	--	--	--	lm	--	ll	lm	--	--	--	lm	ll	ll	--	LM	LM	--	lm	--	lm	--	ll	--	ll	--	--	ll	ll	ll	ll	--	ll	--	--	ll
6274	<lmxll>	ll	LM	ll	lm	--	LM	ll	--	lm	--	--	ll	ll	ll	LM	--	LM	lm	ll	--	ll	ll	--	LM	lm	ll	LM	LM	ll	ll	ll	ll	ll	ll	lm	--	--	--	LM	ll	ll	ll	--	--	ll	--	--	ll
6304	<lmxll>	ll	ll	ll	ll	ll	ll	ll	--	ll	ll	ll	lm	ll	lm	lm	lm	LM	ll	lm	lm	ll	ll	lm	ll	ll	ll	ll	lm	ll	lm	lm	lm	ll	ll	lm	ll	ll	--	--	ll	lm	ll	--	lm	ll	ll	ll	lm
6305	<nnxnp>	nn	nn	nn	nn	nn	nn	nn	--	nn	--	--	nn	nn	nn	nn	nn	nn	nn	nn	--	nn	nn	nn	nn	nn	nn	nn	nn	nn	nn	nn	nn	nn	nn	nn	nn	--	nn	nn	nn	nn	nn	nn	nn	nn	nn	nn	nn
6326	<lmxll>	ll	ll	ll	ll	ll	--	ll	ll	ll	--	ll	ll	ll	ll	ll	--	ll	ll	ll	--	ll	ll	ll	ll	--	ll	ll	ll	ll	--	ll	ll	ll	ll	ll	ll	--	ll	ll	--	--	ll	ll	ll	ll	ll	ll	ll
6373	<lmxll>	lm	--	ll	LM	ll	ll	ll	--	ll	--	--	ll	ll	--	--	LM	ll	ll	lm	--	--	--	lm	LM	--	ll	lm	--	lm	--	ll	LM	ll	LM	ll	--	--	ll	LM	ll	ll	--	--	LM	LM	ll	lm	ll
6397	<lmxll>	lm	LM	lm	lm	ll	ll	lm	ll	lm	ll	lm	ll	lm	lm	lm	--	lm	LM	--	lm	ll	ll	ll	ll	ll	ll	ll	ll	ll	ll	lm	ll	ll	lm	ll	lm	ll	ll	lm	lm	--	lm	ll	--	ll	lm	lm	ll
6412	<lmxll>	lm	ll	ll	LM	ll	ll	ll	LM	ll	--	ll	ll	lm	lm	lm	--	lm	lm	ll	ll	ll	--	--	--	lm	lm	ll	ll	ll	ll	ll	lm	ll	--	ll	lm	lm	lm	--	LM	ll	ll	LM	--	ll	ll	--	LM
6430	<lmxll>	--	--	--	lm	ll	--	lm	--	ll	--	--	--	--	--	--	ll	LM	--	lm	--	--	--	LM	--	--	LM	lm	--	lm	--	--	--	--	--	lm	--	--	--	--	--	--	ll	--	--	--	--	ll	LM
6432	<lmxll>	ll	LM	lm	LM	LM	lm	ll	lm	ll	--	--	--	--	LM	lm	ll	ll	ll	--	lm	--	--	ll	ll	LM	lm	--	LM	ll	lm	--	LM	ll	LM	LM	ll	--	--	LM	lm	ll	ll	--	ll	LM	--	ll	lm
6486	<lmxll>	lm	LM	--	lm	ll	lm	--	ll	ll	--	--	lm	--	lm	--	LM	lm	ll	lm	lm	lm	lm	lm	--	ll	lm	lm	lm	lm	lm	--	--	--	lm	--	lm	lm	--	LM	--	--	ll	lm	lm	lm	ll	lm	lm
6500	<lmxll>	--	--	ll	--	--	ll	--	--	--	--	ll	--	ll	--	--	ll	ll	ll	ll	--	--	--	--	ll	ll	ll	--	--	ll	--	--	--	ll	--	ll	ll	ll	--	--	--	ll	ll	--	ll	ll	--	ll	--
6505	<lmxll>	ll	lm	ll	--	--	--	ll	--	--	ll	--	--	ll	ll	--	--	ll	--	LM	--	--	lm	LM	LM	--	--	--	--	lm	lm	ll	--	ll	--	--	--	--	--	LM	--	ll	ll	--	lm	LM	--	lm	ll
6540	<lmxll>	ll	--	ll	--	ll	--	--	--	ll	--	--	ll	ll	ll	ll	ll	--	ll	ll	--	--	--	ll	ll	ll	--	ll	ll	ll	ll	--	--	ll	--	ll	ll	--	--	ll	ll	ll	--	ll	--	--	ll	ll	ll
6588	<nnxnp>	--	--	--	--	--	--	--	--	--	--	--	--	np	--	--	--	--	--	--	--	--	--	--	--	--	--	--	--	--	--	--	--	--	--	--	--	--	--	--	--	--	--	--	nn	--	--	--	--
6618	<lmxll>	--	lm	ll	LM	lm	lm	ll	ll	lm	ll	lm	ll	--	ll	ll	ll	ll	ll	--	lm	ll	lm	LM	LM	lm	--	ll	ll	ll	ll	lm	ll	ll	ll	ll	ll	ll	--	ll	ll	ll	--	ll	ll	lm	ll	--	lm
6628	<nnxnp>	NP	nn	np	nn	NP	nn	nn	--	nn	--	nn	--	np	np	np	nn	nn	np	nn	nn	nn	nn	np	nn	nn	np	NP	nn	nn	np	nn	NP	nn	np	np	NP	nn	--	nn	NP	nn	nn	nn	nn	np	nn	nn	nn
6681	<nnxnp>	--	np	NP	--	nn	nn	NP	--	--	--	--	nn	nn	nn	--	--	--	nn	np	--	nn	--	--	np	--	nn	np	nn	nn	NP	np	nn	nn	np	--	--	--	--	--	--	np	--	np	--	np	--	np	np
6748	<nnxnp>	--	--	--	--	--	--	--	--	--	--	--	--	--	--	--	--	--	--	--	--	--	--	--	--	--	--	--	--	--	--	--	--	--	--	--	--	--	--	--	--	--	--	--	--	--	--	--	--
6755	<lmxll>	lm	--	lm	ll	lm	lm	ll	LM	ll	--	lm	ll	--	--	ll	lm	lm	--	lm	ll	LM	--	--	--	ll	ll	ll	ll	lm	--	--	--	--	lm	lm	--	--	--	--	ll	--	--	--	ll	lm	LM	ll	--
6782	<lmxll>	--	--	lm	--	--	--	lm	--	--	--	--	--	--	--	--	--	--	--	--	--	--	--	--	--	--	--	lm	ll	--	--	--	--	--	--	--	--	--	--	--	--	LM	--	--	--	--	--	--	lm
6803	<lmxll>	--	ll	ll	ll	--	--	--	--	--	ll	ll	ll	ll	ll	--	--	ll	ll	ll	--	--	--	ll	ll	ll	ll	--	--	--	ll	ll	ll	ll	--	ll	ll	--	--	--	ll	ll	--	ll	ll	ll	--	--	ll
6856	<lmxll>	ll	ll	ll	ll	ll	ll	ll	ll	ll	--	ll	ll	ll	ll	ll	--	ll	ll	ll	ll	ll	ll	ll	ll	ll	ll	--	ll	ll	ll	ll	ll	ll	ll	ll	ll	ll	ll	ll	--	ll	ll	ll	ll	ll	ll	ll	ll
6881	<hkxhk>	hk	hk	hk	hk	hh	kk	hk	--	hk	kk	hk	hk	hk	hh	hh	--	hh	kk	hk	hk	hh	hh	hk	hk	hk	hk	kk	kk	HK	hk	kk	hk	hh	hk	kk	kk	HK	--	HK	kk	kk	hk	kk	hk	HK	kk	hk	hk
6915	<nnxnp>	--	--	--	--	np	--	--	--	np	--	--	--	np	--	--	--	--	--	--	--	--	--	--	--	--	--	--	--	--	--	--	--	--	--	--	--	--	np	--	--	--	np	--	--	--	--	np	np
6929	<lmxll>	LM	LM	ll	LM	lm	LM	lm	--	ll	--	--	ll	lm	ll	ll	ll	ll	--	ll	--	LM	lm	ll	lm	lm	lm	LM	ll	ll	lm	ll	ll	lm	ll	ll	LM	--	--	ll	lm	LM	LM	ll	ll	lm	ll	ll	lm
6934	<nnxnp>	--	--	nn	--	--	nn	--	--	--	--	--	nn	--	nn	--	--	--	--	--	--	nn	--	--	--	nn	nn	--	--	nn	nn	--	--	--	--	--	--	--	--	--	--	--	--	nn	--	--	nn	--	nn
6942	<lmxll>	lm	lm	--	LM	lm	lm	ll	LM	ll	--	LM	lm	lm	--	LM	--	ll	lm	--	ll	ll	lm	--	lm	lm	lm	lm	ll	ll	ll	ll	lm	ll	ll	lm	--	lm	ll	lm	--	ll	--	ll	LM	--	ll	--	--
6952	<nnxnp>	nn	--	nn	--	nn	--	nn	nn	--	--	nn	nn	nn	nn	nn	--	nn	nn	nn	nn	nn	nn	nn	--	nn	nn	nn	nn	nn	--	nn	nn	nn	nn	nn	nn	nn	--	--	nn	nn	--	nn	nn	nn	--	nn	nn
6973	<lmxll>	lm	ll	--	ll	--	lm	lm	--	lm	--	--	--	--	--	ll	--	ll	--	--	--	--	--	--	lm	lm	ll	lm	LM	LM	--	--	LM	lm	--	--	LM	lm	--	LM	--	ll	lm	ll	--	--	LM	ll	--
7060	<lmxll>	--	ll	ll	ll	--	ll	ll	ll	--	--	--	--	ll	ll	--	--	ll	--	ll	ll	--	--	--	ll	ll	ll	ll	ll	--	ll	ll	--	ll	--	ll	--	ll	ll	--	ll	ll	ll	ll	ll	ll	ll	ll	ll
7108	<lmxll>	--	--	LM	--	--	--	--	--	--	--	--	--	--	--	--	--	--	ll	lm	--	lm	--	--	--	--	lm	--	--	--	--	--	--	ll	--	ll	ll	--	--	--	--	lm	--	--	--	--	--	LM	--
7141	<lmxll>	ll	LM	ll	--	ll	--	--	--	ll	--	--	--	--	LM	--	--	--	--	--	--	ll	--	lm	--	LM	ll	--	--	--	LM	LM	lm	lm	--	lm	--	LM	--	lm	--	--	lm	ll	lm	LM	lm	ll	--
7168	<lmxll>	ll	LM	lm	ll	ll	ll	LM	LM	ll	--	LM	ll	ll	ll	--	--	ll	--	lm	--	ll	lm	lm	ll	lm	lm	lm	ll	--	ll	LM	ll	lm	ll	ll	ll	ll	--	LM	lm	ll	ll	ll	lm	LM	lm	ll	ll
7173	<lmxll>	ll	ll	lm	--	lm	lm	--	--	lm	--	ll	lm	ll	lm	ll	--	LM	lm	ll	--	lm	ll	ll	ll	ll	ll	--	--	ll	lm	lm	--	LM	LM	lm	--	ll	--	ll	ll	ll	lm	--	lm	lm	ll	--	ll
7185	<nnxnp>	--	--	--	--	--	--	--	--	--	--	--	np	--	np	nn	--	nn	np	--	--	--	--	--	--	--	np	--	np	--	--	--	np	np	--	nn	--	nn	--	nn	--	--	nn	--	nn	np	--	--	--
7199	<nnxnp>	--	--	--	--	NP	--	--	--	--	--	--	--	nn	np	--	np	--	--	--	--	--	--	--	--	--	--	--	--	NP	--	--	--	--	--	NP	--	--	--	--	nn	--	--	--	--	--	--	--	--
7213	<lmxll>	ll	--	ll	--	--	LM	--	--	lm	--	--	--	--	lm	ll	--	--	lm	--	LM	ll	--	--	--	LM	ll	--	lm	LM	lm	--	--	lm	--	LM	--	--	ll	--	ll	--	--	ll	ll	lm	--	--	ll
7236	<lmxll>	ll	LM	ll	--	--	--	ll	ll	lm	--	--	--	ll	ll	--	ll	--	LM	ll	--	ll	--	--	ll	lm	ll	ll	--	--	--	LM	--	ll	--	LM	--	--	--	--	lm	ll	--	ll	--	ll	--	--	LM
7238	<nnxnp>	--	--	--	--	--	--	nn	--	--	nn	--	--	--	--	--	--	--	np	--	--	--	--	--	--	--	nn	--	--	--	--	--	np	--	--	--	--	--	--	np	--	--	--	--	--	--	--	--	--
7293	<lmxll>	ll	ll	LM	ll	LM	lm	lm	--	lm	lm	ll	lm	ll	lm	ll	ll	lm	lm	ll	LM	lm	ll	lm	ll	lm	lm	lm	ll	ll	lm	lm	lm	lm	lm	lm	ll	ll	ll	ll	ll	ll	LM	ll	LM	LM	ll	ll	ll
7295	<lmxll>	LM	--	ll	--	--	lm	ll	--	--	--	--	--	ll	ll	ll	--	ll	--	--	--	lm	--	ll	--	--	ll	ll	ll	LM	lm	ll	ll	ll	ll	ll	lm	ll	ll	--	ll	ll	--	ll	LM	ll	ll	--	lm
7316	<lmxll>	--	LM	--	--	ll	--	ll	--	ll	--	ll	--	LM	--	--	--	--	ll	--	LM	LM	LM	--	LM	--	--	--	--	--	--	ll	--	ll	ll	ll	--	--	--	--	--	--	--	--	--	--	--	--	ll
7375	<nnxnp>	--	nn	nn	--	--	--	nn	--	--	--	nn	nn	--	--	--	--	--	nn	--	--	--	--	--	nn	--	--	nn	--	--	--	--	nn	nn	nn	--	nn	--	--	nn	nn	--	--	--	nn	nn	nn	nn	nn
7382	<lmxll>	ll	ll	ll	ll	ll	ll	ll	--	ll	--	ll	ll	ll	ll	ll	ll	ll	ll	ll	ll	ll	ll	ll	ll	ll	ll	ll	ll	ll	ll	ll	ll	ll	ll	ll	--	ll	ll	--	ll	ll	ll	ll	ll	ll	ll	ll	ll
7445	<lmxll>	LM	--	lm	--	ll	--	ll	ll	lm	ll	ll	lm	LM	LM	lm	--	lm	ll	ll	LM	ll	ll	--	lm	ll	ll	ll	lm	ll	ll	lm	ll	lm	ll	ll	--	--	LM	--	ll	ll	ll	ll	ll	ll	lm	lm	lm
7508	<nnxnp>	--	--	--	--	--	--	--	--	--	--	--	--	--	--	--	--	--	--	--	--	--	--	--	--	--	np	--	np	--	--	--	--	np	--	--	--	--	--	--	--	--	np	--	--	--	--	--	np
7532	<lmxll>	ll	lm	lm	lm	lm	--	--	LM	ll	--	--	ll	ll	LM	LM	ll	ll	ll	ll	--	--	lm	ll	ll	LM	LM	--	ll	ll	LM	lm	--	lm	LM	LM	ll	LM	ll	lm	ll	ll	--	--	ll	LM	ll	ll	lm
7540	<hkxhk>	--	kk	hk	kk	hk	HK	hh	kk	hh	--	hk	hh	HK	hk	kk	kk	hk	hh	HK	hk	hh	kk	kk	kk	hk	kk	hk	HK	hk	HK	hh	HK	HK	--	HK	--	kk	kk	hk	hk	hk	--	--	hh	hh	kk	kk	hk
7549	<lmxll>	lm	lm	LM	--	ll	ll	ll	ll	ll	--	--	--	lm	ll	ll	--	ll	--	lm	lm	ll	ll	ll	LM	ll	lm	ll	--	ll	lm	ll	lm	ll	lm	ll	ll	lm	LM	lm	LM	ll	LM	ll	--	--	ll	LM	ll
7555	<lmxll>	ll	ll	lm	lm	ll	ll	lm	--	--	LM	ll	--	lm	ll	--	--	lm	ll	lm	LM	lm	ll	--	ll	lm	lm	--	lm	--	--	ll	--	ll	lm	ll	LM	ll	ll	ll	LM	lm	LM	ll	--	lm	LM	lm	ll
7574	<nnxnp>	--	--	--	--	nn	--	--	nn	nn	--	--	nn	--	--	--	--	--	nn	--	--	--	--	--	nn	--	--	--	--	nn	nn	nn	--	--	--	--	--	--	--	nn	--	--	--	nn	--	--	--	--	nn
7599	<lmxll>	lm	lm	--	LM	ll	lm	lm	ll	--	--	--	--	ll	--	ll	lm	lm	lm	--	--	--	lm	--	lm	ll	--	lm	--	ll	--	LM	ll	lm	lm	lm	ll	ll	--	--	ll	lm	--	LM	--	lm	lm	ll	lm
7655	<lmxll>	--	--	ll	--	ll	--	--	--	--	--	--	--	LM	lm	--	--	--	--	lm	--	--	LM	--	--	--	lm	--	--	--	--	--	--	--	--	--	--	--	--	--	--	--	--	--	ll	ll	--	--	--
7667	<nnxnp>	--	--	nn	--	--	--	--	--	--	--	--	--	nn	--	--	nn	--	--	--	--	--	--	--	--	--	nn	--	--	--	--	--	--	nn	--	--	--	--	--	--	nn	--	--	--	nn	--	nn	--	--
7731	<lmxll>	ll	LM	lm	ll	ll	LM	--	LM	ll	--	LM	ll	lm	LM	ll	lm	ll	lm	ll	ll	ll	LM	lm	LM	lm	ll	ll	ll	ll	ll	ll	ll	ll	ll	lm	ll	LM	--	lm	lm	ll	LM	ll	LM	lm	ll	lm	lm
7743	<lmxll>	ll	ll	lm	LM	--	--	ll	--	ll	ll	--	LM	ll	ll	--	lm	LM	ll	ll	--	--	ll	lm	ll	--	ll	--	ll	--	LM	LM	ll	ll	ll	ll	--	--	lm	lm	--	lm	ll	--	ll	--	ll	ll	ll
7765	<lmxll>	--	--	--	--	--	--	LM	--	--	--	--	--	lm	--	--	--	--	--	--	--	--	--	--	lm	--	--	LM	--	--	--	--	ll	LM	--	--	--	--	--	--	--	--	--	--	--	--	ll	ll	--
7772	<nnxnp>	--	np	nn	NP	np	nn	nn	--	--	--	--	nn	np	--	--	np	nn	--	np	nn	np	--	np	--	np	np	NP	np	--	nn	--	--	np	--	--	--	--	--	np	nn	nn	nn	NP	np	np	nn	nn	nn
7777	<nnxnp>	--	np	np	np	NP	--	nn	--	nn	nn	--	nn	NP	--	--	--	--	--	--	nn	np	NP	--	--	nn	NP	nn	--	nn	NP	--	NP	nn	--	--	--	--	--	--	--	--	--	np	--	--	--	np	nn
7864	<lmxll>	--	lm	ll	LM	lm	LM	ll	--	lm	--	--	LM	--	--	ll	--	ll	lm	--	LM	ll	--	--	ll	--	ll	ll	ll	--	LM	--	--	ll	ll	lm	ll	ll	--	LM	ll	ll	--	--	ll	lm	LM	ll	--
7897	<lmxll>	lm	lm	ll	lm	LM	lm	ll	--	LM	--	--	ll	lm	ll	ll	ll	ll	--	--	lm	ll	lm	--	lm	lm	lm	ll	ll	ll	ll	lm	ll	ll	--	ll	ll	--	LM	--	ll	ll	LM	ll	ll	lm	ll	lm	lm
7943	<lmxll>	ll	lm	ll	lm	lm	lm	ll	ll	lm	--	ll	lm	ll	lm	ll	--	ll	lm	lm	--	ll	LM	ll	LM	lm	ll	ll	lm	ll	lm	ll	lm	ll	ll	lm	--	ll	lm	lm	ll	ll	lm	ll	--	--	lm	ll	ll
7944	<lmxll>	--	ll	--	lm	ll	lm	--	ll	ll	--	LM	LM	--	LM	LM	--	lm	--	lm	--	LM	LM	--	--	ll	lm	--	LM	LM	lm	--	--	--	--	--	--	LM	--	lm	--	--	--	--	--	lm	lm	lm	lm
7949	<nnxnp>	NP	nn	np	nn	nn	--	nn	--	np	nn	NP	--	np	np	nn	--	nn	nn	NP	np	nn	np	np	NP	np	nn	nn	np	--	nn	nn	nn	np	np	--	nn	NP	nn	nn	np	nn	nn	nn	nn	np	np	nn	np
7962	<lmxll>	ll	ll	ll	ll	ll	ll	ll	ll	ll	--	ll	ll	ll	ll	ll	--	ll	ll	ll	ll	ll	ll	ll	ll	ll	ll	ll	ll	ll	ll	ll	ll	ll	ll	ll	ll	ll	ll	ll	ll	ll	--	LM	ll	ll	ll	ll	ll
7966	<lmxll>	--	lm	ll	lm	ll	ll	ll	ll	ll	--	ll	ll	lm	lm	lm	LM	ll	lm	LM	--	ll	lm	--	--	lm	--	ll	ll	ll	ll	ll	lm	ll	ll	ll	lm	LM	LM	lm	lm	--	ll	LM	ll	ll	lm	lm	lm
7980	<lmxll>	lm	--	lm	--	--	--	--	LM	--	--	LM	--	--	LM	ll	--	lm	--	--	--	lm	lm	--	lm	--	lm	LM	LM	--	--	--	--	LM	--	lm	--	--	ll	--	lm	--	LM	LM	--	LM	--	--	lm
8081	<nnxnp>	nn	--	nn	--	nn	nn	nn	--	nn	--	--	--	nn	nn	--	--	nn	nn	nn	nn	nn	nn	--	nn	nn	nn	nn	nn	nn	nn	nn	--	nn	--	nn	nn	nn	--	nn	nn	nn	nn	--	nn	nn	--	nn	nn
8128	<lmxll>	LM	--	LM	lm	--	--	lm	--	LM	LM	ll	ll	--	lm	--	--	--	ll	LM	ll	LM	lm	--	--	--	LM	lm	lm	ll	--	ll	ll	ll	--	ll	lm	ll	--	--	ll	LM	ll	ll	ll	ll	LM	--	--
8156	<lmxll>	lm	lm	lm	--	ll	--	--	--	--	--	--	--	ll	--	--	--	--	ll	LM	--	--	lm	--	LM	--	ll	lm	ll	lm	LM	lm	--	ll	--	--	ll	--	--	--	lm	lm	--	LM	--	lm	LM	--	lm
8185	<lmxll>	ll	ll	lm	ll	ll	lm	ll	ll	ll	LM	LM	LM	lm	lm	ll	lm	ll	lm	lm	--	lm	ll	ll	ll	lm	ll	lm	ll	--	ll	lm	lm	ll	lm	lm	LM	ll	LM	ll	lm	ll	lm	ll	ll	lm	ll	--	lm
8203	<lmxll>	--	ll	--	--	ll	--	--	--	--	--	--	--	--	--	--	--	ll	--	ll	--	ll	ll	ll	--	ll	--	ll	--	--	--	ll	LM	ll	--	ll	--	--	--	ll	--	--	--	--	--	--	--	--	ll
8209	<nnxnp>	NP	--	np	--	--	np	--	--	--	--	--	--	nn	--	nn	--	--	--	--	--	--	--	--	--	nn	np	--	nn	--	nn	nn	np	nn	nn	--	--	--	--	--	nn	--	--	--	nn	--	--	--	--
8237	<nnxnp>	--	--	nn	--	--	--	nn	--	nn	--	--	--	np	--	--	--	nn	--	--	--	nn	--	--	--	--	--	--	--	--	--	nn	--	np	--	--	--	--	--	--	nn	--	--	--	--	--	--	--	np
8241	<lmxll>	ll	--	ll	lm	--	ll	ll	--	ll	ll	--	LM	--	--	--	--	--	ll	ll	lm	--	--	--	--	ll	--	ll	--	ll	--	ll	--	lm	--	--	ll	--	--	--	--	ll	ll	--	--	ll	ll	--	ll
8262	<lmxll>	lm	--	--	--	--	--	lm	--	--	ll	--	--	ll	LM	--	--	ll	--	lm	--	lm	ll	lm	ll	ll	LM	ll	--	ll	lm	lm	--	lm	--	ll	--	ll	--	--	--	LM	--	ll	--	--	--	LM	LM
8295	<lmxll>	--	--	ll	lm	--	--	--	--	--	--	--	--	--	--	--	--	--	--	--	--	--	--	--	--	--	--	--	--	ll	--	--	--	--	--	lm	--	LM	ll	--	--	--	--	--	--	--	--	--	LM
8325	<lmxll>	--	ll	lm	--	--	--	ll	--	ll	--	--	--	ll	ll	ll	--	--	ll	ll	--	ll	--	--	LM	ll	ll	--	--	LM	ll	ll	ll	ll	--	lm	--	--	--	--	ll	ll	ll	--	--	ll	ll	--	lm
8437	<nnxnp>	nn	nn	nn	nn	nn	nn	nn	nn	nn	--	nn	nn	nn	nn	nn	--	nn	nn	nn	--	nn	nn	nn	nn	nn	nn	nn	nn	--	nn	nn	nn	--	nn	nn	nn	nn	nn	nn	nn	nn	nn	nn	nn	nn	nn	nn	nn
8464	<lmxll>	lm	--	ll	lm	ll	ll	ll	ll	ll	--	--	ll	ll	ll	--	lm	ll	ll	lm	LM	ll	--	lm	LM	ll	ll	lm	lm	lm	lm	ll	lm	ll	LM	ll	ll	LM	ll	ll	lm	LM	ll	--	--	LM	ll	LM	ll
8472	<lmxll>	--	--	ll	--	ll	--	--	--	ll	--	ll	--	ll	ll	ll	ll	ll	--	ll	--	ll	--	--	--	ll	ll	--	ll	ll	ll	ll	--	ll	--	ll	ll	ll	ll	ll	ll	ll	ll	--	--	ll	--	ll	--
8493	<lmxll>	ll	--	ll	ll	ll	--	ll	ll	ll	ll	--	--	ll	ll	--	ll	ll	--	ll	--	ll	ll	ll	ll	ll	ll	ll	ll	ll	ll	ll	--	ll	ll	--	ll	ll	ll	ll	--	ll	--	--	--	--	--	--	--
8537	<hkxhk>	hk	hh	hk	HK	hh	hk	kk	hh	HK	kk	hk	HK	hk	kk	hk	--	HK	kk	HK	hh	kk	hk	hh	hh	hk	--	kk	hk	kk	hk	hh	--	kk	HK	hk	hk	hh	--	hh	kk	kk	hh	hk	kk	hh	hk	hh	hh
8538	<lmxll>	lm	lm	lm	lm	LM	--	ll	--	lm	--	--	--	LM	lm	lm	--	--	--	lm	--	lm	ll	--	--	lm	ll	--	lm	lm	ll	lm	--	--	ll	--	--	lm	ll	LM	--	lm	LM	lm	ll	lm	--	--	lm
8602	<lmxll>	lm	ll	ll	ll	ll	lm	LM	lm	lm	ll	--	ll	lm	lm	ll	ll	ll	lm	lm	ll	ll	ll	ll	ll	lm	lm	lm	ll	ll	lm	ll	lm	ll	ll	lm	ll	ll	lm	LM	lm	--	LM	--	ll	ll	ll	ll	ll
8644	<nnxnp>	nn	np	np	--	nn	--	--	--	nn	--	nn	--	NP	nn	--	nn	--	NP	--	--	nn	--	--	nn	nn	nn	nn	np	nn	nn	--	--	nn	--	np	nn	nn	NP	--	np	--	nn	nn	--	np	--	--	NP
8668	<lmxll>	--	ll	lm	--	--	--	--	lm	ll	--	--	--	LM	ll	LM	--	ll	--	ll	--	--	--	LM	--	--	lm	lm	--	ll	--	lm	--	lm	lm	ll	LM	LM	--	ll	lm	--	ll	--	ll	--	ll	ll	--
8732	<lmxll>	--	--	--	--	--	--	ll	ll	ll	--	--	--	--	--	--	--	--	--	--	--	ll	LM	--	--	--	LM	--	--	--	--	--	--	lm	--	LM	--	--	--	--	--	--	ll	--	ll	ll	--	--	LM
8742	<lmxll>	ll	LM	--	--	--	lm	ll	ll	lm	--	LM	--	ll	ll	lm	--	--	ll	ll	--	lm	lm	--	--	LM	ll	ll	lm	ll	lm	LM	ll	LM	--	ll	--	--	ll	--	lm	lm	LM	lm	lm	--	--	--	--
8768	<lmxll>	ll	ll	ll	ll	lm	ll	lm	--	ll	LM	--	--	lm	lm	lm	lm	LM	lm	ll	--	lm	ll	LM	ll	ll	lm	ll	lm	--	lm	ll	lm	lm	ll	lm	ll	lm	--	LM	lm	ll	ll	ll	LM	ll	lm	--	ll
8849	<nnxnp>	--	--	--	--	--	--	--	--	--	--	--	--	--	nn	nn	--	--	--	--	nn	--	--	--	--	--	--	--	--	--	--	--	--	nn	--	--	--	nn	--	--	--	--	nn	--	--	np	nn	--	--
8976	<lmxll>	ll	--	ll	ll	ll	--	ll	--	--	--	--	--	ll	--	--	ll	--	--	ll	--	ll	ll	ll	ll	ll	ll	ll	ll	ll	ll	--	ll	ll	ll	--	ll	ll	ll	ll	--	ll	--	ll	ll	ll	--	ll	--
8980	<nnxnp>	nn	NP	nn	np	NP	--	nn	--	np	nn	NP	nn	nn	np	np	np	np	np	np	NP	nn	nn	np	NP	np	np	NP	np	np	nn	nn	nn	nn	np	nn	nn	NP	nn	np	nn	nn	np	np	nn	np	np	nn	nn
9074	<lmxll>	--	--	--	--	lm	--	ll	--	LM	--	--	--	ll	ll	--	--	--	--	lm	--	LM	lm	--	--	--	ll	ll	--	ll	ll	--	--	lm	lm	ll	--	--	ll	--	--	--	--	--	--	--	--	--	--
9085	<lmxll>	ll	ll	ll	lm	LM	LM	ll	lm	ll	--	--	LM	LM	LM	ll	ll	LM	ll	ll	--	LM	lm	LM	LM	ll	ll	ll	lm	--	ll	ll	ll	lm	ll	ll	ll	LM	LM	LM	ll	ll	ll	--	lm	ll	--	ll	LM
9131	<lmxll>	--	--	ll	--	--	--	--	lm	--	--	ll	--	ll	ll	LM	LM	LM	--	--	ll	ll	--	--	--	--	ll	ll	--	ll	ll	lm	--	lm	LM	lm	--	LM	--	--	ll	--	ll	--	--	--	ll	--	ll
9150	<lmxll>	--	lm	ll	ll	--	--	ll	--	--	--	--	lm	LM	ll	--	ll	--	--	--	--	--	--	--	LM	lm	ll	lm	ll	--	--	--	--	ll	--	--	--	ll	--	--	ll	ll	ll	lm	--	lm	--	ll	lm
9206	<lmxll>	--	--	ll	ll	--	ll	--	--	--	--	--	ll	--	ll	--	--	ll	--	--	ll	--	--	ll	--	--	--	--	ll	ll	--	--	--	ll	--	--	ll	ll	ll	--	ll	--	ll	--	--	--	--	--	ll
9214	<lmxll>	ll	lm	lm	LM	--	--	--	--	--	--	LM	--	ll	lm	LM	LM	--	lm	ll	LM	--	--	lm	lm	--	ll	--	lm	ll	ll	--	ll	--	ll	lm	--	lm	lm	LM	ll	lm	LM	--	--	ll	--	ll	--
9283	<nnxnp>	np	NP	np	np	nn	NP	NP	nn	nn	--	NP	np	np	NP	np	nn	NP	nn	np	NP	np	np	np	nn	nn	np	NP	nn	NP	np	np	np	np	NP	np	np	--	np	np	np	np	--	NP	nn	np	NP	np	NP
9331	<lmxll>	ll	ll	ll	--	ll	--	--	--	ll	--	--	--	--	--	--	--	--	--	--	ll	--	--	--	ll	ll	ll	--	--	ll	ll	ll	ll	ll	--	--	ll	--	--	--	--	ll	ll	--	--	ll	--	--	--
9337	<lmxll>	ll	ll	lm	ll	lm	lm	lm	lm	lm	ll	ll	lm	ll	ll	lm	--	ll	ll	lm	ll	ll	--	ll	lm	ll	ll	ll	lm	LM	LM	lm	LM	ll	lm	ll	ll	ll	ll	ll	lm	ll	ll	lm	LM	lm	--	lm	ll
9360	<nnxnp>	--	nn	--	--	nn	NP	np	--	np	--	--	--	--	--	nn	--	--	--	--	--	--	--	np	NP	NP	nn	np	NP	NP	nn	--	NP	np	--	--	np	np	NP	NP	--	nn	--	nn	NP	np	nn	nn	--
9363	<lmxll>	lm	--	ll	lm	--	--	ll	--	--	--	lm	--	ll	lm	lm	lm	--	--	LM	--	lm	lm	lm	lm	--	lm	lm	lm	lm	LM	ll	ll	ll	lm	ll	ll	LM	ll	lm	ll	ll	--	lm	lm	lm	lm	lm	lm
9395	<lmxll>	LM	lm	--	LM	--	LM	--	--	LM	--	ll	ll	--	--	lm	--	--	--	lm	LM	--	--	lm	ll	ll	lm	--	--	lm	ll	LM	--	lm	--	lm	--	ll	lm	LM	ll	lm	LM	lm	ll	LM	--	--	--
9518	<lmxll>	lm	lm	ll	--	ll	--	ll	--	ll	--	--	ll	lm	LM	ll	--	LM	LM	ll	--	ll	lm	--	--	lm	lm	lm	ll	ll	--	ll	ll	lm	ll	lm	lm	lm	--	--	ll	ll	ll	ll	ll	ll	ll	--	lm
9519	<nnxnp>	np	nn	np	NP	np	nn	nn	--	nn	--	np	np	nn	np	np	np	np	nn	nn	nn	np	NP	nn	nn	nn	nn	nn	nn	np	np	nn	nn	nn	np	np	nn	np	--	nn	nn	nn	nn	NP	nn	--	--	np	np
9659	<nnxnp>	np	np	np	--	--	nn	--	nn	--	--	--	--	--	--	nn	nn	nn	--	--	--	nn	--	--	nn	--	np	--	--	np	--	--	--	--	--	np	--	--	np	nn	np	np	--	--	nn	--	--	--	--
9709	<lmxll>	ll	--	lm	ll	ll	--	--	--	ll	--	--	--	ll	--	ll	--	--	lm	LM	lm	--	ll	lm	LM	ll	ll	LM	ll	lm	--	lm	LM	lm	ll	lm	--	ll	--	LM	--	ll	ll	--	--	ll	lm	lm	lm
9762	<nnxnp>	--	nn	nn	nn	NP	--	NP	--	nn	--	--	--	NP	nn	nn	--	np	np	np	--	np	--	--	nn	np	NP	--	np	nn	--	nn	--	nn	--	NP	--	--	--	--	--	nn	--	--	np	nn	np	--	--
9814	<lmxll>	ll	--	ll	--	lm	--	lm	LM	lm	--	lm	ll	--	lm	ll	--	LM	--	ll	--	--	--	LM	LM	--	--	LM	ll	ll	lm	ll	--	lm	ll	--	--	ll	--	--	--	ll	ll	lm	ll	--	lm	--	ll
9893	<lmxll>	--	--	ll	ll	LM	ll	lm	LM	ll	--	--	ll	lm	ll	--	--	--	ll	ll	ll	ll	--	ll	ll	LM	ll	lm	LM	ll	ll	LM	lm	ll	lm	--	--	LM	LM	lm	ll	ll	ll	--	--	ll	--	LM	ll
9913	<lmxll>	ll	ll	lm	ll	lm	--	lm	--	ll	--	ll	--	lm	--	lm	lm	ll	--	lm	lm	ll	--	lm	lm	ll	LM	lm	ll	ll	ll	ll	--	LM	ll	lm	--	lm	--	--	--	--	lm	lm	ll	lm	ll	lm	lm
9934	<lmxll>	--	--	lm	--	LM	lm	ll	LM	ll	lm	--	ll	LM	LM	--	--	lm	ll	--	--	ll	--	--	--	lm	--	lm	lm	lm	--	ll	--	lm	LM	lm	ll	--	--	LM	--	--	lm	--	--	ll	--	--	lm
10009	<lmxll>	ll	LM	lm	--	lm	lm	LM	--	ll	--	--	ll	lm	lm	--	--	LM	LM	ll	--	ll	lm	ll	ll	ll	ll	lm	lm	ll	LM	lm	ll	ll	lm	lm	lm	ll	lm	--	ll	LM	--	ll	ll	--	lm	lm	lm
10019	<lmxll>	LM	lm	ll	lm	lm	lm	lm	--	lm	--	--	--	lm	ll	--	--	ll	lm	ll	ll	lm	LM	ll	lm	lm	LM	lm	ll	lm	ll	ll	ll	lm	ll	ll	lm	lm	ll	ll	LM	ll	lm	--	--	lm	LM	lm	ll
10026	<lmxll>	ll	--	lm	ll	lm	--	LM	--	--	--	--	lm	LM	ll	--	--	ll	--	lm	--	ll	--	--	ll	--	lm	LM	ll	--	--	ll	ll	lm	ll	lm	--	--	LM	--	--	lm	lm	lm	--	LM	--	lm	lm
10057	<lmxll>	ll	LM	lm	LM	lm	LM	ll	--	ll	ll	ll	ll	ll	lm	lm	ll	ll	ll	ll	LM	ll	LM	ll	ll	LM	lm	--	ll	ll	lm	lm	LM	--	--	lm	ll	LM	ll	--	ll	ll	ll	ll	ll	ll	ll	ll	lm
10073	<lmxll>	ll	lm	lm	ll	lm	lm	LM	ll	lm	LM	ll	lm	ll	ll	ll	ll	ll	ll	lm	--	ll	lm	ll	lm	ll	ll	lm	lm	lm	lm	lm	ll	ll	LM	lm	ll	lm	ll	LM	ll	ll	LM	ll	ll	LM	LM	ll	ll
10106	<nnxnp>	NP	NP	nn	np	--	--	--	--	nn	--	--	--	nn	--	--	np	NP	NP	--	--	--	--	--	NP	--	nn	NP	nn	nn	--	nn	--	nn	--	--	--	--	--	--	--	--	--	--	--	--	NP	NP	np
10132	<lmxll>	lm	lm	ll	lm	lm	lm	lm	--	LM	lm	--	LM	lm	LM	LM	--	--	ll	--	LM	lm	lm	--	--	LM	LM	ll	--	--	lm	LM	--	ll	ll	--	ll	ll	LM	lm	--	--	ll	--	lm	ll	ll	lm	--
10141	<lmxll>	ll	--	lm	lm	lm	lm	ll	--	ll	ll	--	ll	ll	lm	lm	ll	ll	ll	ll	--	ll	LM	--	--	lm	lm	--	ll	ll	lm	lm	lm	lm	--	lm	ll	lm	ll	lm	ll	ll	ll	ll	ll	LM	--	ll	lm
10201	<lmxll>	ll	ll	ll	--	ll	ll	ll	--	ll	--	--	--	ll	ll	--	--	ll	ll	--	ll	ll	ll	--	--	ll	ll	ll	ll	ll	--	--	--	ll	--	ll	ll	--	ll	--	ll	ll	ll	ll	ll	ll	ll	ll	ll
10213	<hkxhk>	hk	HK	hk	kk	hh	hh	HK	hk	HK	--	--	--	hh	hh	kk	kk	kk	hh	HK	hk	hh	--	kk	hk	kk	hh	hh	hh	hk	--	hk	hh	hh	HK	kk	--	kk	HK	kk	hk	HK	kk	hh	kk	--	hk	kk	hk
10329	<lmxll>	LM	--	lm	--	--	lm	ll	--	ll	--	--	ll	--	--	--	--	lm	--	lm	ll	LM	--	--	--	--	ll	ll	ll	lm	--	--	--	--	lm	lm	--	--	--	--	ll	--	--	--	ll	--	lm	ll	--
10442	<lmxll>	ll	ll	ll	ll	ll	ll	ll	ll	ll	--	--	ll	ll	ll	--	ll	ll	ll	ll	ll	--	--	--	ll	ll	ll	ll	ll	ll	ll	ll	--	ll	ll	--	ll	ll	--	ll	ll	ll	--	ll	ll	--	ll	ll	ll
10461	<lmxll>	ll	--	ll	--	--	--	ll	--	--	--	--	--	ll	ll	--	ll	ll	--	ll	--	ll	--	--	--	--	ll	--	ll	ll	--	ll	--	ll	--	--	--	ll	ll	--	ll	--	--	--	--	--	--	--	--
10467	<lmxll>	--	--	ll	--	ll	--	ll	ll	ll	--	ll	ll	ll	ll	--	ll	--	--	ll	ll	ll	ll	ll	--	ll	ll	ll	ll	ll	--	--	ll	ll	ll	ll	ll	ll	ll	ll	--	ll	ll	ll	ll	--	ll	--	ll
10556	<lmxll>	--	--	ll	--	ll	--	--	--	--	--	ll	--	--	--	--	--	--	--	--	--	--	--	--	--	--	--	--	ll	--	LM	ll	--	ll	--	--	--	--	--	--	--	lm	lm	--	--	ll	--	ll	--
10561	<lmxll>	--	LM	lm	--	ll	--	lm	lm	ll	ll	--	ll	ll	ll	lm	ll	ll	ll	LM	--	ll	LM	ll	ll	LM	LM	--	ll	ll	ll	--	ll	lm	ll	ll	ll	ll	--	--	LM	ll	--	ll	ll	lm	ll	--	ll
10574	<hkxhk>	--	--	--	--	--	HK	--	--	HK	--	--	--	--	hk	hk	--	--	hk	--	--	HK	--	--	--	HK	HK	--	--	hk	HK	hk	HK	--	hh	HK	--	--	hh	--	--	hk	--	hh	--	hk	--	--	HK
10590	<lmxll>	--	--	ll	--	--	--	--	--	ll	--	--	ll	ll	--	--	--	ll	--	--	--	ll	ll	--	--	--	--	--	ll	--	--	ll	--	ll	ll	ll	ll	--	--	--	--	ll	ll	--	--	ll	ll	ll	--
10604	<lmxll>	--	--	LM	--	lm	lm	lm	--	lm	--	--	--	--	LM	--	--	LM	ll	--	--	lm	LM	--	--	ll	ll	ll	ll	lm	--	ll	--	LM	ll	--	--	LM	--	--	--	--	ll	lm	lm	--	--	--	--
10616	<nnxnp>	nn	--	np	nn	nn	nn	NP	nn	nn	--	--	NP	np	nn	--	--	np	--	nn	nn	nn	nn	--	nn	nn	nn	nn	NP	nn	nn	np	nn	nn	nn	np	nn	--	np	nn	np	np	--	nn	--	--	--	nn	NP
10679	<lmxll>	ll	lm	lm	ll	--	lm	ll	ll	ll	--	--	--	ll	LM	ll	--	LM	lm	lm	LM	LM	ll	lm	lm	ll	ll	LM	ll	lm	ll	lm	--	lm	ll	LM	--	ll	--	lm	--	ll	--	--	ll	ll	LM	LM	lm
10736	<lmxll>	ll	--	--	lm	--	--	--	--	ll	--	ll	lm	lm	--	--	ll	ll	lm	--	--	lm	--	LM	lm	lm	--	ll	lm	lm	lm	lm	--	lm	lm	lm	LM	--	lm	lm	lm	ll	ll	LM	lm	--	ll	ll	--
10766	<nnxnp>	nn	nn	nn	--	nn	--	--	nn	nn	--	--	--	nn	nn	--	--	--	--	--	nn	--	--	--	--	nn	nn	--	--	--	nn	--	nn	nn	nn	--	--	--	nn	nn	nn	nn	--	nn	--	--	nn	nn	nn
10769	<lmxll>	ll	lm	--	ll	lm	LM	lm	ll	ll	--	ll	ll	lm	lm	ll	ll	lm	LM	ll	lm	lm	lm	lm	ll	ll	ll	lm	LM	lm	lm	lm	ll	ll	lm	LM	lm	ll	lm	ll	ll	lm	ll	lm	ll	ll	lm	LM	lm
10835	<nnxnp>	nn	np	np	nn	nn	nn	np	nn	nn	--	nn	NP	np	nn	nn	nn	np	np	nn	nn	nn	nn	nn	nn	nn	nn	nn	np	nn	nn	NP	nn	nn	nn	np	nn	nn	--	nn	np	np	nn	nn	np	np	nn	nn	np
10856	<lmxll>	ll	lm	lm	ll	ll	LM	ll	--	ll	--	lm	LM	ll	lm	ll	LM	lm	lm	lm	LM	lm	ll	lm	lm	ll	ll	lm	ll	lm	ll	lm	lm	lm	ll	lm	LM	ll	ll	lm	--	--	ll	ll	ll	ll	lm	lm	lm
10919	<lmxll>	--	lm	ll	ll	ll	ll	ll	--	ll	--	--	ll	lm	lm	ll	ll	LM	lm	ll	--	ll	lm	lm	ll	LM	lm	LM	ll	ll	ll	ll	--	lm	ll	lm	LM	lm	lm	ll	ll	ll	ll	ll	ll	--	ll	ll	lm
11004	<nnxnp>	NP	nn	np	nn	NP	nn	--	--	nn	--	--	--	np	np	--	--	nn	--	nn	--	nn	nn	NP	--	nn	NP	np	nn	nn	--	nn	--	nn	NP	NP	--	nn	nn	nn	NP	nn	--	--	--	NP	nn	--	nn
11005	<lmxll>	--	--	ll	--	LM	--	--	--	--	--	--	--	ll	lm	lm	--	--	--	--	--	--	--	lm	lm	--	lm	lm	LM	--	lm	--	--	ll	--	ll	--	lm	ll	--	LM	ll	--	lm	--	lm	--	--	lm
11013	<lmxll>	--	LM	ll	lm	--	LM	ll	--	lm	--	--	ll	ll	LM	ll	--	--	LM	--	--	--	--	--	ll	--	ll	ll	ll	LM	lm	LM	LM	ll	lm	--	--	--	--	--	--	ll	LM	ll	LM	--	--	ll	ll
11052	<lmxll>	--	--	--	--	ll	--	LM	--	--	--	--	--	ll	--	--	--	--	--	--	ll	--	--	--	--	--	--	--	LM	ll	ll	--	--	ll	--	--	--	--	--	LM	lm	--	--	--	--	--	--	--	lm
11057	<abxcd>	--	--	--	--	--	--	--	--	--	--	--	--	--	--	--	--	--	--	--	--	--	--	--	--	--	--	--	--	--	--	--	--	--	--	--	--	--	--	--	--	--	--	--	--	--	--	--	--
11096	<lmxll>	--	LM	ll	ll	--	ll	ll	--	ll	ll	--	ll	ll	ll	--	ll	lm	ll	ll	ll	ll	--	--	ll	ll	ll	lm	ll	ll	--	LM	--	lm	lm	lm	--	ll	--	LM	lm	--	ll	--	ll	--	ll	lm	ll
11117	<lmxll>	--	--	ll	--	ll	--	lm	--	--	--	--	--	lm	LM	ll	--	ll	lm	ll	--	ll	--	--	--	--	LM	LM	ll	LM	--	ll	--	ll	--	lm	ll	ll	--	--	--	lm	--	LM	--	ll	ll	--	ll
11182	<lmxll>	ll	ll	ll	LM	LM	ll	lm	--	LM	lm	--	lm	ll	ll	LM	lm	ll	ll	LM	ll	ll	--	ll	LM	lm	lm	lm	ll	ll	ll	ll	--	LM	ll	lm	ll	--	ll	lm	ll	ll	--	ll	--	ll	ll	ll	ll
11209	<lmxll>	ll	lm	lm	ll	lm	lm	lm	ll	ll	--	--	--	lm	lm	--	--	LM	lm	--	lm	lm	LM	--	ll	ll	ll	lm	lm	lm	lm	lm	ll	ll	lm	LM	lm	ll	LM	ll	ll	lm	--	--	ll	ll	--	--	lm
11227	<nnxnp>	np	nn	nn	NP	--	nn	nn	--	--	np	--	--	np	nn	NP	--	--	--	nn	nn	nn	--	--	NP	np	nn	NP	NP	nn	--	nn	--	np	--	NP	NP	np	--	nn	np	np	np	nn	nn	--	NP	np	nn
11345	<lmxll>	--	--	ll	--	--	ll	--	--	ll	--	--	ll	--	ll	--	--	--	ll	--	ll	--	--	--	LM	--	--	--	LM	--	--	lm	--	--	--	ll	--	ll	--	LM	--	ll	--	--	--	LM	--	--	--
11421	<lmxll>	--	--	ll	ll	--	ll	ll	--	ll	--	--	--	--	ll	--	--	ll	ll	--	ll	--	--	ll	--	--	--	ll	--	--	--	--	--	--	--	ll	--	--	--	ll	--	ll	--	--	--	ll	--	--	ll
11430	<lmxll>	ll	lm	ll	ll	lm	ll	ll	--	ll	ll	ll	ll	ll	ll	lm	lm	lm	ll	ll	--	ll	lm	ll	ll	ll	ll	lm	ll	LM	ll	lm	--	lm	lm	lm	lm	lm	lm	--	LM	ll	ll	--	ll	ll	ll	lm	ll
11495	<lmxll>	lm	ll	ll	lm	lm	ll	ll	--	lm	--	lm	lm	ll	ll	LM	ll	lm	ll	ll	LM	LM	ll	ll	lm	ll	ll	lm	lm	lm	lm	lm	lm	lm	lm	ll	ll	ll	lm	LM	ll	ll	ll	--	ll	ll	--	ll	ll
11508	<lmxll>	--	ll	ll	lm	ll	ll	ll	--	ll	--	--	--	LM	ll	--	--	ll	--	LM	lm	lm	ll	LM	ll	LM	lm	ll	lm	ll	ll	lm	ll	ll	ll	ll	ll	lm	LM	LM	ll	lm	ll	ll	ll	ll	ll	ll	lm
11511	<lmxll>	LM	lm	lm	ll	ll	--	ll	--	lm	LM	LM	--	ll	lm	ll	ll	lm	lm	LM	--	LM	ll	lm	lm	ll	LM	lm	ll	lm	lm	ll	LM	lm	ll	ll	LM	ll	ll	--	ll	ll	ll	LM	LM	lm	lm	ll	lm
11545	<lmxll>	--	ll	ll	ll	lm	lm	LM	LM	lm	--	ll	ll	ll	lm	lm	ll	lm	--	--	--	lm	lm	LM	ll	lm	ll	LM	ll	lm	ll	lm	ll	lm	ll	lm	--	ll	ll	--	ll	LM	ll	--	ll	--	--	ll	lm
11609	<lmxll>	ll	LM	LM	lm	ll	lm	LM	ll	ll	LM	ll	--	ll	LM	LM	LM	ll	ll	--	ll	ll	ll	lm	ll	LM	lm	LM	LM	lm	--	ll	ll	ll	ll	ll	ll	LM	lm	--	lm	ll	ll	ll	--	lm	LM	--	LM
11620	<lmxll>	ll	--	ll	ll	--	--	--	--	ll	--	--	ll	ll	ll	--	--	ll	ll	ll	--	--	ll	ll	ll	--	--	ll	ll	ll	ll	ll	--	--	ll	--	ll	--	--	ll	ll	--	ll	ll	ll	ll	--	ll	ll
11625	<lmxll>	--	--	ll	ll	--	--	--	ll	--	--	--	--	ll	--	--	--	ll	--	--	--	--	--	ll	ll	--	ll	--	--	--	ll	ll	ll	--	ll	ll	ll	--	--	--	--	ll	ll	--	--	--	--	--	ll
11685	<lmxll>	ll	--	ll	--	--	ll	--	ll	ll	ll	--	ll	ll	ll	--	ll	ll	--	--	--	--	ll	--	--	--	ll	ll	ll	--	--	--	--	ll	--	ll	--	--	--	ll	ll	--	--	--	--	--	ll	ll	ll
11694	<nnxnp>	--	--	nn	--	--	--	--	--	np	--	--	--	--	np	--	np	--	np	--	--	--	--	--	--	--	--	--	--	--	--	--	--	nn	--	--	--	--	--	--	nn	--	--	--	--	--	--	--	--
11708	<nnxnp>	--	--	--	--	--	--	nn	--	--	--	--	--	--	--	--	--	--	nn	--	--	--	--	--	--	--	--	--	--	--	--	--	--	--	--	--	--	--	--	--	--	--	--	--	--	--	--	--	--
11718	<lmxll>	ll	ll	LM	ll	ll	ll	ll	--	ll	--	lm	lm	lm	LM	--	LM	ll	LM	lm	--	lm	ll	ll	ll	lm	ll	--	ll	LM	ll	lm	--	ll	--	LM	--	ll	LM	ll	lm	ll	lm	ll	ll	ll	ll	ll	lm
11721	<lmxll>	ll	ll	ll	ll	ll	ll	lm	--	ll	--	ll	--	lm	lm	ll	--	--	ll	ll	lm	lm	ll	--	ll	ll	lm	lm	lm	ll	--	lm	--	ll	ll	lm	--	--	lm	LM	ll	LM	--	--	ll	lm	lm	ll	lm
11740	<lmxll>	lm	ll	LM	LM	ll	ll	lm	--	ll	lm	ll	ll	LM	ll	LM	lm	ll	--	ll	--	lm	ll	ll	LM	ll	--	lm	ll	ll	ll	lm	ll	lm	lm	ll	lm	lm	ll	ll	lm	--	ll	lm	ll	ll	ll	ll	ll
11742	<lmxll>	lm	lm	lm	lm	lm	lm	ll	lm	ll	--	LM	ll	lm	ll	lm	ll	ll	lm	lm	lm	ll	LM	lm	lm	lm	ll	ll	--	--	ll	ll	ll	ll	LM	ll	ll	lm	lm	--	ll	ll	lm	lm	lm	lm	ll	ll	lm
11827	<nnxnp>	--	--	nn	--	nn	--	--	--	--	--	--	nn	--	--	--	--	--	nn	NP	--	--	--	nn	--	nn	--	nn	--	--	--	nn	--	nn	nn	--	--	--	nn	--	--	--	--	nn	--	--	--	--	--
11908	<lmxll>	LM	--	lm	LM	LM	--	--	--	ll	--	--	--	LM	ll	--	--	ll	--	--	lm	--	--	--	--	--	ll	ll	--	lm	--	--	--	ll	--	--	--	--	--	lm	ll	--	lm	--	--	LM	ll	--	lm
11932	<hkxhk>	hk	HK	hk	--	kk	hk	kk	kk	hk	hh	hh	hh	hk	kk	--	kk	kk	kk	hk	hk	--	kk	hk	--	hh	hh	hk	hk	kk	hk	HK	hk	hk	kk	hk	--	hh	hk	kk	hh	HK	--	HK	hh	HK	--	hk	--
11993	<nnxnp>	np	np	NP	--	np	nn	NP	nn	np	--	np	nn	nn	np	NP	--	NP	nn	np	--	np	NP	--	np	nn	np	np	nn	--	--	nn	--	np	np	nn	--	np	nn	--	nn	nn	NP	nn	--	NP	--	np	np
12011	<nnxnp>	--	--	np	--	--	np	--	nn	--	--	--	nn	--	np	--	--	--	--	--	nn	--	--	np	--	--	--	--	--	--	--	--	--	nn	--	--	--	--	--	--	np	--	--	--	--	np	--	--	np
12127	<lmxll>	LM	lm	LM	lm	lm	ll	--	lm	lm	--	ll	ll	lm	lm	ll	lm	ll	--	lm	ll	lm	LM	--	lm	lm	--	lm	lm	ll	lm	ll	ll	ll	lm	ll	LM	ll	lm	LM	ll	ll	--	ll	ll	ll	lm	ll	ll
12150	<nnxnp>	--	--	--	np	np	--	--	--	--	--	nn	--	np	--	--	--	--	--	--	--	--	--	--	--	--	np	--	--	--	--	--	--	--	--	--	--	--	--	nn	np	--	--	--	--	--	--	--	np
12163	<lmxll>	--	ll	lm	--	--	ll	lm	--	ll	--	LM	LM	LM	ll	--	LM	--	ll	LM	lm	ll	--	lm	lm	--	ll	--	LM	ll	--	ll	ll	lm	--	ll	ll	LM	--	ll	ll	ll	--	ll	LM	ll	--	lm	ll
12184	<lmxll>	--	--	ll	--	--	--	ll	--	lm	--	ll	--	ll	LM	ll	ll	ll	--	--	--	ll	--	--	ll	lm	ll	ll	LM	ll	--	ll	--	ll	--	--	ll	--	ll	--	ll	ll	LM	ll	--	lm	--	ll	ll
12188	<lmxll>	lm	lm	ll	--	--	--	ll	--	ll	--	--	--	LM	LM	ll	--	LM	--	--	--	ll	--	--	--	--	lm	--	--	ll	--	ll	--	lm	ll	LM	--	lm	--	--	ll	ll	ll	ll	--	--	--	ll	--
12192	<lmxll>	--	LM	lm	ll	ll	LM	LM	--	lm	lm	--	ll	ll	ll	ll	LM	ll	LM	lm	--	ll	ll	ll	--	lm	LM	lm	lm	--	lm	lm	lm	ll	LM	ll	--	lm	ll	--	ll	lm	LM	lm	--	--	lm	LM	lm
12196	<lmxll>	--	lm	LM	--	--	ll	LM	--	LM	--	--	--	lm	LM	--	LM	--	ll	lm	ll	lm	LM	LM	lm	--	lm	lm	LM	ll	lm	--	ll	ll	--	--	ll	--	LM	ll	ll	lm	--	--	ll	ll	--	ll	ll
12208	<lmxll>	ll	ll	ll	--	--	--	--	--	--	ll	--	ll	ll	ll	--	--	ll	ll	ll	--	--	--	ll	--	--	ll	--	ll	--	ll	--	--	ll	--	ll	--	--	--	--	--	--	ll	ll	--	--	ll	--	ll
12219	<lmxll>	--	lm	lm	--	LM	--	ll	LM	ll	--	--	--	ll	lm	--	--	ll	ll	ll	--	--	--	--	--	--	LM	ll	ll	ll	lm	lm	--	lm	--	lm	ll	--	ll	--	ll	ll	ll	--	ll	lm	--	ll	lm
12291	<lmxll>	ll	lm	lm	--	--	--	ll	--	ll	--	ll	--	ll	lm	--	ll	--	ll	ll	--	--	--	--	--	LM	lm	ll	LM	ll	lm	ll	--	ll	LM	LM	--	--	--	--	lm	ll	--	--	--	--	--	ll	lm
12326	<lmxll>	ll	LM	ll	ll	lm	LM	LM	LM	ll	--	ll	ll	ll	lm	--	lm	lm	ll	lm	ll	lm	--	lm	ll	ll	ll	ll	ll	ll	ll	ll	--	ll	ll	ll	ll	lm	--	lm	ll	ll	lm	lm	--	ll	lm	lm	ll
12330	<lmxll>	--	--	lm	--	--	--	--	--	--	--	--	--	--	ll	--	--	--	--	--	--	--	--	--	--	--	--	--	--	--	--	--	--	--	--	ll	--	--	--	--	lm	--	--	--	--	--	lm	--	--
12357	<lmxll>	ll	ll	ll	ll	lm	LM	LM	lm	lm	--	ll	--	ll	lm	--	ll	ll	ll	ll	ll	lm	lm	lm	ll	lm	ll	lm	ll	lm	--	lm	ll	LM	ll	lm	--	--	--	LM	ll	lm	ll	lm	lm	--	lm	ll	ll
12397	<lmxll>	--	ll	ll	ll	lm	ll	lm	ll	ll	--	ll	ll	--	lm	LM	lm	lm	--	ll	lm	lm	ll	lm	ll	ll	lm	ll	lm	--	LM	ll	lm	ll	ll	ll	--	LM	--	LM	--	ll	ll	--	--	lm	lm	LM	ll
12499	<lmxll>	--	--	--	lm	ll	--	lm	--	--	--	--	--	lm	--	ll	--	--	--	--	--	--	--	lm	LM	--	--	--	--	--	--	lm	--	--	--	--	LM	--	--	--	--	--	--	--	--	--	--	ll	--
12513	<nnxnp>	--	--	--	--	--	--	--	--	--	--	--	--	--	--	--	--	--	--	--	--	--	--	--	--	--	--	--	--	--	--	--	--	--	--	--	--	--	--	--	--	--	--	--	--	--	--	--	--
12524	<nnxnp>	--	--	--	--	NP	NP	--	--	--	--	--	NP	--	--	--	--	--	--	NP	--	--	--	--	--	--	--	--	--	--	--	--	--	--	--	NP	--	NP	--	--	--	--	NP	--	--	--	--	--	--
12541	<hkxhk>	--	hk	hk	hk	kk	--	--	--	kk	--	--	--	hk	HK	--	--	hh	hh	--	--	hk	kk	--	--	--	kk	hh	--	hk	--	--	hh	hh	kk	--	--	--	hh	--	--	kk	--	--	--	--	--	hh	HK
12603	<nnxnp>	--	--	--	--	--	np	--	nn	--	--	np	np	np	--	--	--	--	np	np	--	--	--	--	--	nn	nn	--	--	np	--	--	--	--	--	np	--	np	--	--	--	nn	nn	--	--	np	--	nn	np
12610	<lmxll>	lm	lm	lm	LM	lm	lm	lm	lm	LM	--	lm	LM	lm	ll	LM	lm	ll	ll	lm	ll	ll	lm	ll	--	ll	ll	ll	ll	ll	lm	ll	LM	lm	lm	lm	--	lm	ll	lm	lm	ll	ll	LM	LM	lm	ll	lm	LM
12631	<lmxll>	--	--	--	lm	lm	ll	ll	lm	lm	ll	lm	ll	LM	lm	LM	LM	lm	ll	lm	LM	lm	lm	--	--	lm	lm	ll	ll	lm	ll	lm	lm	ll	--	ll	lm	--	lm	lm	--	ll	ll	--	--	lm	ll	--	--
12708	<nnxnp>	--	nn	nn	nn	nn	--	nn	--	--	--	--	nn	nn	nn	--	--	nn	nn	nn	nn	--	nn	--	nn	nn	nn	nn	--	--	nn	--	nn	nn	--	nn	--	--	--	--	nn	nn	--	nn	nn	--	--	nn	nn
12727	<lmxll>	--	ll	--	ll	ll	--	--	--	ll	--	--	--	--	--	--	--	ll	--	ll	--	--	ll	--	ll	ll	--	--	ll	ll	ll	--	--	ll	ll	ll	--	ll	--	ll	ll	ll	ll	--	ll	--	--	--	ll
12740	<nnxnp>	--	nn	np	nn	nn	--	np	nn	--	--	--	--	np	np	nn	--	nn	--	--	--	--	--	NP	np	np	nn	np	--	np	nn	nn	--	NP	--	--	np	np	NP	NP	--	nn	np	nn	nn	--	nn	nn	--
12743	<nnxnp>	nn	nn	nn	nn	--	nn	nn	--	nn	nn	--	nn	nn	nn	nn	--	--	--	nn	nn	nn	nn	nn	nn	nn	nn	nn	nn	nn	nn	nn	nn	nn	nn	nn	--	nn	nn	nn	nn	nn	nn	nn	--	nn	nn	nn	nn
12755	<lmxll>	ll	ll	ll	ll	ll	ll	ll	--	ll	--	--	ll	--	ll	ll	--	ll	--	--	--	ll	--	--	--	ll	ll	--	ll	ll	--	ll	ll	ll	ll	ll	ll	--	--	ll	ll	ll	ll	--	ll	--	--	ll	--
12757	<lmxll>	ll	lm	lm	lm	lm	ll	ll	ll	ll	--	ll	lm	ll	ll	lm	LM	LM	ll	ll	lm	lm	--	--	lm	ll	ll	ll	lm	ll	ll	lm	ll	lm	LM	ll	LM	lm	--	ll	ll	ll	ll	ll	lm	lm	lm	lm	lm
12764	<lmxll>	--	ll	lm	--	ll	--	--	--	ll	--	--	--	--	ll	--	--	LM	--	ll	--	lm	--	--	lm	ll	--	--	lm	ll	--	lm	--	lm	lm	ll	--	--	--	--	lm	lm	--	lm	--	--	ll	--	lm
12790	<lmxll>	ll	LM	ll	LM	ll	ll	ll	ll	ll	--	--	ll	ll	ll	ll	--	ll	ll	ll	ll	--	ll	ll	ll	ll	ll	--	ll	ll	ll	ll	ll	ll	ll	ll	ll	ll	ll	ll	ll	ll	ll	ll	ll	ll	ll	--	ll
12797	<lmxll>	LM	--	ll	--	--	--	--	--	ll	--	--	ll	--	--	ll	--	lm	--	--	--	ll	--	--	--	lm	lm	--	--	ll	--	--	ll	lm	--	LM	LM	--	--	--	--	ll	--	--	--	--	ll	--	LM
12820	<lmxll>	--	lm	ll	--	LM	LM	ll	--	ll	--	lm	ll	LM	--	ll	--	ll	lm	ll	ll	ll	--	ll	LM	ll	ll	ll	ll	lm	--	LM	lm	lm	--	lm	lm	lm	LM	--	ll	--	LM	ll	--	ll	LM	ll	lm
12863	<lmxll>	--	--	LM	lm	--	--	--	--	--	--	LM	ll	--	--	--	--	--	LM	LM	--	ll	--	--	--	--	--	LM	--	--	--	LM	lm	lm	lm	lm	ll	ll	--	LM	--	ll	--	--	--	ll	--	--	LM
12889	<lmxll>	ll	lm	ll	ll	ll	lm	ll	ll	lm	--	lm	lm	ll	ll	ll	ll	LM	LM	ll	LM	ll	lm	--	ll	lm	ll	ll	ll	lm	ll	lm	lm	ll	ll	lm	ll	ll	--	LM	lm	ll	LM	ll	lm	LM	lm	lm	lm
12935	<lmxll>	--	ll	ll	--	--	--	--	--	ll	--	--	--	ll	ll	--	--	ll	ll	--	--	--	--	ll	--	ll	--	ll	--	--	ll	--	--	ll	ll	ll	ll	--	ll	--	ll	ll	ll	--	--	ll	ll	--	ll
12951	<lmxll>	lm	--	ll	ll	lm	LM	lm	lm	ll	--	ll	ll	ll	ll	lm	ll	lm	ll	ll	ll	lm	ll	LM	ll	ll	ll	ll	ll	--	ll	ll	ll	lm	ll	ll	ll	lm	ll	LM	ll	ll	lm	ll	lm	LM	LM	ll	ll
12999	<lmxll>	ll	--	ll	--	lm	--	--	--	LM	--	--	--	ll	lm	--	ll	ll	ll	--	ll	LM	lm	--	ll	--	ll	lm	ll	LM	lm	LM	--	lm	LM	lm	lm	ll	--	lm	--	lm	--	--	lm	--	lm	--	ll
13084	<hkxhk>	hh	hh	kk	hh	hh	--	--	--	hk	--	hk	--	--	kk	kk	HK	hk	HK	HK	--	--	--	--	--	hk	--	--	hk	hh	HK	kk	--	HK	kk	HK	HK	--	--	kk	hh	hh	HK	hk	--	HK	hk	hh	hh
13092	<lmxll>	LM	lm	ll	ll	LM	LM	lm	LM	ll	--	ll	ll	ll	ll	--	ll	lm	ll	ll	ll	lm	--	lm	--	ll	ll	ll	ll	--	ll	ll	--	lm	ll	ll	ll	LM	ll	lm	ll	ll	LM	ll	--	lm	lm	ll	ll
13120	<lmxll>	ll	ll	lm	ll	lm	LM	lm	--	LM	ll	--	LM	ll	ll	LM	LM	--	--	--	ll	ll	LM	ll	lm	ll	ll	ll	lm	ll	LM	LM	LM	ll	ll	ll	ll	ll	ll	ll	lm	ll	ll	LM	--	ll	--	--	ll
13182	<lmxll>	ll	LM	lm	LM	LM	--	LM	--	LM	--	ll	--	lm	ll	lm	--	--	ll	LM	ll	ll	--	ll	LM	LM	lm	LM	lm	ll	--	LM	lm	lm	lm	lm	ll	--	ll	ll	ll	lm	LM	--	lm	ll	ll	LM	ll
13203	<nnxnp>	--	nn	nn	NP	nn	NP	nn	--	nn	--	--	--	NP	--	NP	--	--	--	nn	NP	nn	--	--	NP	np	np	nn	--	nn	--	nn	--	--	--	np	NP	np	--	--	np	np	--	NP	--	nn	--	--	nn
13214	<lmxll>	ll	--	ll	ll	ll	--	ll	ll	--	LM	ll	ll	ll	LM	LM	ll	ll	LM	ll	ll	LM	ll	ll	ll	lm	--	ll	ll	--	--	--	LM	ll	--	LM	lm	ll	--	ll	--	--	--	LM	--	LM	--	ll	--
13218	<nnxnp>	nn	nn	nn	nn	NP	nn	nn	nn	nn	nn	--	--	nn	nn	nn	nn	NP	nn	NP	nn	NP	nn	nn	nn	nn	--	nn	nn	nn	--	nn	nn	NP	nn	nn	--	--	NP	nn	nn	--	nn	nn	NP	nn	nn	nn	nn
13252	<nnxnp>	--	nn	nn	nn	nn	nn	nn	nn	nn	--	nn	--	--	nn	--	--	nn	--	nn	--	nn	nn	nn	nn	nn	nn	--	nn	--	--	nn	--	nn	nn	--	--	--	nn	nn	nn	nn	nn	--	nn	--	nn	--	nn
13254	<lmxll>	ll	LM	lm	ll	lm	lm	LM	ll	ll	ll	ll	ll	lm	lm	ll	ll	lm	lm	ll	lm	LM	--	ll	ll	ll	ll	LM	LM	lm	lm	lm	ll	ll	lm	lm	lm	ll	--	ll	ll	lm	ll	lm	ll	ll	lm	lm	lm
13297	<lmxll>	--	lm	ll	lm	lm	ll	lm	ll	ll	lm	ll	lm	ll	ll	ll	LM	lm	lm	LM	lm	lm	LM	lm	lm	ll	--	ll	lm	ll	ll	lm	ll	LM	lm	ll	ll	lm	ll	ll	ll	ll	ll	lm	ll	--	lm	LM	lm
13335	<lmxll>	lm	--	ll	--	--	--	lm	--	ll	--	--	--	--	ll	ll	--	--	--	--	LM	ll	ll	--	--	ll	--	--	lm	--	--	ll	--	LM	--	--	--	--	--	--	--	ll	--	--	--	--	--	--	ll
13346	<lmxll>	ll	ll	ll	LM	ll	lm	lm	--	ll	--	--	--	ll	LM	--	lm	lm	ll	lm	--	--	LM	LM	ll	lm	ll	--	ll	ll	ll	LM	ll	ll	ll	ll	--	--	--	--	ll	ll	LM	--	ll	ll	--	LM	LM
13391	<lmxll>	ll	ll	ll	ll	ll	ll	ll	--	ll	--	--	ll	ll	ll	--	--	ll	ll	ll	ll	ll	ll	--	ll	ll	ll	ll	ll	ll	ll	ll	ll	ll	ll	ll	ll	ll	--	ll	ll	ll	ll	ll	ll	ll	--	ll	ll
13475	<lmxll>	--	--	ll	--	ll	LM	--	LM	lm	--	--	ll	ll	--	--	--	LM	--	--	--	--	--	--	--	LM	--	lm	--	lm	lm	LM	LM	lm	--	--	--	--	--	--	--	lm	--	--	--	--	--	--	LM
13505	<lmxll>	--	--	LM	LM	lm	--	--	--	ll	ll	--	--	ll	--	LM	--	--	--	--	--	ll	--	lm	ll	--	--	--	ll	lm	LM	lm	--	lm	--	ll	--	--	--	--	ll	--	--	lm	--	--	ll	ll	ll
13593	<nnxnp>	--	--	nn	--	--	--	--	--	--	--	--	--	--	--	--	--	nn	--	--	--	--	--	--	--	--	--	--	nn	--	--	--	--	--	nn	nn	nn	--	--	--	--	--	--	nn	nn	--	--	nn	--
13606	<nnxnp>	--	--	np	--	nn	--	--	--	NP	nn	np	NP	--	NP	np	--	np	NP	--	np	nn	nn	np	nn	NP	nn	NP	nn	NP	--	np	--	np	--	np	--	--	--	--	--	nn	--	--	--	np	np	np	nn
13622	<lmxll>	LM	lm	lm	lm	--	--	--	--	lm	--	--	ll	lm	LM	--	LM	--	--	--	ll	lm	--	ll	LM	ll	LM	lm	ll	ll	LM	ll	ll	ll	lm	ll	--	--	--	--	ll	lm	--	--	--	--	lm	ll	ll
13684	<lmxll>	lm	lm	ll	lm	LM	LM	lm	ll	lm	--	lm	ll	lm	ll	--	ll	ll	LM	ll	ll	lm	lm	ll	lm	LM	lm	lm	ll	lm	ll	ll	ll	lm	ll	ll	--	lm	ll	ll	LM	ll	lm	ll	ll	lm	lm	lm	lm
13697	<nnxnp>	nn	NP	np	--	NP	nn	NP	--	nn	nn	np	NP	np	np	--	--	np	NP	np	nn	--	nn	np	nn	nn	NP	--	--	nn	--	np	--	np	--	NP	nn	nn	nn	NP	nn	nn	nn	--	NP	np	nn	--	np
13735	<lmxll>	ll	lm	lm	lm	LM	lm	ll	--	ll	ll	ll	ll	ll	LM	lm	ll	ll	ll	ll	lm	ll	lm	ll	ll	lm	lm	ll	ll	ll	LM	lm	lm	lm	lm	ll	ll	LM	ll	lm	ll	ll	ll	ll	ll	--	ll	ll	LM
13738	<lmxll>	--	--	lm	--	--	--	ll	--	--	--	--	--	lm	lm	--	--	--	--	--	LM	--	ll	--	--	--	ll	--	--	--	--	lm	--	--	ll	--	--	lm	--	lm	--	lm	--	lm	ll	--	--	--	lm
13751	<lmxll>	ll	ll	ll	--	LM	--	--	--	LM	--	--	--	ll	lm	--	lm	--	--	lm	--	--	--	--	--	--	lm	LM	ll	--	--	ll	--	LM	ll	--	--	--	--	--	ll	ll	lm	--	--	ll	ll	--	ll
13752	<lmxll>	lm	ll	lm	ll	ll	ll	ll	ll	lm	--	ll	lm	lm	lm	LM	lm	lm	ll	ll	--	ll	ll	lm	lm	ll	ll	ll	--	ll	ll	lm	ll	lm	ll	ll	LM	lm	lm	lm	ll	ll	ll	ll	--	ll	LM	lm	lm
13768	<lmxll>	--	ll	lm	--	ll	ll	lm	--	ll	ll	LM	ll	lm	ll	--	--	--	--	lm	lm	lm	ll	lm	ll	lm	lm	LM	lm	ll	--	ll	--	ll	--	--	LM	ll	--	ll	lm	--	LM	ll	lm	LM	--	lm	ll
13790	<lmxll>	--	ll	ll	--	ll	ll	ll	--	ll	--	ll	--	LM	LM	--	--	--	LM	--	LM	ll	ll	LM	lm	--	lm	--	--	--	ll	ll	lm	ll	ll	--	LM	LM	ll	--	--	LM	--	--	lm	ll	--	lm	--
13837	<lmxll>	LM	--	ll	--	--	ll	ll	--	ll	ll	--	ll	lm	lm	--	ll	LM	LM	--	lm	--	lm	--	--	--	lm	LM	ll	ll	--	ll	--	LM	--	--	--	--	--	--	ll	ll	--	ll	ll	--	ll	ll	lm
13852	<lmxll>	--	--	ll	--	--	--	--	--	--	--	--	lm	ll	--	ll	--	--	--	--	--	--	--	ll	--	LM	lm	--	--	--	ll	--	LM	--	ll	--	ll	--	ll	lm	--	ll	--	--	LM	ll	--	--	ll
13928	<nnxnp>	--	--	np	--	--	--	--	--	np	--	--	--	--	--	--	--	np	--	--	--	--	--	--	--	--	np	--	--	--	--	--	--	np	--	--	--	--	--	--	--	np	np	--	--	--	--	--	--
13946	<nnxnp>	--	nn	nn	nn	nn	--	--	--	nn	--	--	--	NP	nn	np	NP	nn	nn	--	--	nn	--	--	--	nn	NP	--	NP	nn	nn	NP	--	nn	nn	np	NP	nn	--	nn	--	nn	--	NP	nn	NP	NP	nn	NP
14015	<hkxhk>	HK	HK	hh	hk	--	hk	kk	--	--	--	--	HK	hk	hh	hk	--	kk	hk	hh	kk	kk	hk	hh	hk	HK	hk	hk	kk	hk	kk	kk	HK	kk	kk	hk	hh	HK	kk	HK	hh	kk	hh	kk	--	hh	kk	hh	hh
14029	<lmxll>	ll	ll	ll	--	ll	--	--	--	--	--	--	--	ll	--	ll	--	ll	--	--	--	ll	--	--	ll	ll	ll	--	ll	--	--	--	--	ll	--	ll	--	--	--	--	ll	ll	--	ll	ll	ll	--	ll	ll
14045	<lmxll>	ll	ll	ll	--	ll	ll	ll	--	ll	--	ll	ll	ll	ll	--	ll	ll	ll	ll	ll	ll	ll	ll	ll	ll	ll	ll	ll	ll	ll	ll	ll	ll	ll	ll	ll	ll	ll	ll	ll	--	ll	--	ll	ll	--	--	ll
14059	<lmxll>	--	--	lm	lm	lm	--	ll	--	ll	--	--	lm	ll	--	--	--	--	--	--	--	--	--	lm	ll	ll	ll	--	ll	lm	lm	lm	--	ll	ll	ll	--	--	--	--	--	--	--	--	ll	lm	ll	--	ll
14082	<nnxnp>	--	nn	--	nn	np	--	--	--	--	--	--	nn	--	np	--	--	--	--	--	--	--	--	--	nn	nn	--	--	--	--	--	--	--	--	--	np	np	--	nn	--	--	--	--	nn	--	--	--	--	--
14095	<lmxll>	ll	ll	ll	lm	lm	ll	ll	LM	ll	--	ll	LM	lm	LM	lm	ll	lm	ll	ll	LM	lm	LM	lm	lm	ll	ll	ll	lm	ll	ll	ll	ll	lm	ll	ll	ll	lm	lm	LM	ll	ll	ll	ll	lm	ll	ll	ll	ll
14101	<hkxhk>	--	--	--	--	HK	--	hh	--	--	--	kk	kk	hk	--	HK	--	--	kk	hk	--	--	--	--	--	hk	--	--	HK	--	--	hh	--	kk	--	kk	kk	--	--	--	kk	--	--	--	--	--	--	--	--
14146	<lmxll>	ll	--	--	--	ll	ll	ll	--	--	--	--	--	ll	--	--	ll	ll	ll	--	ll	--	ll	ll	--	ll	ll	ll	ll	--	--	ll	--	ll	--	ll	--	--	ll	--	ll	ll	--	--	--	--	ll	ll	ll
14157	<nnxnp>	np	--	np	--	--	--	nn	--	--	--	--	nn	--	--	--	--	np	--	--	--	--	--	--	--	--	--	--	--	--	--	--	--	--	--	--	--	--	--	--	np	--	--	--	--	np	--	--	np
14209	<lmxll>	--	--	lm	--	--	lm	--	--	--	--	ll	--	--	lm	LM	--	ll	--	--	--	ll	LM	ll	ll	lm	lm	--	ll	--	--	LM	lm	lm	--	LM	--	--	ll	LM	ll	--	--	ll	--	--	ll	ll	lm
14219	<lmxll>	--	--	lm	ll	lm	lm	--	LM	LM	ll	lm	ll	ll	lm	lm	ll	lm	LM	lm	--	--	lm	--	ll	ll	lm	LM	ll	LM	lm	ll	--	lm	lm	lm	ll	--	--	LM	lm	lm	--	lm	--	lm	LM	LM	lm
14239	<lmxll>	lm	lm	ll	lm	lm	lm	lm	--	lm	--	lm	ll	lm	ll	ll	ll	ll	lm	ll	ll	LM	lm	ll	lm	lm	lm	lm	ll	ll	ll	ll	ll	lm	ll	ll	lm	lm	ll	ll	LM	ll	lm	ll	ll	lm	lm	LM	ll
14243	<lmxll>	LM	--	lm	LM	--	lm	lm	--	LM	--	--	--	lm	LM	--	lm	ll	--	lm	--	ll	ll	--	ll	ll	ll	ll	ll	ll	--	lm	ll	ll	lm	lm	--	ll	--	--	lm	--	LM	ll	lm	ll	lm	ll	lm
14318	<lmxll>	ll	LM	lm	--	lm	lm	ll	--	ll	--	--	ll	ll	lm	LM	ll	ll	ll	ll	--	ll	lm	--	ll	LM	lm	ll	--	ll	lm	lm	lm	lm	--	lm	ll	lm	ll	LM	ll	ll	ll	ll	ll	lm	ll	--	lm
14330	<lmxll>	--	--	ll	--	lm	--	lm	--	--	--	--	--	LM	LM	--	--	lm	--	--	--	--	--	--	--	ll	LM	--	--	--	--	ll	--	ll	ll	lm	--	--	LM	--	LM	--	--	--	--	--	lm	--	ll
14448	<lmxll>	lm	ll	lm	ll	--	ll	--	lm	ll	LM	--	--	--	ll	--	lm	lm	ll	LM	--	ll	lm	lm	--	LM	lm	--	--	lm	ll	--	LM	--	LM	--	lm	lm	--	lm	--	--	ll	--	--	--	lm	--	--
14469	<lmxll>	--	--	lm	--	--	--	LM	ll	--	--	lm	ll	LM	--	--	--	--	ll	LM	LM	--	ll	LM	ll	lm	lm	--	--	ll	ll	--	--	lm	ll	ll	--	--	ll	--	LM	--	lm	--	--	LM	lm	--	ll
14491	<lmxll>	--	--	ll	lm	--	--	ll	--	--	--	--	--	lm	ll	--	--	ll	--	lm	LM	ll	lm	LM	lm	--	--	--	--	ll	ll	--	--	--	--	ll	ll	--	--	LM	--	ll	lm	--	--	--	--	LM	lm
14523	<lmxll>	lm	lm	lm	ll	ll	lm	--	ll	--	--	lm	ll	ll	ll	ll	lm	--	lm	lm	--	ll	ll	ll	ll	lm	lm	lm	ll	ll	lm	lm	lm	ll	--	lm	lm	--	--	--	lm	lm	--	lm	ll	--	lm	--	lm
14528	<nnxnp>	nn	np	np	np	nn	nn	nn	--	np	nn	nn	--	nn	np	NP	nn	nn	nn	np	--	np	NP	nn	np	nn	nn	np	nn	nn	NP	nn	np	nn	np	nn	--	np	NP	--	nn	nn	nn	nn	--	np	nn	nn	nn
14534	<nnxnp>	nn	np	np	nn	nn	nn	NP	--	nn	--	nn	nn	NP	nn	nn	nn	np	nn	nn	np	nn	--	nn	--	nn	nn	nn	np	np	nn	np	--	nn	nn	np	nn	--	--	nn	NP	NP	nn	nn	--	np	nn	nn	np
14586	<lmxll>	lm	lm	lm	lm	lm	--	LM	--	lm	--	--	--	lm	ll	--	lm	ll	ll	ll	ll	ll	ll	LM	--	ll	lm	--	ll	--	ll	ll	--	--	lm	lm	--	--	lm	LM	LM	ll	ll	lm	--	ll	ll	LM	ll
14588	<lmxll>	--	--	--	LM	--	ll	--	--	--	--	--	--	lm	lm	lm	lm	LM	ll	LM	LM	LM	LM	--	--	lm	lm	ll	ll	--	--	lm	lm	ll	--	ll	--	--	--	lm	--	ll	ll	--	--	lm	--	--	--
14643	<lmxll>	LM	lm	lm	lm	lm	LM	lm	--	lm	--	--	--	lm	ll	LM	--	ll	ll	lm	ll	ll	LM	ll	lm	ll	ll	ll	ll	ll	LM	ll	LM	lm	--	LM	--	LM	ll	lm	LM	ll	ll	lm	lm	lm	ll	lm	lm
14686	<lmxll>	LM	ll	lm	LM	ll	ll	LM	--	--	LM	--	ll	lm	ll	--	--	ll	ll	--	--	lm	ll	LM	lm	--	lm	--	ll	--	--	lm	ll	lm	LM	--	lm	LM	--	--	lm	LM	--	--	ll	ll	ll	ll	ll
14856	<nnxnp>	nn	nn	nn	nn	np	--	nn	NP	nn	--	nn	nn	np	np	--	nn	--	np	nn	nn	nn	np	nn	--	nn	NP	nn	np	nn	nn	np	nn	nn	--	np	nn	nn	NP	nn	nn	nn	np	nn	nn	NP	--	nn	nn
14893	<lmxll>	--	ll	ll	--	--	--	ll	--	ll	ll	--	--	lm	--	--	--	ll	lm	--	ll	lm	--	lm	ll	lm	--	--	--	--	--	lm	lm	LM	--	--	ll	--	--	ll	--	ll	LM	LM	ll	--	ll	ll	lm
14901	<lmxll>	LM	LM	lm	LM	ll	ll	ll	--	ll	--	--	--	LM	ll	ll	lm	ll	ll	lm	--	ll	--	ll	lm	ll	lm	ll	LM	lm	lm	ll	--	ll	lm	--	ll	LM	--	--	lm	ll	--	ll	ll	--	ll	--	ll
14915	<lmxll>	--	lm	lm	lm	--	--	lm	--	lm	--	--	lm	lm	ll	lm	LM	lm	lm	lm	LM	--	lm	--	lm	lm	lm	--	--	--	lm	lm	--	lm	lm	LM	LM	lm	lm	ll	LM	lm	lm	LM	ll	lm	lm	lm	lm
14917	<lmxll>	ll	--	ll	ll	ll	ll	--	--	ll	--	--	--	ll	ll	--	ll	ll	ll	ll	ll	ll	--	--	ll	ll	ll	ll	ll	--	--	ll	ll	ll	ll	ll	ll	--	ll	--	ll	ll	ll	ll	--	ll	--	ll	ll
14941	<lmxll>	lm	LM	ll	lm	ll	ll	ll	ll	ll	ll	--	--	lm	ll	--	--	ll	--	lm	--	ll	LM	lm	LM	LM	lm	ll	lm	--	--	ll	ll	ll	--	ll	lm	lm	--	LM	LM	LM	--	--	--	--	--	lm	lm
15042	<lmxll>	lm	LM	lm	lm	ll	--	--	--	lm	ll	ll	ll	LM	lm	--	lm	ll	ll	LM	--	--	ll	ll	ll	ll	ll	ll	ll	ll	lm	lm	ll	ll	lm	LM	--	ll	--	--	LM	lm	lm	ll	LM	ll	LM	ll	ll
15067	<lmxll>	ll	ll	ll	ll	ll	ll	ll	ll	ll	--	ll	ll	ll	ll	ll	--	ll	ll	ll	--	ll	ll	ll	ll	ll	ll	ll	--	ll	ll	ll	--	ll	ll	ll	ll	ll	ll	--	ll	ll	ll	--	--	ll	ll	ll	ll
15117	<lmxll>	lm	LM	ll	ll	lm	lm	ll	ll	ll	--	ll	lm	ll	lm	ll	LM	ll	lm	ll	ll	ll	lm	ll	LM	ll	ll	ll	ll	lm	lm	lm	ll	lm	lm	lm	ll	lm	lm	lm	ll	ll	ll	lm	ll	ll	ll	ll	lm
15123	<lmxll>	ll	LM	ll	ll	lm	ll	lm	--	ll	--	ll	ll	ll	ll	LM	LM	ll	ll	ll	ll	ll	lm	--	ll	ll	ll	lm	lm	ll	ll	lm	lm	ll	lm	LM	ll	lm	lm	lm	lm	ll	ll	ll	ll	ll	ll	LM	ll
15255	<lmxll>	--	--	ll	ll	ll	ll	ll	ll	ll	--	ll	--	ll	ll	ll	--	ll	ll	ll	ll	ll	ll	ll	ll	ll	ll	ll	ll	--	ll	ll	ll	ll	ll	ll	ll	--	ll	ll	ll	ll	ll	ll	ll	ll	ll	ll	ll
15339	<lmxll>	LM	lm	--	ll	ll	ll	ll	--	ll	--	LM	ll	lm	LM	--	ll	LM	--	ll	lm	ll	--	--	--	--	lm	ll	ll	ll	ll	ll	--	lm	ll	--	LM	--	ll	--	ll	ll	ll	ll	--	ll	--	ll	--
15344	<lmxll>	--	--	ll	--	--	--	ll	--	ll	--	--	--	--	--	--	--	--	ll	ll	--	--	--	--	--	--	--	--	ll	--	--	ll	--	ll	--	--	ll	--	ll	--	--	--	--	--	--	ll	ll	--	ll
15348	<nnxnp>	--	--	--	--	--	--	--	--	--	--	--	nn	--	--	--	--	--	--	--	--	--	--	--	--	--	--	--	--	--	--	--	--	--	--	--	--	--	--	--	--	--	--	--	--	--	--	--	--
15366	<lmxll>	LM	lm	ll	lm	ll	ll	ll	ll	ll	ll	LM	ll	LM	ll	lm	--	ll	--	lm	--	ll	lm	--	lm	lm	lm	ll	lm	ll	ll	ll	ll	ll	ll	ll	--	lm	ll	LM	lm	ll	ll	lm	ll	ll	LM	lm	lm
15398	<hkxhk>	--	hk	kk	--	hk	hk	hk	hh	hk	--	kk	--	hk	hk	hk	hh	hh	--	hh	HK	hk	hk	hh	kk	hk	hk	kk	hh	hk	--	hk	hk	kk	kk	hh	--	kk	HK	HK	HK	hh	--	hh	--	kk	kk	hk	hh
15416	<lmxll>	lm	lm	ll	--	lm	--	lm	ll	lm	--	--	ll	lm	ll	ll	ll	ll	lm	ll	ll	lm	lm	ll	lm	LM	lm	lm	ll	ll	ll	ll	ll	lm	--	ll	LM	LM	ll	ll	lm	ll	lm	ll	ll	lm	lm	LM	lm
15417	<lmxll>	ll	--	--	--	--	--	--	--	ll	--	--	--	ll	ll	--	lm	--	--	--	--	--	--	--	LM	--	lm	--	--	--	--	--	--	--	--	ll	--	--	--	--	--	--	--	--	LM	--	--	--	--
15438	<nnxnp>	--	nn	nn	np	np	--	--	nn	--	--	--	--	np	nn	NP	np	np	np	--	nn	--	nn	np	NP	NP	nn	NP	np	--	nn	nn	NP	np	nn	nn	NP	--	--	nn	np	NP	NP	nn	nn	np	NP	np	np
15440	<lmxll>	--	--	lm	--	--	--	--	--	--	--	--	--	lm	LM	--	--	LM	--	--	--	--	lm	--	--	--	lm	--	--	lm	LM	--	--	--	--	--	--	--	--	ll	--	lm	--	--	LM	--	--	ll	--
15481	<lmxll>	LM	ll	ll	lm	lm	ll	lm	ll	LM	--	ll	LM	ll	ll	lm	ll	lm	--	ll	lm	--	ll	ll	ll	ll	lm	LM	lm	ll	LM	--	lm	LM	--	--	ll	--	LM	ll	ll	lm	ll	LM	ll	ll	lm	ll	ll
15487	<lmxll>	LM	ll	lm	lm	lm	lm	lm	--	--	--	ll	--	LM	ll	LM	ll	ll	lm	ll	ll	lm	LM	ll	lm	lm	lm	LM	ll	LM	ll	lm	ll	lm	LM	LM	--	--	ll	ll	ll	ll	lm	lm	ll	ll	ll	LM	ll
15502	<lmxll>	--	--	ll	--	ll	ll	lm	--	--	ll	--	LM	--	ll	ll	--	--	--	--	ll	--	--	--	LM	ll	ll	--	ll	--	ll	lm	LM	lm	--	ll	--	ll	--	ll	ll	LM	--	--	--	--	--	ll	ll
15521	<nnxnp>	--	--	np	--	NP	--	NP	--	nn	--	--	--	nn	nn	--	NP	--	--	--	--	nn	nn	--	--	--	np	--	--	nn	--	--	--	nn	--	--	np	--	NP	--	nn	--	nn	--	--	--	nn	--	nn
15526	<lmxll>	ll	ll	ll	ll	ll	ll	ll	ll	ll	ll	--	ll	ll	ll	ll	ll	ll	ll	ll	--	ll	ll	ll	ll	ll	ll	ll	--	ll	ll	ll	ll	ll	ll	ll	--	ll	ll	ll	--	ll	ll	ll	--	ll	ll	ll	ll
15569	<nnxnp>	--	--	nn	nn	NP	np	--	nn	NP	--	--	nn	--	NP	NP	np	nn	nn	np	nn	np	--	np	np	nn	np	np	NP	--	np	nn	nn	NP	nn	np	--	np	--	NP	nn	NP	nn	nn	--	nn	np	nn	nn
15571	<lmxll>	--	--	lm	--	LM	ll	lm	--	ll	--	--	--	--	--	--	--	--	--	--	LM	ll	--	--	--	--	--	--	ll	ll	ll	--	--	lm	--	--	--	--	--	ll	--	--	--	lm	--	LM	--	--	lm
15601	<lmxll>	lm	lm	ll	ll	lm	lm	ll	--	ll	--	--	ll	ll	lm	LM	lm	ll	lm	ll	lm	lm	ll	ll	ll	ll	lm	ll	--	lm	ll	lm	ll	ll	ll	ll	ll	ll	--	ll	lm	LM	lm	lm	lm	lm	ll	ll	ll
15615	<lmxll>	ll	--	ll	--	--	--	ll	--	--	--	ll	ll	ll	ll	ll	--	ll	--	ll	ll	--	ll	--	ll	ll	ll	--	ll	ll	ll	ll	ll	ll	--	ll	ll	ll	ll	--	--	--	ll	ll	--	ll	--	ll	ll
15632	<lmxll>	ll	--	lm	ll	lm	lm	lm	ll	lm	--	--	--	ll	ll	--	ll	LM	ll	--	LM	lm	LM	ll	--	ll	ll	LM	lm	lm	LM	lm	ll	lm	LM	lm	--	ll	ll	ll	ll	ll	lm	ll	lm	lm	--	ll	ll
15675	<hkxhk>	hk	kk	hh	hh	hk	hk	kk	--	HK	--	--	kk	hk	kk	hk	--	kk	kk	hk	HK	hh	kk	hh	hk	kk	hh	--	hh	kk	kk	hh	hk	hk	hk	hk	--	HK	--	hh	kk	hk	hk	--	kk	HK	kk	kk	HK
15678	<lmxll>	LM	lm	ll	--	lm	lm	lm	--	--	--	--	lm	LM	LM	--	lm	lm	--	lm	--	--	ll	ll	lm	lm	--	--	LM	--	--	lm	--	lm	--	--	--	--	--	ll	--	lm	--	--	--	--	--	ll	--
15683	<lmxll>	ll	lm	lm	lm	lm	LM	lm	ll	lm	ll	LM	ll	lm	lm	ll	lm	lm	ll	lm	ll	ll	lm	ll	--	--	ll	lm	ll	lm	ll	ll	lm	ll	ll	lm	lm	lm	lm	--	ll	ll	LM	ll	ll	ll	ll	ll	ll
15716	<nnxnp>	--	--	np	--	np	--	np	--	--	--	np	np	np	np	NP	NP	--	--	np	np	--	nn	--	--	NP	np	--	--	np	--	NP	np	np	NP	np	np	--	--	NP	NP	--	--	--	--	NP	--	NP	NP
15720	<nnxnp>	--	NP	--	--	nn	nn	--	--	nn	--	--	--	NP	nn	nn	--	nn	--	NP	nn	--	nn	nn	NP	nn	--	nn	NP	nn	nn	--	--	--	--	--	--	--	nn	--	nn	NP	nn	--	np	--	--	--	nn
15725	<lmxll>	LM	ll	lm	--	ll	ll	LM	--	ll	--	--	--	lm	--	--	--	ll	ll	--	--	ll	--	ll	lm	ll	lm	--	lm	ll	--	--	--	ll	--	--	--	LM	--	lm	LM	ll	lm	ll	--	--	--	LM	ll
15737	<lmxll>	lm	ll	lm	ll	LM	--	--	--	--	--	--	ll	lm	lm	--	--	ll	--	--	--	LM	--	--	--	--	lm	LM	lm	--	--	--	--	LM	--	--	--	--	--	--	--	LM	ll	--	--	--	ll	ll	ll
15753	<lmxll>	lm	LM	lm	lm	lm	ll	lm	lm	lm	--	ll	--	lm	lm	ll	LM	ll	ll	LM	ll	LM	lm	lm	lm	lm	lm	lm	lm	lm	lm	ll	ll	ll	lm	ll	LM	ll	LM	lm	ll	lm	ll	ll	--	ll	lm	ll	ll
15768	<nnxnp>	--	--	np	--	np	np	np	--	--	--	--	np	--	np	--	--	np	--	--	np	np	--	--	np	np	--	--	--	--	np	np	--	np	np	np	--	np	np	--	--	np	--	--	np	--	--	np	--
15779	<lmxll>	--	ll	ll	--	ll	ll	--	--	ll	--	--	ll	ll	ll	--	--	ll	ll	ll	--	ll	--	ll	ll	ll	ll	ll	ll	ll	--	--	ll	ll	--	ll	ll	--	ll	ll	ll	ll	--	ll	ll	ll	ll	ll	ll
15797	<lmxll>	lm	ll	ll	lm	ll	ll	ll	--	--	--	--	--	lm	lm	--	lm	--	lm	--	ll	ll	ll	LM	LM	lm	lm	ll	ll	lm	--	ll	LM	ll	ll	ll	lm	lm	--	--	--	lm	--	--	lm	--	ll	lm	lm
15803	<lmxll>	lm	lm	lm	lm	lm	lm	lm	--	lm	--	lm	LM	lm	lm	lm	LM	ll	lm	lm	LM	lm	lm	lm	lm	lm	lm	lm	lm	--	LM	lm	lm	lm	lm	lm	lm	--	lm	lm	LM	lm	ll	LM	LM	lm	--	LM	lm
15908	<lmxll>	--	--	LM	--	--	--	lm	--	--	--	--	ll	--	lm	--	--	ll	--	--	--	ll	--	--	--	ll	--	--	--	--	--	--	ll	--	--	ll	--	--	--	--	--	--	--	--	LM	--	--	ll	--
15948	<nnxnp>	nn	nn	nn	nn	nn	NP	nn	--	nn	--	--	--	np	nn	np	--	nn	nn	nn	nn	nn	nn	nn	--	nn	np	nn	np	--	--	NP	nn	nn	nn	NP	NP	--	np	nn	nn	nn	np	np	nn	np	np	nn	np
15959	<lmxll>	LM	ll	ll	ll	ll	LM	ll	lm	LM	ll	--	ll	lm	lm	ll	--	ll	LM	LM	ll	ll	ll	--	ll	LM	ll	lm	ll	lm	LM	ll	LM	ll	ll	LM	ll	--	--	lm	lm	lm	lm	ll	ll	--	ll	ll	ll
15971	<nnxnp>	--	--	nn	--	--	--	--	--	--	--	--	--	--	--	--	--	nn	--	--	--	nn	nn	--	--	--	nn	nn	--	nn	nn	--	--	--	--	nn	nn	nn	--	--	nn	nn	--	--	nn	--	--	--	nn
16013	<nnxnp>	np	--	np	nn	nn	NP	np	nn	np	NP	np	nn	nn	np	np	nn	nn	NP	nn	nn	nn	np	--	--	np	np	np	nn	nn	np	nn	NP	nn	nn	np	nn	NP	NP	nn	NP	np	np	NP	--	nn	nn	nn	np
16053	<lmxll>	ll	LM	lm	ll	lm	--	LM	--	lm	--	ll	--	lm	LM	ll	--	--	--	LM	--	LM	LM	--	LM	lm	--	--	--	LM	--	--	ll	--	--	ll	--	lm	--	--	--	--	--	lm	LM	ll	--	ll	ll
16125	<lmxll>	lm	ll	lm	ll	lm	ll	lm	--	lm	ll	LM	lm	LM	lm	ll	lm	ll	lm	lm	lm	lm	--	ll	ll	ll	lm	ll	ll	lm	lm	lm	LM	lm	lm	ll	lm	ll	--	ll	lm	ll	ll	LM	ll	lm	lm	lm	lm
16174	<lmxll>	--	ll	ll	ll	--	--	ll	--	--	--	ll	--	ll	ll	ll	--	ll	--	ll	ll	ll	ll	--	--	--	ll	--	ll	--	--	--	ll	ll	--	ll	ll	ll	ll	ll	--	ll	--	--	--	ll	ll	ll	ll
16201	<lmxll>	lm	ll	lm	LM	lm	--	--	--	ll	--	--	LM	--	ll	ll	--	--	ll	LM	--	ll	lm	--	--	--	ll	LM	LM	--	--	--	--	ll	ll	--	--	--	ll	lm	ll	ll	--	ll	--	ll	ll	ll	ll
16251	<lmxll>	--	--	--	--	--	--	ll	ll	ll	--	ll	--	ll	--	--	--	--	--	--	ll	--	--	--	ll	ll	--	--	--	--	ll	--	--	ll	--	ll	--	--	--	--	ll	--	--	ll	ll	--	ll	--	ll
16273	<hkxhk>	--	hk	hk	--	hk	hk	hk	hk	hk	hk	hk	hh	--	hk	hk	hk	hk	hk	hk	hk	hk	hk	hk	hk	hk	hk	hk	hk	hh	hk	kk	hk	hk	hk	hk	--	hk	hk	--	HK	--	--	HK	hk	--	hk	hk	hk
16274	<lmxll>	ll	ll	ll	ll	ll	ll	ll	ll	ll	--	ll	--	ll	ll	ll	ll	ll	ll	ll	ll	ll	ll	ll	ll	ll	ll	ll	ll	ll	ll	ll	ll	ll	ll	ll	ll	ll	--	ll	ll	ll	ll	ll	ll	ll	ll	ll	ll
16312	<lmxll>	ll	--	lm	--	LM	--	LM	lm	ll	ll	--	lm	lm	ll	--	LM	ll	ll	--	--	ll	--	--	lm	ll	lm	lm	ll	ll	ll	ll	ll	lm	ll	LM	ll	lm	--	ll	--	lm	LM	--	--	--	ll	LM	lm
16316	<lmxll>	--	LM	lm	LM	ll	--	lm	--	lm	--	--	lm	LM	ll	--	--	--	--	lm	lm	ll	--	--	lm	--	lm	--	--	--	lm	--	ll	ll	--	--	--	lm	--	lm	--	--	lm	--	LM	LM	--	lm	lm
16352	<lmxll>	lm	lm	lm	lm	ll	lm	lm	LM	lm	ll	--	ll	lm	lm	lm	lm	ll	ll	LM	ll	ll	ll	ll	ll	ll	ll	--	ll	ll	lm	LM	ll	ll	LM	lm	ll	ll	--	lm	LM	lm	lm	ll	lm	ll	--	--	lm
16443	<lmxll>	ll	--	lm	ll	lm	ll	LM	lm	ll	ll	LM	LM	lm	ll	lm	--	ll	ll	lm	--	ll	ll	LM	LM	ll	LM	lm	ll	ll	ll	ll	ll	lm	--	lm	ll	lm	--	ll	--	LM	LM	--	ll	LM	ll	lm	lm
16463	<nnxnp>	--	nn	nn	--	nn	--	np	--	np	--	--	--	nn	NP	np	nn	nn	NP	np	--	nn	nn	nn	np	np	nn	np	nn	nn	nn	np	nn	np	nn	nn	np	NP	NP	NP	nn	np	--	--	np	nn	nn	nn	np
16509	<lmxll>	--	--	LM	lm	LM	--	ll	--	--	--	--	--	ll	--	--	--	ll	ll	--	--	ll	--	--	ll	--	LM	--	lm	ll	LM	ll	--	ll	--	lm	--	--	--	--	--	ll	ll	--	--	LM	ll	--	lm
16513	<nnxnp>	np	nn	np	--	np	np	--	--	--	--	--	--	nn	--	--	NP	np	nn	--	--	np	--	--	--	--	--	--	--	np	--	nn	nn	nn	np	np	--	nn	nn	--	--	nn	nn	--	--	NP	np	--	nn
16550	<lmxll>	lm	LM	ll	--	lm	lm	lm	--	--	--	--	ll	ll	ll	lm	ll	--	ll	lm	--	lm	ll	LM	ll	ll	--	--	ll	--	ll	ll	ll	lm	ll	ll	--	LM	--	LM	ll	LM	lm	--	--	ll	ll	LM	ll
16559	<lmxll>	LM	ll	ll	lm	LM	--	ll	--	lm	--	--	lm	ll	ll	--	--	lm	ll	ll	--	lm	ll	ll	--	ll	--	lm	lm	lm	LM	lm	lm	lm	LM	ll	ll	--	--	--	ll	ll	ll	--	--	--	lm	ll	ll
16618	<lmxll>	--	LM	--	--	--	--	--	--	--	--	--	ll	lm	ll	ll	--	--	--	ll	ll	ll	--	--	--	--	ll	lm	--	--	--	ll	--	ll	--	--	--	--	--	--	ll	ll	ll	--	--	--	--	--	ll
16622	<lmxll>	ll	--	ll	lm	--	--	--	--	lm	--	--	ll	--	--	--	--	ll	--	lm	--	--	--	--	--	LM	--	--	ll	ll	--	--	--	lm	--	--	--	--	--	ll	ll	ll	--	--	--	ll	--	ll	LM
16658	<lmxll>	ll	ll	lm	ll	LM	LM	lm	lm	lm	--	ll	--	ll	lm	--	--	lm	--	ll	lm	lm	ll	lm	ll	LM	lm	LM	ll	lm	LM	lm	lm	lm	lm	lm	ll	ll	ll	--	ll	ll	lm	ll	LM	lm	ll	--	ll
16729	<lmxll>	ll	ll	lm	ll	lm	ll	--	lm	ll	ll	ll	--	lm	--	lm	lm	ll	--	lm	lm	ll	ll	lm	lm	ll	lm	lm	ll	ll	ll	ll	ll	LM	ll	lm	ll	lm	--	--	--	lm	--	lm	--	lm	--	LM	lm
16755	<lmxll>	lm	LM	lm	lm	lm	ll	lm	LM	lm	lm	ll	ll	lm	lm	ll	lm	ll	ll	lm	ll	lm	lm	lm	lm	lm	LM	lm	lm	ll	lm	ll	ll	ll	lm	ll	lm	ll	LM	lm	ll	--	ll	ll	ll	ll	lm	ll	ll
16759	<lmxll>	--	--	--	--	--	--	LM	--	--	--	--	--	--	--	--	--	LM	--	lm	--	ll	LM	--	--	--	--	--	--	lm	LM	LM	--	ll	--	--	--	--	--	--	--	ll	--	ll	--	--	--	LM	--
16800	<lmxll>	ll	--	ll	ll	ll	ll	ll	ll	ll	--	--	--	ll	ll	ll	--	ll	ll	ll	ll	ll	ll	--	ll	ll	ll	--	ll	ll	ll	--	ll	ll	--	--	ll	--	--	--	ll	ll	ll	--	--	ll	ll	ll	ll
16837	<hkxhk>	kk	kk	hk	HK	kk	kk	hk	hk	kk	HK	hk	hk	hh	hk	hh	hh	HK	HK	kk	HK	kk	kk	hk	kk	kk	hk	hk	hh	hk	hk	hh	hh	kk	kk	hk	hh	--	hh	hh	kk	hk	HK	kk	kk	hk	hk	hk	hh
16853	<lmxll>	ll	lm	ll	ll	ll	lm	ll	--	ll	--	--	lm	lm	ll	ll	ll	ll	ll	lm	LM	ll	lm	ll	lm	lm	ll	lm	ll	ll	ll	lm	--	ll	lm	ll	LM	ll	ll	ll	ll	lm	ll	lm	--	LM	ll	ll	lm
16869	<nnxnp>	np	NP	--	np	nn	nn	--	--	np	--	--	--	nn	nn	NP	np	--	nn	--	--	NP	np	NP	nn	--	nn	NP	nn	nn	np	nn	nn	nn	np	--	--	--	--	--	np	nn	--	NP	--	--	--	np	np
16883	<lmxll>	lm	ll	lm	lm	ll	ll	lm	ll	ll	--	--	ll	lm	ll	lm	--	ll	--	--	--	lm	ll	lm	--	ll	lm	lm	ll	lm	ll	lm	ll	lm	LM	--	lm	--	ll	ll	--	lm	ll	--	ll	--	ll	ll	ll
16891	<lmxll>	--	--	ll	ll	--	--	ll	ll	--	--	--	--	--	ll	--	--	--	--	--	--	--	--	--	--	--	ll	--	--	--	ll	--	--	ll	ll	ll	--	ll	ll	ll	ll	--	--	--	--	--	--	--	ll
16914	<lmxll>	ll	ll	ll	ll	ll	ll	ll	--	ll	ll	ll	ll	ll	ll	ll	ll	ll	ll	ll	ll	ll	ll	ll	ll	ll	ll	ll	ll	ll	ll	ll	ll	ll	ll	ll	ll	ll	ll	ll	ll	ll	ll	ll	ll	ll	ll	ll	ll
16921	<lmxll>	lm	ll	lm	--	LM	--	LM	--	ll	--	--	LM	ll	lm	lm	lm	ll	ll	lm	lm	lm	ll	--	ll	ll	lm	ll	ll	ll	lm	lm	ll	lm	--	ll	ll	ll	--	ll	LM	LM	LM	ll	ll	lm	LM	--	lm
16942	<lmxll>	LM	LM	ll	ll	ll	ll	ll	--	ll	--	lm	ll	--	lm	--	ll	LM	lm	--	LM	ll	lm	LM	ll	--	lm	lm	ll	lm	--	ll	--	lm	--	lm	lm	lm	lm	ll	ll	ll	ll	ll	--	--	ll	ll	lm
16966	<nnxnp>	--	--	np	--	--	--	--	--	nn	--	nn	--	nn	--	--	--	--	--	--	--	np	--	--	--	--	--	--	nn	nn	--	np	np	nn	--	--	--	nn	--	--	nn	np	--	nn	nn	--	--	--	--
16967	<lmxll>	--	--	--	--	--	--	ll	--	--	--	--	--	ll	--	--	--	--	--	--	--	--	--	--	--	--	--	--	--	ll	--	--	--	--	--	--	--	ll	--	ll	--	--	--	--	--	--	--	--	--
16979	<nnxnp>	--	--	--	--	--	--	np	--	--	--	--	--	np	--	--	--	np	--	--	--	--	--	--	--	--	np	--	--	--	--	nn	--	--	--	np	--	--	--	--	--	--	nn	--	np	np	--	--	--
17004	<nnxnp>	nn	np	np	nn	np	nn	np	--	nn	--	nn	NP	nn	NP	nn	np	np	--	NP	nn	nn	--	np	nn	nn	NP	nn	np	np	np	np	nn	np	nn	np	nn	np	--	--	nn	np	np	--	np	np	nn	NP	np
17076	<lmxll>	ll	ll	ll	--	ll	--	ll	--	ll	ll	ll	ll	ll	ll	--	--	ll	ll	--	ll	ll	--	--	--	ll	ll	ll	ll	ll	ll	ll	--	ll	--	ll	ll	--	ll	ll	ll	ll	ll	--	--	ll	ll	ll	ll
17086	<lmxll>	--	ll	ll	ll	ll	--	ll	--	ll	--	--	--	lm	LM	--	--	lm	LM	ll	ll	--	--	--	--	--	ll	--	--	lm	--	LM	--	ll	--	ll	--	ll	LM	ll	ll	lm	lm	ll	ll	ll	lm	ll	ll
17118	<lmxll>	LM	LM	ll	lm	--	LM	ll	ll	lm	--	--	--	--	ll	LM	ll	ll	--	ll	--	ll	ll	LM	--	--	lm	--	--	lm	--	lm	lm	lm	--	lm	--	--	--	lm	--	lm	--	LM	--	lm	ll	LM	ll
17119	<lmxll>	--	lm	ll	--	--	--	--	--	--	--	--	ll	ll	LM	--	--	--	--	--	--	--	lm	--	--	--	ll	lm	--	--	ll	--	ll	--	--	--	--	--	ll	--	ll	--	--	--	LM	--	--	LM	--
17129	<lmxll>	lm	ll	ll	--	--	ll	ll	LM	--	--	--	--	lm	ll	--	--	ll	ll	lm	--	--	--	--	ll	--	--	--	--	--	--	--	LM	--	--	--	--	LM	--	LM	--	lm	lm	LM	ll	lm	LM	--	--
17151	<lmxll>	--	lm	lm	--	ll	--	--	--	--	--	ll	--	ll	--	--	--	--	--	--	--	--	lm	--	--	--	--	--	--	lm	LM	--	ll	--	LM	--	ll	--	--	--	LM	--	--	--	--	LM	lm	LM	--
17161	<lmxll>	LM	ll	--	ll	--	--	ll	ll	ll	LM	ll	ll	ll	ll	ll	ll	--	ll	ll	--	ll	ll	ll	ll	ll	ll	ll	ll	ll	LM	--	ll	ll	--	ll	ll	--	--	ll	ll	ll	ll	LM	LM	ll	--	--	ll
17251	<lmxll>	lm	LM	ll	--	lm	LM	lm	--	ll	--	ll	ll	ll	ll	lm	--	lm	ll	ll	--	LM	ll	LM	ll	ll	ll	ll	ll	lm	ll	ll	ll	lm	ll	ll	ll	--	--	lm	ll	ll	LM	ll	LM	lm	LM	lm	ll
17259	<lmxll>	lm	ll	lm	lm	ll	ll	LM	--	ll	--	--	--	lm	ll	--	LM	ll	ll	ll	ll	LM	ll	lm	lm	ll	lm	--	ll	ll	ll	lm	--	lm	LM	ll	lm	lm	ll	ll	lm	lm	ll	lm	ll	ll	ll	--	ll
17272	<nnxnp>	--	--	--	--	nn	--	nn	--	--	--	--	--	--	--	--	--	nn	--	--	--	--	--	--	--	--	--	--	--	nn	--	--	--	--	--	--	--	--	--	--	--	--	nn	nn	--	--	--	--	--
17285	<lmxll>	--	--	ll	ll	ll	--	--	--	ll	--	ll	ll	ll	ll	--	--	--	--	--	ll	--	ll	--	ll	ll	ll	--	--	ll	--	ll	--	ll	ll	ll	--	--	ll	--	--	--	ll	--	ll	--	ll	--	ll
17341	<lmxll>	--	lm	ll	--	LM	ll	--	LM	ll	--	--	--	ll	ll	lm	lm	LM	ll	ll	ll	ll	lm	ll	ll	LM	ll	lm	ll	ll	ll	lm	--	lm	LM	LM	lm	lm	--	lm	--	ll	--	--	ll	ll	ll	LM	ll
17370	<lmxll>	lm	--	lm	lm	ll	ll	LM	--	lm	ll	ll	--	--	lm	ll	--	ll	ll	lm	ll	lm	lm	--	lm	lm	lm	lm	lm	ll	LM	ll	ll	ll	lm	ll	--	ll	LM	LM	ll	lm	ll	ll	ll	ll	lm	ll	ll
17415	<nnxnp>	nn	nn	np	nn	np	nn	nn	nn	--	nn	--	nn	nn	np	nn	--	nn	nn	np	NP	np	nn	np	np	nn	np	np	nn	--	np	nn	nn	np	nn	np	--	NP	--	NP	nn	np	nn	nn	nn	nn	nn	nn	nn
17417	<lmxll>	--	--	lm	--	lm	--	lm	lm	LM	--	--	--	--	lm	--	--	--	ll	LM	ll	lm	--	lm	lm	LM	ll	ll	ll	lm	--	ll	--	LM	ll	--	ll	--	ll	LM	--	ll	--	LM	LM	--	--	--	--
17422	<lmxll>	--	ll	LM	LM	--	--	--	--	ll	--	--	--	--	ll	--	--	LM	--	ll	lm	--	LM	--	--	--	ll	--	LM	LM	ll	--	--	lm	--	ll	--	LM	ll	--	ll	ll	ll	ll	--	ll	ll	lm	ll
17435	<lmxll>	lm	--	ll	ll	ll	ll	ll	--	ll	--	--	--	lm	LM	ll	--	lm	lm	ll	--	--	LM	lm	--	lm	lm	LM	ll	ll	ll	--	--	lm	ll	--	--	--	lm	--	ll	ll	ll	--	--	--	ll	ll	lm
17441	<nnxnp>	--	nn	nn	nn	nn	nn	nn	nn	nn	--	nn	nn	nn	nn	nn	--	nn	nn	nn	nn	nn	nn	nn	nn	nn	nn	nn	nn	--	--	nn	nn	nn	nn	nn	nn	nn	nn	nn	--	nn	--	nn	--	nn	nn	--	nn
17447	<lmxll>	lm	LM	ll	--	ll	--	ll	--	ll	ll	lm	--	ll	ll	--	--	ll	ll	--	--	--	--	lm	LM	ll	ll	lm	LM	lm	LM	ll	--	ll	lm	--	ll	lm	ll	lm	lm	ll	ll	LM	LM	lm	ll	--	ll
17448	<lmxll>	lm	LM	lm	LM	--	LM	lm	lm	LM	--	--	lm	--	lm	lm	LM	--	LM	LM	LM	LM	LM	--	lm	lm	lm	lm	--	--	lm	--	LM	lm	lm	lm	--	lm	--	lm	lm	LM	--	LM	LM	lm	lm	lm	--
17458	<lmxll>	ll	ll	lm	ll	lm	ll	LM	--	ll	--	--	lm	lm	ll	LM	lm	ll	ll	lm	LM	ll	ll	lm	LM	ll	lm	lm	ll	ll	ll	ll	ll	lm	ll	lm	--	lm	ll	ll	ll	lm	LM	lm	ll	--	ll	--	lm
17491	<lmxll>	--	--	lm	--	--	--	--	--	lm	--	--	--	LM	--	--	--	ll	lm	ll	--	ll	lm	--	LM	lm	--	--	--	--	--	--	--	LM	--	ll	--	--	--	--	ll	--	--	--	--	--	--	--	ll
17512	<nnxnp>	--	np	np	np	np	--	np	--	nn	--	--	nn	--	np	nn	nn	nn	np	np	NP	nn	--	--	--	--	np	np	--	--	nn	np	--	nn	np	np	nn	np	--	NP	nn	nn	NP	nn	--	np	nn	NP	np
17527	<lmxll>	ll	--	LM	lm	lm	--	lm	LM	lm	--	--	LM	ll	--	lm	lm	--	ll	--	--	lm	--	--	lm	ll	lm	--	LM	lm	--	ll	--	ll	LM	ll	--	--	--	--	LM	LM	--	--	--	--	--	LM	lm
17583	<lmxll>	--	--	ll	ll	--	--	ll	--	ll	--	--	--	--	ll	--	--	--	ll	--	ll	ll	--	ll	--	--	ll	--	ll	--	ll	ll	ll	ll	ll	ll	--	--	--	--	ll	--	--	ll	--	ll	ll	--	ll
17627	<nnxnp>	np	--	--	nn	--	--	np	--	--	--	--	--	nn	np	--	--	--	--	--	--	--	--	np	--	--	--	--	nn	--	--	nn	--	--	nn	--	nn	np	np	--	--	nn	--	--	--	--	--	--	--
17642	<nnxnp>	--	--	np	--	--	np	np	--	--	--	--	--	--	--	--	--	--	--	--	--	--	--	--	--	--	--	np	--	np	--	np	np	np	np	--	np	--	--	np	np	np	--	np	--	np	np	np	np
17688	<lmxll>	--	--	--	lm	--	--	LM	--	--	--	--	--	LM	ll	LM	--	ll	--	lm	--	--	ll	--	--	lm	lm	ll	lm	ll	--	ll	lm	lm	ll	--	--	--	--	--	LM	lm	--	--	--	--	LM	--	ll
17750	<lmxll>	--	--	lm	--	ll	lm	--	--	lm	--	--	--	ll	ll	ll	--	ll	ll	lm	--	ll	lm	--	LM	--	ll	--	ll	ll	ll	lm	--	LM	lm	--	--	ll	--	--	ll	lm	LM	--	--	ll	--	ll	lm
17764	<lmxll>	LM	lm	lm	lm	ll	--	--	--	--	--	--	--	ll	ll	ll	--	ll	ll	LM	ll	ll	--	ll	LM	--	ll	lm	--	LM	ll	ll	ll	LM	--	--	ll	ll	ll	--	ll	lm	--	--	--	ll	--	ll	lm
17765	<lmxll>	lm	ll	ll	lm	lm	ll	LM	--	ll	ll	--	--	ll	ll	--	ll	lm	ll	ll	--	LM	ll	ll	ll	ll	ll	lm	lm	ll	lm	lm	LM	lm	lm	ll	ll	ll	lm	lm	ll	ll	ll	ll	ll	ll	lm	ll	ll
17806	<lmxll>	--	--	--	--	--	--	--	--	--	--	--	--	ll	ll	--	--	--	ll	--	--	--	--	--	--	ll	ll	--	--	--	--	--	--	--	--	--	--	--	--	ll	ll	--	--	--	--	--	--	--	ll
17841	<lmxll>	--	--	--	--	--	--	ll	ll	--	--	--	--	--	--	--	--	--	--	--	ll	ll	--	--	--	ll	ll	--	--	--	--	--	--	--	--	--	--	--	--	--	--	ll	ll	--	--	ll	--	ll	--
17870	<lmxll>	ll	--	ll	ll	ll	--	lm	--	--	--	--	ll	lm	--	--	lm	lm	--	ll	--	LM	--	lm	--	--	lm	lm	LM	LM	--	LM	--	ll	ll	--	LM	lm	--	--	--	LM	ll	--	ll	--	LM	LM	lm
17936	<lmxll>	ll	LM	ll	--	ll	lm	ll	LM	ll	--	--	--	LM	ll	--	ll	ll	ll	lm	--	ll	lm	--	LM	lm	ll	lm	ll	ll	--	lm	LM	ll	LM	ll	lm	ll	ll	ll	ll	LM	ll	lm	ll	--	ll	ll	LM
17950	<lmxll>	--	ll	ll	ll	ll	--	ll	--	ll	--	--	ll	ll	ll	ll	ll	ll	ll	ll	ll	ll	ll	ll	ll	ll	ll	ll	ll	ll	ll	ll	ll	ll	ll	ll	ll	--	ll	ll	ll	ll	ll	ll	--	ll	ll	ll	ll
17954	<lmxll>	LM	lm	ll	--	lm	LM	lm	ll	ll	--	--	ll	--	--	--	ll	ll	lm	ll	LM	lm	lm	ll	lm	--	lm	ll	ll	--	LM	ll	--	LM	ll	ll	LM	lm	ll	ll	LM	lm	lm	LM	ll	--	ll	ll	LM
17963	<lmxll>	ll	ll	ll	ll	ll	ll	ll	--	ll	--	ll	ll	ll	ll	ll	ll	ll	ll	ll	ll	ll	ll	ll	ll	ll	ll	ll	ll	--	ll	ll	--	ll	--	ll	ll	--	--	--	ll	ll	ll	ll	ll	ll	ll	ll	ll
17994	<nnxnp>	--	--	--	nn	nn	--	--	--	--	--	nn	--	--	--	--	nn	--	--	nn	nn	--	nn	nn	--	--	--	nn	--	--	--	--	np	np	nn	--	--	nn	--	--	--	--	--	--	--	nn	--	--	nn
18021	<lmxll>	--	--	--	--	ll	ll	ll	--	--	--	ll	--	--	ll	--	--	ll	--	ll	--	--	ll	--	ll	--	ll	--	ll	ll	--	ll	--	ll	ll	--	ll	ll	--	--	--	ll	--	--	ll	ll	--	--	ll
18031	<lmxll>	--	--	--	--	--	--	--	--	--	--	--	--	--	--	--	--	--	--	--	ll	--	ll	--	--	--	--	--	--	--	--	--	--	LM	--	--	--	--	ll	--	--	lm	--	--	--	--	--	--	--
18091	<lmxll>	--	ll	lm	--	--	--	lm	LM	lm	--	--	--	ll	ll	lm	lm	ll	--	LM	ll	--	lm	--	--	ll	ll	--	LM	ll	lm	LM	lm	ll	LM	ll	ll	ll	--	ll	LM	ll	--	--	--	--	ll	lm	ll
18139	<nnxnp>	--	--	--	nn	--	--	np	np	--	--	--	np	np	np	np	--	--	np	np	np	np	np	--	--	--	np	--	np	--	--	np	--	np	--	np	--	--	--	--	--	--	--	--	np	--	--	nn	--
18185	<lmxll>	ll	--	ll	--	--	--	ll	ll	--	--	--	ll	ll	ll	--	--	ll	ll	ll	--	ll	--	ll	--	ll	ll	--	--	--	ll	ll	ll	ll	ll	--	--	ll	--	ll	ll	--	--	ll	--	ll	--	--	--
18227	<lmxll>	--	lm	lm	--	--	--	--	--	--	--	--	--	ll	ll	--	--	ll	--	--	--	ll	--	--	--	--	ll	--	ll	--	lm	lm	ll	ll	LM	--	--	LM	--	LM	ll	--	--	--	--	lm	--	--	--
18327	<lmxll>	--	ll	ll	--	--	ll	lm	--	--	--	--	--	LM	--	--	--	--	ll	LM	--	--	--	--	LM	--	--	--	ll	--	--	ll	--	lm	--	--	--	lm	--	--	--	lm	--	--	--	--	ll	ll	--
18339	<hkxhk>	kk	hk	hk	--	hk	hh	hk	hk	hk	--	kk	kk	hk	hk	kk	kk	hk	hh	hk	hh	HK	hk	--	HK	hk	hh	hh	hh	hk	kk	hh	kk	hk	hh	kk	hh	kk	--	hh	kk	hh	hh	HK	hk	--	hk	kk	kk
18342	<lmxll>	--	--	ll	--	ll	--	--	--	--	--	--	--	ll	--	--	--	--	ll	LM	--	ll	LM	lm	--	lm	LM	ll	lm	ll	ll	--	--	--	ll	ll	--	--	--	--	LM	ll	ll	--	--	ll	lm	--	LM
18389	<lmxll>	lm	--	--	lm	ll	ll	lm	ll	--	--	--	lm	lm	lm	ll	--	ll	--	ll	LM	ll	LM	--	lm	lm	--	--	LM	--	--	lm	--	lm	lm	--	LM	lm	--	ll	--	--	lm	lm	LM	--	ll	ll	--
18462	<lmxll>	--	--	--	--	ll	--	--	ll	ll	--	ll	--	ll	--	--	--	ll	--	--	--	--	--	--	--	--	--	--	ll	ll	--	--	--	--	--	--	ll	--	--	--	--	--	ll	ll	--	ll	ll	ll	ll
18466	<nnxnp>	--	--	--	--	--	--	--	--	--	--	--	--	--	--	--	--	--	--	--	--	--	--	--	--	--	--	--	--	--	--	--	--	--	--	--	--	--	--	--	--	--	--	--	--	--	--	--	--
18470	<lmxll>	ll	--	--	--	ll	--	ll	--	--	--	--	--	--	--	--	--	ll	--	ll	--	--	--	--	--	--	ll	--	ll	ll	--	--	--	--	--	ll	ll	--	--	ll	ll	ll	--	--	--	ll	--	--	ll
18526	<nnxnp>	--	--	NP	--	np	--	--	--	nn	nn	np	--	np	nn	--	--	np	--	nn	--	np	--	NP	--	nn	np	--	NP	NP	--	nn	NP	nn	--	NP	--	nn	nn	nn	--	nn	nn	--	nn	--	np	--	nn
18567	<lmxll>	lm	--	lm	--	--	--	lm	--	lm	--	--	--	lm	LM	--	--	--	ll	ll	ll	--	--	--	LM	--	--	--	lm	lm	--	--	--	lm	ll	ll	lm	--	--	lm	ll	--	lm	--	--	ll	--	--	ll
18577	<lmxll>	lm	--	--	--	lm	--	--	--	ll	--	--	--	--	--	--	--	--	--	--	--	ll	--	lm	LM	--	ll	--	--	ll	--	ll	--	LM	ll	LM	--	--	ll	--	lm	lm	--	--	lm	ll	ll	--	ll
18603	<nnxnp>	--	--	np	NP	--	--	--	--	--	--	--	--	np	--	--	--	--	nn	--	--	--	--	--	nn	--	--	--	--	--	--	--	--	nn	--	--	--	--	--	NP	nn	np	--	--	--	--	nn	--	--
18613	<lmxll>	LM	lm	ll	--	lm	LM	lm	LM	ll	--	ll	ll	ll	ll	lm	ll	lm	ll	ll	ll	lm	--	LM	ll	ll	--	ll	ll	--	ll	ll	ll	lm	ll	ll	--	lm	--	lm	LM	ll	--	--	--	ll	lm	ll	ll
18629	<lmxll>	lm	lm	lm	lm	ll	lm	ll	ll	lm	--	--	LM	ll	ll	ll	ll	ll	ll	--	--	ll	lm	ll	LM	lm	ll	--	ll	ll	--	LM	ll	lm	--	ll	--	ll	ll	ll	ll	lm	ll	LM	ll	ll	ll	--	lm
18695	<lmxll>	--	--	--	ll	--	--	LM	--	--	--	--	--	--	--	--	--	--	--	--	--	ll	LM	--	--	LM	lm	--	--	--	ll	LM	--	LM	--	--	--	--	--	--	--	--	--	ll	--	--	--	ll	--
18696	<lmxll>	ll	ll	lm	ll	lm	lm	lm	LM	lm	--	--	lm	ll	lm	ll	ll	lm	lm	ll	lm	lm	ll	--	ll	lm	ll	lm	ll	ll	lm	lm	lm	lm	LM	lm	ll	ll	ll	ll	ll	ll	lm	ll	lm	lm	ll	ll	ll
18728	<lmxll>	--	--	lm	--	ll	--	lm	--	--	--	--	--	LM	--	--	--	--	--	ll	--	lm	--	--	--	ll	--	--	ll	--	--	--	--	lm	--	ll	--	--	ll	--	--	lm	ll	--	--	ll	ll	--	ll
18742	<lmxll>	--	--	--	--	--	--	--	--	--	--	--	--	--	--	--	--	--	--	--	--	--	--	--	--	--	--	--	--	--	--	--	--	--	--	--	--	--	--	--	--	--	--	--	--	--	--	--	--
18772	<lmxll>	--	--	ll	--	--	--	--	--	lm	--	--	--	--	--	ll	--	--	--	--	--	--	--	--	--	--	ll	--	ll	--	--	--	--	LM	--	lm	LM	--	--	--	--	--	--	--	--	--	--	--	ll
18775	<lmxll>	lm	lm	ll	ll	ll	LM	ll	--	lm	--	--	ll	ll	LM	LM	--	ll	lm	ll	ll	lm	--	--	ll	ll	lm	ll	ll	ll	--	LM	LM	LM	LM	ll	LM	ll	ll	--	lm	lm	lm	--	ll	LM	ll	ll	lm
18814	<nnxnp>	--	--	--	--	--	--	--	--	--	--	--	--	--	--	--	--	--	--	--	--	--	--	--	--	--	np	--	--	--	--	np	--	--	--	--	--	--	--	--	--	--	--	--	--	--	--	--	--
18817	<nnxnp>	nn	nn	nn	nn	np	--	nn	--	np	--	--	NP	nn	NP	--	np	NP	--	np	--	--	nn	--	nn	nn	--	np	nn	np	--	--	--	np	--	np	--	np	np	NP	nn	nn	--	nn	nn	--	--	NP	nn
18831	<lmxll>	lm	ll	--	LM	--	ll	--	--	LM	--	--	--	--	ll	--	ll	--	lm	--	--	LM	lm	--	lm	--	lm	lm	--	lm	lm	ll	--	ll	--	lm	--	LM	lm	--	ll	ll	LM	--	--	--	--	--	lm
18833	<lmxll>	ll	ll	ll	--	ll	ll	ll	--	ll	ll	--	--	ll	ll	--	ll	--	ll	ll	ll	ll	ll	ll	ll	ll	ll	ll	--	ll	ll	ll	--	ll	ll	ll	--	--	ll	ll	ll	ll	--	ll	ll	ll	ll	ll	ll
18907	<hkxhk>	hh	kk	kk	hh	HK	HK	kk	hh	HK	--	hk	--	hk	hh	--	hh	hk	HK	hk	hk	hk	--	hh	--	hh	hh	hk	--	hk	hk	kk	--	hk	hk	kk	hh	hh	HK	hk	--	hk	--	hh	hk	kk	hk	hh	HK
18990	<lmxll>	--	ll	ll	ll	ll	ll	--	--	ll	--	--	--	ll	ll	ll	--	ll	ll	ll	--	ll	ll	ll	ll	--	ll	ll	ll	ll	--	ll	ll	ll	ll	ll	ll	--	--	--	ll	ll	ll	ll	ll	ll	ll	ll	ll
19001	<lmxll>	--	--	ll	ll	--	--	--	--	ll	--	ll	--	--	--	--	--	--	--	--	--	--	--	ll	--	--	--	--	ll	ll	--	ll	--	ll	--	ll	ll	--	ll	--	--	ll	--	--	--	ll	--	--	--
19002	<lmxll>	lm	--	ll	lm	lm	--	ll	--	LM	--	--	LM	ll	ll	ll	--	LM	ll	ll	LM	ll	--	ll	lm	ll	ll	LM	LM	--	LM	lm	lm	lm	lm	ll	--	ll	LM	lm	ll	ll	ll	--	ll	ll	lm	ll	ll
19048	<lmxll>	LM	lm	lm	lm	--	--	ll	ll	ll	--	--	--	LM	lm	lm	--	--	--	LM	lm	lm	ll	--	--	lm	ll	--	--	--	--	lm	--	--	ll	--	--	lm	--	lm	--	lm	LM	--	ll	LM	--	--	lm
19064	<lmxll>	LM	lm	ll	ll	lm	lm	lm	lm	ll	--	ll	--	ll	ll	--	--	lm	ll	ll	ll	lm	ll	lm	ll	ll	ll	ll	ll	--	ll	ll	--	LM	ll	ll	ll	lm	--	lm	ll	ll	ll	ll	LM	--	lm	ll	ll
19209	<lmxll>	ll	lm	lm	--	lm	lm	ll	LM	ll	ll	--	ll	ll	lm	lm	ll	ll	ll	ll	lm	ll	--	ll	ll	lm	lm	--	ll	ll	lm	--	lm	lm	lm	LM	--	lm	ll	lm	ll	ll	ll	ll	--	--	ll	ll	lm
19232	<lmxll>	ll	ll	ll	ll	ll	ll	ll	ll	ll	--	ll	ll	ll	ll	ll	--	ll	--	ll	ll	ll	--	--	ll	ll	ll	ll	ll	ll	ll	ll	--	ll	ll	ll	ll	ll	--	ll	ll	ll	ll	--	--	--	--	--	ll
19238	<lmxll>	--	--	ll	--	--	--	--	--	ll	ll	--	--	--	ll	--	--	ll	--	--	--	--	--	--	--	--	--	--	--	LM	--	lm	lm	ll	--	--	--	LM	--	--	--	lm	--	--	--	--	ll	--	--
19239	<nnxnp>	--	nn	nn	nn	nn	--	nn	--	nn	--	nn	nn	nn	nn	nn	nn	--	nn	nn	--	nn	nn	--	nn	nn	nn	nn	nn	nn	nn	nn	nn	nn	nn	nn	--	--	nn	nn	nn	nn	nn	nn	nn	nn	nn	nn	nn
19267	<lmxll>	ll	lm	lm	ll	ll	lm	ll	ll	ll	LM	ll	lm	ll	lm	ll	lm	lm	lm	lm	lm	lm	ll	LM	lm	ll	ll	lm	ll	lm	ll	lm	lm	lm	ll	lm	lm	ll	ll	lm	lm	ll	ll	lm	ll	ll	lm	LM	lm
19372	<nnxnp>	--	--	nn	--	--	--	--	--	--	--	--	--	nn	nn	--	nn	--	--	--	--	--	nn	--	--	--	nn	--	--	nn	--	--	--	--	--	--	--	nn	--	--	--	nn	nn	--	--	--	--	nn	nn
19384	<lmxll>	--	lm	ll	ll	ll	--	ll	ll	--	--	LM	--	LM	ll	ll	ll	ll	ll	--	lm	ll	--	--	lm	ll	ll	LM	--	ll	--	--	lm	ll	--	ll	--	--	ll	--	--	lm	ll	LM	--	LM	ll	ll	LM
19390	<lmxll>	ll	ll	ll	ll	ll	ll	ll	ll	ll	--	--	--	ll	ll	ll	ll	ll	--	ll	ll	ll	ll	ll	--	ll	ll	ll	ll	ll	ll	ll	ll	ll	ll	ll	ll	ll	ll	ll	ll	ll	ll	ll	ll	ll	ll	ll	ll
19449	<nnxnp>	--	--	--	--	--	--	--	--	--	--	--	--	--	--	--	--	--	--	--	--	--	--	--	--	--	--	--	--	--	--	--	--	--	--	--	--	--	--	--	--	--	--	--	--	--	--	nn	--
19485	<hkxhk>	HK	kk	hk	kk	kk	hh	hk	--	hk	HK	--	--	hk	hk	kk	hh	kk	hh	hh	hh	hh	--	hk	hk	hk	kk	HK	hk	hk	kk	hk	hh	hk	hh	hh	HK	HK	hk	HK	--	kk	hk	kk	kk	hh	kk	kk	hh
19529	<lmxll>	ll	ll	ll	--	ll	--	--	--	ll	--	--	ll	--	ll	ll	ll	ll	ll	--	--	ll	ll	ll	--	--	ll	--	--	ll	--	ll	--	ll	--	ll	--	--	--	ll	ll	ll	--	ll	--	--	--	--	ll
19611	<lmxll>	ll	lm	--	lm	LM	LM	lm	--	ll	--	--	--	lm	lm	LM	--	ll	LM	--	LM	lm	lm	--	LM	ll	--	lm	ll	ll	LM	ll	ll	lm	ll	lm	ll	--	LM	ll	--	lm	--	--	LM	--	--	LM	lm
19614	<nnxnp>	--	--	--	--	--	--	--	--	--	--	nn	--	--	--	--	nn	--	nn	--	--	nn	--	--	nn	--	nn	nn	--	--	nn	nn	--	nn	--	--	nn	--	--	--	--	--	--	nn	--	--	nn	--	nn
19628	<nnxnp>	nn	--	nn	nn	--	--	nn	--	nn	--	nn	--	--	nn	nn	--	--	--	--	--	--	nn	--	nn	nn	nn	--	--	nn	nn	nn	--	nn	nn	nn	--	--	nn	--	nn	nn	--	nn	nn	--	nn	--	nn
19678	<lmxll>	lm	lm	LM	ll	ll	lm	lm	ll	LM	--	lm	ll	ll	ll	ll	LM	ll	LM	lm	ll	ll	ll	ll	ll	lm	lm	lm	LM	--	lm	lm	LM	ll	lm	lm	lm	lm	ll	ll	--	lm	lm	lm	ll	lm	lm	lm	lm
19716	<lmxll>	--	--	--	ll	--	ll	ll	--	--	--	ll	--	--	--	--	--	--	--	--	ll	--	--	--	--	--	ll	ll	--	--	--	ll	ll	--	--	--	--	--	--	--	ll	ll	--	--	ll	ll	--	--	--
19719	<lmxll>	lm	lm	lm	lm	lm	ll	lm	LM	lm	lm	ll	ll	LM	lm	ll	lm	ll	ll	LM	ll	lm	lm	lm	lm	lm	lm	lm	lm	ll	lm	ll	ll	ll	lm	ll	lm	ll	lm	lm	ll	lm	ll	ll	ll	ll	lm	ll	ll
19737	<nnxnp>	nn	--	nn	nn	nn	nn	--	--	NP	nn	--	--	nn	nn	nn	--	nn	nn	nn	nn	nn	nn	--	nn	nn	nn	nn	nn	nn	--	nn	nn	nn	--	nn	nn	nn	nn	nn	nn	nn	nn	--	--	nn	nn	nn	nn
19750	<lmxll>	--	--	--	--	--	--	--	--	--	--	--	--	LM	--	--	--	--	--	--	ll	LM	--	--	LM	--	--	--	--	LM	--	--	--	--	--	--	--	--	LM	lm	--	--	--	--	--	LM	--	--	LM
19760	<lmxll>	ll	--	lm	lm	--	ll	--	--	ll	--	--	ll	ll	ll	--	--	--	lm	ll	--	ll	ll	--	--	ll	--	lm	lm	lm	--	lm	--	lm	--	ll	ll	ll	--	LM	--	LM	--	ll	--	ll	--	LM	ll
19826	<lmxll>	--	--	lm	ll	lm	lm	--	LM	LM	--	--	ll	ll	lm	--	ll	LM	lm	lm	ll	LM	lm	--	ll	ll	lm	lm	ll	lm	lm	ll	lm	lm	lm	lm	ll	--	lm	lm	lm	lm	--	LM	--	lm	lm	--	lm
19839	<lmxll>	ll	ll	ll	lm	lm	--	ll	--	ll	ll	--	lm	lm	lm	lm	ll	lm	ll	ll	lm	LM	lm	LM	lm	ll	ll	ll	lm	ll	ll	ll	ll	lm	ll	ll	ll	lm	lm	LM	ll	ll	ll	ll	--	ll	--	ll	ll
19897	<lmxll>	--	--	lm	lm	LM	--	ll	--	ll	LM	ll	LM	ll	ll	LM	LM	lm	ll	ll	LM	lm	--	--	lm	ll	ll	ll	LM	lm	ll	LM	ll	lm	lm	ll	LM	--	--	ll	ll	ll	--	--	lm	LM	LM	--	--
19976	<lmxll>	--	--	--	--	lm	--	--	--	--	--	--	ll	--	--	--	--	--	--	--	--	--	--	--	--	--	--	--	LM	--	--	--	--	ll	--	--	--	lm	--	--	ll	--	--	--	--	--	--	--	--
19998	<lmxll>	lm	lm	lm	--	ll	LM	lm	lm	lm	--	ll	ll	ll	ll	--	--	--	ll	lm	lm	ll	lm	--	lm	--	ll	lm	ll	lm	lm	lm	--	ll	lm	--	ll	--	lm	--	ll	--	--	lm	--	lm	LM	lm	lm
20007	<lmxll>	LM	LM	lm	lm	--	lm	--	--	lm	--	ll	ll	LM	--	ll	--	--	--	lm	--	--	--	LM	LM	ll	ll	lm	lm	--	lm	--	--	lm	--	LM	--	LM	--	--	ll	LM	LM	--	--	--	--	--	--
20036	<lmxll>	--	ll	ll	ll	ll	ll	ll	ll	ll	--	--	--	ll	ll	ll	ll	ll	--	ll	ll	ll	ll	--	ll	ll	ll	ll	ll	ll	ll	ll	--	ll	ll	ll	ll	ll	--	ll	ll	ll	ll	ll	ll	ll	ll	ll	ll
20117	<lmxll>	ll	lm	lm	ll	lm	lm	lm	ll	lm	lm	lm	lm	ll	ll	ll	ll	ll	ll	lm	LM	ll	LM	ll	lm	ll	ll	lm	lm	ll	lm	lm	ll	ll	LM	lm	ll	ll	ll	lm	ll	ll	lm	ll	ll	LM	lm	ll	ll
20134	<hkxhk>	hh	hh	hh	hk	kk	hk	hk	HK	hh	--	hh	HK	hk	hk	hh	kk	kk	hk	kk	kk	kk	hk	HK	HK	hk	hh	hh	hk	hk	hh	hk	hh	hk	HK	hh	hk	hk	HK	kk	hh	hh	HK	HK	HK	hk	kk	kk	hh
20152	<lmxll>	lm	LM	lm	LM	LM	ll	lm	--	LM	lm	LM	LM	LM	--	--	--	lm	lm	LM	LM	--	--	--	lm	--	--	--	--	LM	ll	lm	LM	lm	lm	lm	--	lm	LM	LM	lm	lm	--	--	--	--	--	LM	lm
20154	<lmxll>	--	LM	--	--	ll	--	--	--	--	--	--	--	LM	lm	--	--	--	--	LM	--	--	ll	--	ll	--	--	ll	ll	ll	--	lm	--	--	--	--	LM	--	--	LM	--	LM	LM	--	--	--	--	--	--
20161	<lmxll>	--	lm	lm	--	lm	lm	lm	LM	lm	--	--	--	--	lm	--	--	lm	ll	lm	ll	LM	lm	lm	lm	LM	ll	ll	ll	lm	--	ll	--	lm	ll	--	ll	LM	ll	ll	--	ll	ll	lm	LM	LM	LM	--	--
20193	<lmxll>	LM	lm	lm	lm	lm	ll	lm	--	lm	--	--	--	lm	lm	ll	--	ll	ll	lm	ll	--	--	LM	LM	--	lm	lm	lm	ll	LM	ll	ll	ll	LM	ll	--	ll	LM	--	ll	lm	ll	ll	ll	ll	LM	ll	ll
20207	<lmxll>	ll	ll	lm	lm	lm	--	lm	lm	ll	--	--	--	ll	lm	LM	lm	lm	lm	ll	LM	LM	--	ll	ll	ll	lm	LM	--	lm	--	ll	lm	ll	--	lm	ll	ll	ll	ll	ll	lm	lm	LM	--	ll	lm	--	ll
20237	<nnxnp>	--	--	--	--	--	--	--	--	--	--	--	--	--	--	--	--	--	--	--	--	--	--	--	--	--	--	--	--	--	--	--	--	--	--	--	--	--	--	--	--	--	--	--	--	--	np	--	--
20254	<lmxll>	ll	--	--	--	--	--	--	--	--	--	ll	ll	ll	--	--	ll	--	--	ll	--	ll	--	--	--	LM	--	ll	ll	--	LM	--	--	ll	--	--	--	--	--	LM	--	--	ll	ll	LM	--	--	--	--
20385	<lmxll>	--	ll	ll	LM	lm	--	ll	lm	LM	--	LM	lm	ll	ll	LM	ll	lm	ll	ll	LM	lm	ll	ll	lm	ll	ll	LM	--	lm	lm	LM	LM	lm	LM	ll	ll	ll	--	ll	ll	ll	ll	ll	ll	ll	lm	ll	ll
20468	<lmxll>	--	ll	--	--	lm	--	--	--	--	--	--	--	ll	--	--	--	--	--	ll	--	--	lm	--	--	--	--	lm	ll	--	LM	--	--	LM	--	--	--	--	--	--	--	LM	--	lm	--	--	LM	--	ll
20477	<nnxnp>	nn	--	nn	nn	nn	NP	nn	--	--	--	--	--	--	nn	nn	--	nn	np	--	--	--	--	--	nn	--	nn	nn	np	--	nn	nn	--	nn	np	nn	nn	--	np	nn	np	nn	nn	nn	--	--	--	NP	nn
20528	<lmxll>	--	lm	lm	lm	lm	LM	ll	--	ll	ll	ll	ll	ll	lm	lm	ll	ll	ll	ll	LM	ll	lm	ll	--	lm	lm	ll	ll	ll	lm	lm	--	lm	lm	lm	ll	lm	ll	lm	ll	ll	ll	ll	ll	lm	ll	ll	lm
20532	<lmxll>	--	--	--	--	--	--	--	--	ll	--	--	--	--	--	--	--	--	--	--	--	--	--	--	--	--	ll	--	--	--	--	--	--	--	ll	--	--	--	ll	--	--	ll	--	--	ll	--	--	--	--
20536	<lmxll>	--	LM	lm	--	ll	--	ll	ll	lm	--	--	--	ll	LM	--	--	--	--	lm	--	lm	ll	--	--	--	LM	--	--	--	lm	ll	--	--	ll	ll	--	--	ll	--	ll	--	--	LM	lm	--	--	ll	--
20543	<lmxll>	--	ll	LM	--	--	LM	LM	LM	--	--	--	--	--	--	--	--	--	LM	--	lm	LM	--	--	--	--	--	--	LM	--	--	LM	LM	LM	--	lm	--	--	--	--	--	LM	--	--	--	LM	--	--	--
20556	<lmxll>	ll	--	ll	ll	ll	--	--	--	ll	--	--	--	ll	ll	--	--	--	--	ll	ll	--	--	--	--	ll	ll	--	ll	--	ll	--	ll	ll	--	ll	ll	ll	ll	ll	--	ll	ll	--	--	ll	--	ll	--
20596	<lmxll>	ll	ll	lm	ll	LM	ll	LM	ll	ll	--	LM	--	lm	ll	--	--	ll	--	lm	LM	ll	--	LM	--	ll	LM	lm	ll	ll	ll	--	ll	lm	--	lm	ll	lm	lm	--	--	LM	--	lm	--	lm	--	--	LM
20622	<lmxll>	lm	--	LM	lm	--	ll	--	--	--	--	--	--	ll	ll	--	--	ll	--	--	--	--	--	--	--	LM	ll	--	--	--	ll	lm	ll	lm	LM	ll	lm	ll	--	ll	ll	lm	LM	ll	ll	ll	ll	--	lm
20683	<lmxll>	ll	lm	lm	ll	ll	LM	ll	--	ll	--	LM	ll	lm	lm	ll	LM	ll	LM	ll	--	ll	lm	LM	LM	lm	ll	ll	ll	lm	ll	ll	--	ll	ll	lm	LM	lm	ll	lm	--	ll	LM	--	LM	lm	--	lm	lm
20716	<nnxnp>	--	--	--	--	--	--	--	--	--	--	--	--	--	--	nn	--	--	nn	--	--	--	--	--	--	--	--	--	--	--	--	--	--	--	--	--	--	--	--	--	--	--	--	--	--	--	--	--	--
20738	<lmxll>	ll	--	ll	--	ll	--	--	ll	ll	--	--	ll	ll	ll	ll	--	--	--	--	ll	ll	--	--	--	ll	ll	ll	ll	ll	ll	ll	ll	ll	ll	ll	ll	--	--	ll	ll	ll	ll	--	ll	--	ll	ll	ll
20754	<nnxnp>	nn	--	nn	--	nn	--	nn	--	nn	--	--	--	nn	nn	--	--	--	nn	--	--	nn	--	--	--	--	nn	nn	nn	nn	nn	--	--	nn	--	nn	--	nn	--	nn	nn	nn	--	nn	nn	nn	--	nn	nn
20771	<nnxnp>	np	np	np	nn	np	NP	np	nn	nn	NP	np	np	nn	nn	np	NP	nn	nn	np	nn	np	nn	NP	nn	nn	np	np	nn	nn	--	nn	--	nn	nn	nn	np	--	np	nn	nn	--	nn	np	nn	nn	--	np	nn
20869	<lmxll>	--	--	lm	--	--	--	--	--	--	--	--	--	lm	--	--	--	--	--	LM	--	--	ll	--	--	--	--	--	lm	lm	--	--	--	ll	--	--	--	--	--	--	--	--	--	--	--	--	ll	--	lm
20876	<nnxnp>	--	nn	nn	nn	--	--	--	--	nn	--	--	nn	--	nn	--	--	--	--	nn	--	--	nn	--	nn	--	--	--	--	--	--	--	--	--	--	--	--	--	--	--	--	--	--	--	--	--	--	--	--
20883	<nnxnp>	np	np	nn	--	--	np	np	--	--	--	np	--	nn	np	NP	--	np	--	--	--	np	--	--	--	--	np	--	np	--	--	nn	--	nn	nn	np	nn	np	--	np	nn	nn	--	--	--	NP	nn	--	np
20908	<nnxnp>	--	--	nn	--	--	--	--	--	--	--	--	--	nn	--	--	--	nn	--	--	--	--	--	--	--	--	--	--	nn	--	--	--	nn	nn	--	--	--	--	--	--	nn	nn	--	--	--	--	nn	--	--
20930	<lmxll>	--	--	lm	--	--	--	--	--	ll	--	--	--	--	LM	--	--	--	ll	--	--	--	--	--	--	ll	lm	--	lm	--	--	--	ll	--	--	lm	--	--	ll	--	--	--	ll	--	--	ll	--	--	--
20972	<lmxll>	ll	--	lm	ll	lm	lm	lm	--	lm	--	ll	ll	ll	lm	ll	ll	lm	--	--	--	lm	lm	LM	lm	lm	--	--	--	lm	ll	--	ll	lm	--	ll	--	lm	--	--	ll	--	--	lm	--	ll	lm	ll	ll
20987	<lmxll>	ll	--	ll	--	LM	--	ll	ll	--	--	ll	--	ll	LM	ll	ll	lm	ll	ll	LM	lm	ll	ll	ll	--	lm	LM	ll	LM	lm	lm	LM	lm	ll	LM	--	ll	--	--	--	lm	lm	ll	ll	ll	lm	lm	ll
21033	<lmxll>	--	ll	lm	ll	--	--	lm	ll	--	--	--	--	lm	--	ll	--	ll	--	--	--	--	--	--	lm	LM	ll	ll	ll	ll	ll	lm	--	LM	--	--	LM	lm	--	--	--	--	--	ll	ll	--	ll	ll	--
21057	<lmxll>	--	lm	LM	--	--	--	--	--	--	--	--	ll	ll	--	lm	lm	LM	lm	LM	--	--	LM	--	--	--	LM	--	--	--	lm	lm	--	--	--	--	--	ll	lm	--	LM	--	--	--	--	--	--	--	lm
21066	<nnxnp>	np	np	np	NP	np	--	--	--	nn	--	nn	nn	--	--	--	NP	--	np	--	--	NP	NP	--	nn	nn	np	nn	nn	--	--	np	--	nn	--	nn	--	--	np	--	--	nn	--	--	--	--	--	--	np
21117	<nnxnp>	--	nn	np	nn	np	nn	nn	--	--	--	nn	--	NP	--	--	--	nn	np	--	nn	nn	--	nn	--	nn	np	--	nn	--	np	--	NP	--	--	--	--	nn	--	--	np	nn	nn	--	--	np	nn	--	nn
21136	<lmxll>	LM	--	lm	LM	--	lm	ll	--	lm	--	ll	lm	LM	ll	lm	lm	lm	ll	lm	--	ll	lm	lm	lm	lm	lm	ll	lm	lm	--	--	lm	lm	--	ll	--	--	lm	--	LM	lm	--	lm	--	--	lm	--	--
21183	<lmxll>	--	--	ll	--	lm	--	ll	--	--	--	--	--	ll	--	--	--	lm	--	ll	--	--	--	--	LM	ll	--	--	lm	--	--	ll	--	--	--	ll	--	ll	ll	--	--	--	--	ll	ll	ll	--	--	ll
21202	<lmxll>	--	--	ll	--	--	--	--	--	lm	--	--	--	--	--	--	--	--	--	--	--	--	--	--	--	--	--	--	--	--	ll	ll	--	--	--	LM	--	--	--	--	--	--	--	--	--	--	--	--	ll
21234	<lmxll>	ll	--	ll	ll	ll	ll	ll	ll	ll	--	ll	ll	ll	ll	ll	ll	ll	--	ll	--	ll	ll	ll	ll	ll	ll	ll	ll	ll	ll	ll	ll	ll	ll	--	ll	ll	--	ll	ll	ll	ll	ll	--	--	--	ll	ll
21249	<lmxll>	ll	--	lm	--	LM	lm	ll	--	lm	LM	--	LM	--	ll	--	--	ll	ll	LM	--	ll	--	--	LM	--	ll	--	lm	ll	--	LM	--	ll	LM	ll	--	ll	ll	ll	--	--	--	lm	lm	lm	LM	--	ll
21263	<lmxll>	--	LM	ll	ll	--	LM	ll	--	ll	--	--	LM	ll	--	ll	LM	ll	lm	ll	ll	ll	LM	--	--	ll	ll	ll	--	--	--	LM	--	lm	--	LM	ll	lm	--	--	ll	ll	--	--	ll	--	--	--	lm
21287	<nnxnp>	nn	nn	nn	--	--	nn	nn	--	nn	nn	nn	--	nn	nn	nn	--	--	nn	nn	nn	nn	--	--	nn	nn	nn	--	nn	--	--	nn	nn	nn	nn	nn	--	nn	--	nn	nn	nn	nn	nn	nn	--	nn	--	nn
21293	<nnxnp>	nn	nn	nn	nn	nn	nn	nn	nn	nn	nn	nn	--	nn	nn	nn	nn	--	nn	nn	nn	nn	nn	nn	nn	nn	nn	nn	nn	--	nn	nn	nn	nn	nn	nn	nn	nn	nn	nn	nn	--	nn	nn	nn	nn	nn	nn	nn
21357	<lmxll>	--	--	ll	--	LM	lm	--	--	--	--	--	lm	LM	lm	lm	ll	--	--	--	ll	--	--	ll	ll	--	--	--	lm	--	LM	LM	--	lm	lm	--	ll	ll	ll	LM	lm	LM	LM	LM	--	lm	ll	ll	ll
21372	<lmxll>	--	--	ll	--	--	--	--	--	ll	--	--	--	--	ll	--	--	--	ll	ll	--	ll	--	--	--	--	--	--	--	ll	--	--	--	--	--	ll	ll	--	--	--	ll	--	ll	--	--	ll	ll	--	--
21411	<lmxll>	--	--	ll	--	--	--	ll	--	--	--	--	--	--	ll	--	--	--	--	--	ll	ll	--	--	ll	--	--	--	ll	--	--	--	--	ll	--	ll	ll	--	ll	--	--	ll	ll	--	--	ll	ll	--	ll
21460	<lmxll>	ll	lm	LM	--	ll	lm	ll	--	ll	--	--	lm	ll	lm	ll	LM	lm	LM	LM	--	--	--	lm	lm	ll	ll	lm	ll	LM	ll	lm	LM	lm	ll	lm	lm	ll	--	lm	lm	ll	ll	lm	--	ll	--	lm	lm
21480	<lmxll>	--	--	LM	--	lm	lm	--	--	LM	--	--	--	--	--	LM	--	--	--	--	--	ll	--	lm	--	--	--	ll	ll	--	--	lm	--	lm	ll	--	ll	--	--	--	lm	--	LM	--	ll	--	lm	--	--
21489	<lmxll>	LM	ll	ll	ll	ll	lm	lm	--	lm	--	--	ll	lm	lm	ll	ll	ll	lm	lm	ll	ll	ll	ll	ll	lm	lm	lm	ll	lm	--	ll	LM	ll	ll	lm	ll	ll	LM	lm	lm	LM	lm	LM	ll	ll	ll	ll	ll
21495	<lmxll>	ll	--	ll	--	--	--	ll	--	ll	--	--	--	--	--	--	--	ll	--	ll	ll	--	--	--	--	ll	ll	ll	ll	ll	--	ll	ll	ll	--	ll	--	--	--	--	ll	ll	ll	--	ll	--	ll	ll	ll
21506	<lmxll>	ll	lm	lm	lm	lm	lm	ll	LM	ll	--	ll	ll	ll	lm	lm	--	ll	ll	ll	LM	ll	lm	ll	ll	lm	LM	ll	ll	ll	LM	lm	--	lm	lm	lm	ll	lm	ll	--	ll	ll	ll	ll	ll	lm	ll	ll	lm
21511	<lmxll>	lm	lm	ll	ll	LM	LM	lm	LM	ll	--	ll	ll	ll	ll	LM	ll	lm	ll	ll	ll	lm	ll	ll	ll	ll	ll	ll	ll	--	ll	ll	ll	LM	ll	ll	ll	LM	ll	LM	ll	ll	lm	--	LM	lm	lm	ll	ll
21521	<lmxll>	ll	ll	ll	ll	ll	ll	ll	--	ll	--	--	ll	ll	ll	--	ll	ll	ll	--	ll	ll	ll	--	--	ll	ll	ll	ll	ll	--	ll	ll	ll	--	--	--	--	--	ll	--	--	--	ll	ll	ll	--	ll	ll
21539	<lmxll>	ll	LM	ll	ll	ll	LM	ll	ll	ll	--	LM	LM	ll	ll	lm	ll	ll	LM	ll	lm	ll	--	ll	ll	ll	ll	--	ll	ll	ll	lm	lm	ll	ll	lm	ll	--	--	ll	LM	ll	--	--	ll	lm	--	--	lm
21557	<lmxll>	--	ll	ll	--	--	--	--	--	ll	--	--	LM	lm	lm	--	ll	lm	lm	lm	ll	lm	--	lm	lm	LM	--	--	--	--	--	lm	--	lm	ll	--	--	--	--	ll	--	ll	--	--	--	--	ll	--	LM
21583	<nnxnp>	--	--	nn	--	--	--	--	--	--	--	--	--	--	--	--	--	--	--	nn	--	--	--	--	--	--	--	--	--	--	--	--	--	--	--	--	--	--	--	--	--	--	--	--	--	--	--	--	--
21606	<lmxll>	ll	--	ll	lm	ll	--	ll	LM	--	--	--	LM	--	ll	ll	ll	--	--	--	--	ll	--	ll	--	lm	ll	--	ll	--	--	--	--	ll	--	--	--	ll	--	ll	ll	--	--	--	--	--	--	--	--
21622	<lmxll>	ll	LM	ll	LM	--	--	--	LM	--	lm	lm	ll	ll	lm	--	LM	--	lm	--	lm	--	--	--	lm	--	ll	LM	LM	lm	ll	--	ll	--	ll	lm	--	lm	ll	lm	ll	lm	lm	--	lm	ll	--	LM	--
21716	<lmxll>	ll	ll	ll	--	ll	--	ll	--	ll	--	--	ll	ll	ll	--	ll	--	ll	ll	--	--	--	ll	--	ll	--	ll	ll	ll	--	ll	ll	ll	ll	ll	ll	--	--	ll	ll	ll	ll	ll	ll	--	--	--	--
21732	<lmxll>	--	--	--	--	--	ll	--	--	--	--	--	--	LM	--	--	LM	--	--	--	--	--	--	--	--	ll	ll	--	--	--	ll	ll	--	LM	--	--	--	--	ll	--	--	--	--	ll	--	ll	ll	--	--
21749	<lmxll>	--	ll	ll	ll	ll	ll	ll	ll	ll	--	ll	ll	ll	ll	ll	ll	ll	ll	ll	ll	ll	ll	ll	ll	ll	ll	ll	ll	ll	--	ll	ll	ll	ll	ll	ll	ll	ll	ll	ll	ll	ll	ll	ll	ll	ll	ll	ll
21823	<lmxll>	--	--	--	--	--	--	ll	--	--	--	--	--	--	ll	--	--	ll	--	ll	--	ll	ll	--	--	ll	ll	--	ll	ll	ll	ll	--	ll	--	LM	--	ll	ll	--	ll	ll	ll	--	LM	--	--	--	ll
21881	<lmxll>	--	--	ll	--	--	ll	ll	--	ll	--	--	ll	--	ll	ll	--	--	ll	ll	--	ll	ll	ll	--	--	--	ll	ll	--	ll	ll	ll	ll	--	ll	--	ll	--	--	ll	--	--	--	--	ll	--	--	ll
21890	<lmxll>	--	--	LM	--	--	--	lm	--	ll	--	--	--	lm	lm	--	--	lm	lm	--	--	LM	--	--	--	--	ll	--	lm	LM	--	lm	--	ll	--	--	LM	ll	--	ll	ll	lm	--	LM	--	ll	lm	--	--
21923	<lmxll>	--	ll	ll	ll	ll	ll	LM	ll	ll	--	ll	ll	lm	lm	ll	LM	LM	ll	ll	lm	ll	ll	lm	ll	ll	lm	lm	lm	lm	lm	LM	LM	ll	ll	lm	lm	lm	LM	--	ll	lm	ll	--	ll	lm	lm	LM	lm
21925	<lmxll>	ll	--	ll	ll	--	lm	ll	--	ll	--	--	--	lm	ll	--	lm	ll	ll	LM	LM	ll	--	--	--	ll	ll	--	ll	ll	ll	LM	lm	ll	--	ll	lm	lm	ll	--	ll	--	ll	--	ll	lm	ll	ll	lm
21943	<nnxnp>	--	--	--	--	--	nn	--	--	--	--	--	--	--	--	--	--	--	--	nn	--	--	--	--	--	--	--	--	--	--	--	--	--	--	--	--	--	--	--	--	--	--	--	nn	--	--	--	nn	--
21957	<lmxll>	lm	--	--	--	ll	--	--	--	ll	--	ll	--	--	ll	LM	ll	--	LM	--	lm	--	--	--	--	ll	LM	--	LM	lm	--	lm	--	LM	--	--	--	--	ll	--	lm	LM	--	ll	--	--	lm	lm	--
21971	<nnxnp>	nn	NP	--	np	NP	NP	np	--	nn	--	--	np	np	np	np	--	nn	np	--	NP	np	NP	--	NP	nn	--	np	NP	np	--	nn	nn	np	nn	np	nn	--	np	nn	NP	np	np	--	np	--	--	NP	np
21976	<lmxll>	ll	LM	ll	ll	lm	ll	lm	--	lm	ll	lm	ll	ll	lm	ll	--	lm	--	ll	ll	ll	lm	lm	lm	LM	ll	lm	ll	ll	lm	ll	LM	lm	ll	LM	lm	ll	ll	ll	LM	lm	ll	lm	lm	lm	--	LM	ll
21990	<lmxll>	ll	ll	ll	ll	--	ll	ll	--	ll	--	ll	--	--	ll	ll	--	ll	ll	ll	--	--	--	ll	ll	ll	ll	--	ll	--	--	--	--	--	ll	ll	ll	ll	ll	ll	ll	ll	ll	--	ll	ll	--	ll	ll
22054	<nnxnp>	nn	--	nn	--	nn	--	--	nn	--	--	--	nn	nn	nn	--	--	--	--	--	--	nn	--	--	--	--	nn	--	nn	nn	--	--	--	nn	--	nn	nn	--	--	--	nn	nn	--	nn	--	--	--	--	nn
22071	<lmxll>	lm	ll	lm	ll	ll	LM	ll	LM	LM	--	ll	ll	lm	lm	LM	ll	ll	ll	LM	ll	ll	ll	ll	ll	lm	ll	lm	ll	ll	lm	ll	lm	ll	--	lm	LM	ll	--	lm	LM	lm	lm	ll	ll	ll	ll	ll	lm
22099	<nnxnp>	nn	--	nn	nn	nn	nn	nn	nn	nn	--	nn	--	nn	nn	nn	--	nn	nn	nn	--	nn	nn	nn	--	nn	nn	nn	nn	nn	nn	nn	--	nn	nn	nn	nn	nn	nn	nn	nn	nn	nn	--	nn	nn	--	--	nn
22100	<nnxnp>	nn	--	np	--	np	nn	NP	--	nn	np	--	NP	np	np	--	--	nn	--	np	NP	np	np	NP	np	nn	np	nn	nn	np	--	NP	NP	NP	nn	nn	np	np	NP	--	nn	nn	nn	NP	--	NP	nn	nn	--
22135	<lmxll>	ll	ll	ll	ll	ll	ll	lm	ll	ll	--	--	ll	lm	LM	--	--	LM	ll	ll	LM	lm	--	LM	ll	ll	lm	lm	lm	ll	LM	--	--	ll	ll	lm	LM	--	LM	LM	ll	--	ll	ll	ll	lm	lm	lm	lm
22214	<lmxll>	--	--	ll	--	lm	--	--	--	ll	--	--	LM	ll	LM	--	--	ll	--	--	ll	--	--	ll	ll	lm	--	--	--	--	lm	LM	--	LM	ll	--	--	--	ll	--	--	lm	--	--	--	lm	ll	ll	--
22240	<nnxnp>	nn	nn	nn	NP	np	--	--	nn	np	NP	np	--	np	np	NP	--	np	--	np	np	NP	np	nn	nn	np	np	--	--	--	--	np	np	--	nn	--	np	nn	NP	np	nn	--	--	nn	nn	np	--	nn	nn
22282	<lmxll>	--	--	ll	--	ll	--	ll	ll	ll	--	--	ll	LM	ll	--	lm	ll	ll	lm	--	ll	lm	--	lm	lm	lm	ll	LM	LM	ll	ll	--	ll	--	ll	LM	--	--	--	lm	lm	ll	LM	ll	--	--	--	LM
22292	<lmxll>	lm	ll	lm	lm	ll	lm	ll	--	lm	--	lm	lm	ll	lm	ll	ll	lm	lm	lm	LM	lm	ll	lm	lm	ll	lm	ll	ll	--	lm	ll	ll	lm	ll	ll	lm	ll	ll	ll	ll	lm	LM	lm	lm	lm	LM	ll	lm
22313	<lmxll>	lm	ll	ll	--	--	--	ll	--	--	--	--	ll	--	--	--	--	lm	--	--	ll	--	--	--	ll	--	--	--	ll	--	ll	ll	--	--	--	ll	--	--	--	--	--	--	--	--	LM	--	--	--	lm
22321	<nnxnp>	--	--	nn	--	--	--	np	--	np	--	--	--	--	--	--	--	np	--	--	--	--	--	nn	--	--	--	--	--	--	--	np	--	np	--	--	--	--	--	--	--	np	--	np	--	--	np	--	np
22372	<lmxll>	ll	--	ll	--	ll	--	ll	--	--	--	ll	ll	--	--	--	--	ll	--	--	--	ll	--	ll	--	--	ll	ll	ll	ll	--	ll	--	ll	ll	ll	--	--	--	--	ll	--	--	ll	ll	ll	ll	--	ll
22426	<lmxll>	ll	lm	ll	--	ll	--	ll	--	LM	--	--	lm	--	ll	ll	--	lm	LM	ll	--	ll	lm	ll	ll	lm	ll	ll	--	lm	ll	--	LM	ll	ll	LM	ll	--	LM	ll	--	--	--	ll	--	--	LM	--	lm
22474	<lmxll>	ll	ll	ll	ll	ll	--	--	--	lm	--	ll	LM	--	--	ll	--	LM	ll	ll	--	LM	--	ll	ll	--	--	--	--	ll	--	--	--	lm	ll	--	--	ll	--	--	lm	--	ll	LM	ll	ll	--	--	--
22487	<lmxll>	ll	ll	lm	ll	ll	ll	ll	ll	ll	--	--	LM	lm	lm	ll	lm	ll	LM	lm	lm	lm	lm	ll	--	lm	ll	lm	ll	lm	ll	LM	LM	ll	lm	lm	--	ll	lm	ll	lm	ll	lm	ll	ll	ll	ll	--	lm
22496	<nnxnp>	NP	nn	np	--	np	--	nn	nn	nn	NP	nn	NP	nn	np	--	NP	nn	nn	np	--	nn	nn	--	nn	nn	np	NP	nn	--	nn	nn	--	nn	--	nn	np	--	--	nn	NP	nn	np	--	--	np	nn	np	np
22499	<nnxnp>	--	--	np	nn	--	nn	nn	--	--	--	nn	np	np	--	np	nn	nn	NP	nn	--	--	--	np	--	--	np	NP	nn	--	NP	nn	--	nn	--	--	NP	--	nn	--	NP	nn	nn	nn	--	NP	--	nn	--
22517	<nnxnp>	np	NP	NP	nn	np	NP	np	nn	nn	--	NP	np	nn	nn	np	--	nn	NP	np	nn	np	nn	np	nn	nn	NP	--	nn	--	nn	nn	NP	nn	nn	nn	np	nn	np	--	nn	np	nn	np	nn	nn	nn	NP	nn
22527	<lmxll>	--	lm	lm	--	--	--	--	LM	lm	--	--	ll	--	lm	--	--	--	ll	--	--	lm	--	--	--	LM	LM	--	LM	ll	LM	ll	--	ll	lm	ll	--	--	--	ll	--	--	ll	--	--	ll	--	ll	ll
22559	<lmxll>	--	--	ll	ll	ll	--	--	--	ll	--	--	--	--	ll	ll	--	ll	--	--	ll	--	--	--	--	--	ll	ll	ll	--	--	ll	ll	ll	--	ll	ll	--	ll	ll	ll	ll	ll	ll	--	ll	ll	--	--
22565	<lmxll>	--	lm	lm	ll	lm	--	lm	--	ll	--	ll	ll	lm	LM	--	ll	ll	LM	ll	--	LM	LM	--	--	ll	--	lm	lm	LM	LM	--	ll	ll	--	LM	--	--	--	ll	ll	LM	ll	--	ll	ll	lm	LM	lm
22618	<lmxll>	--	--	ll	--	ll	--	ll	--	ll	--	--	ll	ll	--	--	--	--	--	--	--	--	ll	ll	ll	ll	ll	ll	ll	ll	--	ll	ll	ll	--	--	ll	ll	ll	--	--	--	--	ll	--	--	ll	--	ll
22704	<nnxnp>	nn	nn	nn	nn	nn	nn	NP	nn	NP	nn	nn	NP	np	nn	nn	nn	np	np	nn	nn	np	--	nn	nn	np	nn	nn	np	np	nn	np	nn	nn	nn	nn	nn	nn	--	np	np	np	--	nn	np	NP	nn	nn	np
22708	<nnxnp>	--	--	nn	--	--	--	--	--	--	--	--	--	--	nn	--	--	--	--	nn	--	--	--	--	--	--	--	--	nn	--	--	--	--	nn	--	nn	--	--	--	nn	--	--	--	nn	--	--	--	--	nn
22717	<nnxnp>	nn	--	nn	nn	--	--	nn	--	nn	--	nn	--	--	nn	--	--	nn	--	nn	nn	--	--	nn	--	--	--	--	--	--	nn	nn	--	nn	--	nn	--	--	--	nn	--	nn	--	--	--	nn	--	--	nn
22743	<nnxnp>	np	np	nn	NP	np	np	np	NP	np	--	--	--	np	nn	nn	NP	np	nn	nn	nn	np	nn	--	NP	np	np	nn	np	nn	nn	nn	nn	NP	nn	np	--	nn	--	nn	NP	NP	nn	np	nn	nn	nn	np	np
22792	<hkxhk>	kk	kk	hk	hh	hk	hk	kk	--	HK	--	hk	hh	hh	hk	hk	hh	hk	hk	hk	hh	--	hk	kk	hh	hh	hk	hk	hh	HK	HK	hh	hk	hk	hk	hk	hh	kk	hk	hh	hk	HK	kk	hk	kk	hk	HK	HK	hk
22813	<lmxll>	--	--	ll	ll	--	--	--	--	--	--	--	--	ll	ll	--	--	--	--	--	--	ll	--	ll	--	--	ll	--	--	--	ll	ll	--	ll	ll	ll	--	--	--	--	ll	ll	ll	--	--	ll	ll	ll	ll
22815	<lmxll>	--	--	ll	ll	--	--	--	--	ll	--	ll	--	ll	--	--	--	ll	--	--	ll	--	--	--	--	--	ll	--	--	ll	ll	--	--	--	ll	--	--	--	--	--	--	ll	--	--	--	--	--	ll	--
22827	<lmxll>	ll	ll	lm	ll	ll	ll	ll	--	ll	lm	lm	lm	lm	lm	ll	LM	ll	LM	LM	--	lm	lm	ll	ll	lm	ll	lm	ll	lm	ll	LM	lm	ll	lm	lm	lm	ll	lm	lm	LM	ll	lm	--	ll	ll	ll	ll	lm
22888	<lmxll>	LM	LM	LM	LM	lm	ll	LM	lm	lm	--	--	--	lm	lm	ll	LM	ll	--	LM	ll	lm	lm	--	lm	lm	lm	lm	LM	ll	lm	ll	ll	ll	lm	ll	--	--	lm	lm	ll	lm	ll	--	--	--	ll	ll	ll
22925	<lmxll>	--	--	ll	--	LM	--	--	ll	--	ll	--	--	ll	lm	--	--	ll	--	--	ll	ll	LM	--	lm	ll	ll	--	ll	lm	--	LM	ll	lm	--	--	ll	--	LM	--	ll	--	ll	--	--	--	ll	--	--
22975	<lmxll>	ll	lm	ll	lm	lm	--	lm	ll	ll	lm	ll	--	ll	ll	lm	lm	LM	LM	ll	lm	lm	lm	LM	lm	ll	lm	ll	LM	ll	ll	lm	ll	lm	LM	ll	--	LM	--	ll	ll	ll	ll	LM	LM	LM	--	--	lm
23024	<lmxll>	lm	ll	lm	lm	lm	ll	lm	lm	ll	ll	lm	LM	lm	ll	ll	LM	lm	ll	ll	lm	ll	lm	LM	lm	ll	ll	lm	LM	lm	ll	ll	ll	lm	ll	ll	ll	lm	ll	lm	ll	ll	ll	ll	LM	ll	ll	lm	ll
23039	<nnxnp>	--	--	--	--	--	--	--	--	--	--	--	--	--	--	--	--	--	--	--	--	--	--	--	--	--	--	--	--	--	--	--	--	--	--	--	--	--	--	--	--	--	--	--	--	--	--	--	--
23108	<lmxll>	--	ll	ll	lm	--	--	--	lm	--	--	--	--	lm	LM	--	--	--	--	--	lm	lm	--	ll	--	LM	LM	--	--	--	--	--	--	--	--	--	ll	--	--	--	--	--	--	--	ll	--	--	--	ll
23119	<lmxll>	--	--	ll	--	ll	ll	ll	--	ll	--	--	ll	ll	--	--	--	ll	--	--	--	ll	ll	--	ll	ll	ll	ll	ll	ll	ll	ll	ll	ll	ll	ll	ll	--	ll	--	ll	--	ll	--	--	ll	ll	ll	ll
23141	<nnxnp>	--	--	np	--	--	--	np	--	--	--	--	--	--	--	--	--	--	--	--	--	--	--	--	--	--	--	--	--	--	--	--	--	--	--	--	np	--	--	--	--	np	--	--	np	--	--	--	np
23171	<lmxll>	--	--	lm	ll	lm	lm	--	LM	lm	--	lm	ll	ll	--	lm	ll	lm	lm	lm	ll	LM	--	--	ll	ll	lm	LM	ll	LM	LM	ll	LM	LM	ll	--	ll	--	--	--	lm	lm	--	--	--	--	LM	lm	lm
23191	<lmxll>	ll	--	lm	--	--	ll	lm	--	LM	--	--	ll	LM	LM	--	ll	LM	lm	ll	ll	ll	--	lm	--	lm	--	--	LM	--	--	lm	ll	LM	--	--	--	LM	--	--	ll	--	lm	--	--	--	--	--	ll
23255	<lmxll>	ll	lm	--	lm	lm	--	lm	ll	lm	--	--	--	lm	lm	--	--	lm	ll	LM	ll	ll	--	ll	ll	--	ll	LM	ll	--	--	ll	LM	ll	ll	lm	lm	--	--	ll	ll	ll	--	--	--	--	ll	ll	ll
23307	<lmxll>	--	--	lm	--	ll	--	lm	ll	--	--	--	--	lm	ll	--	--	--	ll	--	LM	ll	--	--	--	--	--	--	lm	--	LM	--	--	LM	--	--	--	--	--	--	--	--	lm	LM	--	LM	LM	--	ll
23309	<lmxll>	ll	ll	ll	--	lm	ll	lm	--	lm	lm	--	lm	ll	lm	ll	lm	ll	ll	lm	ll	ll	ll	--	lm	lm	lm	lm	ll	--	ll	ll	LM	lm	--	lm	ll	LM	ll	--	ll	ll	lm	ll	--	--	ll	ll	ll
23400	<lmxll>	ll	lm	LM	LM	lm	LM	ll	ll	ll	--	ll	ll	ll	LM	lm	ll	ll	ll	ll	--	ll	lm	ll	ll	LM	LM	ll	lm	lm	lm	ll	lm	ll	lm	lm	ll	lm	ll	lm	lm	ll	ll	ll	ll	lm	ll	ll	lm
23428	<lmxll>	ll	--	lm	--	lm	lm	ll	--	ll	ll	ll	ll	--	lm	LM	ll	--	ll	ll	LM	ll	LM	ll	--	lm	lm	--	ll	ll	lm	lm	ll	LM	LM	lm	--	LM	ll	--	LM	ll	ll	ll	ll	--	ll	--	lm
23447	<lmxll>	ll	LM	lm	LM	--	ll	--	lm	ll	lm	LM	--	LM	LM	LM	ll	LM	lm	lm	ll	--	LM	ll	--	--	LM	lm	ll	LM	--	LM	lm	--	LM	LM	lm	ll	lm	lm	--	LM	lm	LM	--	ll	ll	LM	--
23464	<nnxnp>	np	NP	np	NP	np	--	nn	nn	NP	--	--	--	np	np	np	--	--	--	np	NP	NP	nn	--	--	--	nn	--	np	--	nn	nn	--	--	nn	--	--	np	nn	np	--	np	NP	--	--	NP	--	--	np
23531	<lmxll>	LM	lm	lm	lm	lm	LM	lm	--	LM	--	LM	LM	lm	ll	LM	lm	ll	ll	LM	ll	ll	LM	ll	LM	ll	lm	ll	--	--	lm	ll	lm	lm	ll	lm	--	LM	ll	LM	LM	ll	ll	lm	ll	ll	ll	lm	lm
23659	<lmxll>	ll	ll	ll	ll	ll	ll	--	ll	ll	ll	ll	ll	ll	ll	--	--	ll	ll	ll	ll	ll	ll	ll	ll	ll	ll	ll	ll	ll	ll	ll	ll	ll	ll	ll	ll	ll	--	ll	ll	ll	--	ll	ll	ll	--	ll	ll
23669	<lmxll>	ll	--	lm	ll	--	--	LM	--	--	--	--	--	lm	ll	--	--	ll	--	--	--	--	--	--	lm	--	lm	--	--	--	--	ll	ll	lm	ll	--	ll	--	LM	ll	ll	LM	--	--	--	--	ll	LM	lm
23680	<lmxll>	LM	lm	lm	lm	lm	ll	lm	LM	lm	--	ll	ll	LM	lm	ll	LM	ll	ll	--	ll	lm	LM	LM	LM	lm	lm	lm	lm	--	LM	ll	ll	ll	lm	ll	LM	ll	LM	--	ll	lm	ll	ll	--	ll	lm	ll	ll
23827	<lmxll>	--	ll	ll	--	--	ll	ll	LM	lm	--	--	ll	LM	ll	ll	--	--	--	--	--	lm	lm	ll	ll	ll	ll	ll	ll	lm	ll	lm	--	lm	ll	ll	--	ll	--	ll	ll	lm	--	lm	--	ll	ll	ll	ll
23869	<lmxll>	lm	lm	ll	ll	ll	LM	lm	--	lm	ll	LM	ll	lm	lm	--	ll	ll	LM	lm	ll	lm	lm	--	lm	lm	lm	lm	lm	ll	ll	ll	lm	ll	lm	lm	ll	lm	ll	ll	ll	ll	LM	ll	--	ll	lm	lm	lm
24033	<lmxll>	ll	--	ll	ll	--	--	ll	--	ll	ll	--	ll	ll	--	ll	ll	ll	--	ll	--	ll	--	--	ll	ll	--	--	--	--	ll	--	ll	ll	--	ll	--	--	--	--	ll	--	--	--	--	--	ll	ll	ll
24042	<lmxll>	lm	LM	ll	ll	ll	ll	ll	lm	lm	--	lm	ll	lm	ll	ll	ll	lm	lm	ll	ll	lm	lm	ll	ll	ll	ll	ll	ll	lm	ll	lm	lm	lm	ll	ll	ll	--	ll	ll	ll	lm	LM	lm	LM	ll	ll	ll	ll
24064	<lmxll>	--	--	ll	ll	--	--	--	--	ll	--	--	--	ll	--	ll	ll	ll	--	ll	--	ll	ll	--	ll	ll	ll	ll	ll	ll	--	--	--	ll	ll	ll	ll	--	--	--	ll	ll	--	ll	--	--	--	ll	ll
24087	<lmxll>	--	--	--	--	ll	--	ll	--	--	--	--	--	--	ll	--	--	--	--	--	--	ll	--	ll	--	--	--	--	--	--	--	--	--	ll	--	ll	ll	--	--	ll	ll	ll	--	ll	--	ll	ll	ll	ll
24099	<lmxll>	lm	ll	ll	lm	lm	ll	ll	--	lm	--	LM	lm	ll	ll	LM	ll	lm	ll	ll	LM	lm	ll	ll	lm	ll	ll	lm	lm	--	LM	lm	lm	lm	lm	ll	ll	--	lm	lm	ll	ll	ll	ll	ll	ll	lm	ll	ll
24204	<lmxll>	--	--	ll	--	--	--	ll	--	ll	--	--	ll	ll	--	--	ll	--	--	ll	ll	--	--	--	ll	--	ll	ll	ll	ll	--	ll	--	ll	--	ll	--	ll	--	--	ll	ll	--	--	ll	ll	ll	ll	ll
24272	<lmxll>	LM	--	ll	--	--	--	--	--	ll	--	--	--	lm	--	--	--	--	--	--	--	--	--	--	--	--	--	ll	--	--	--	--	--	ll	--	ll	lm	lm	--	lm	lm	lm	ll	--	--	--	--	--	LM
24315	<lmxll>	ll	--	lm	ll	lm	ll	lm	--	ll	--	LM	--	lm	ll	LM	ll	ll	ll	lm	--	ll	--	--	--	ll	lm	--	ll	lm	ll	ll	--	lm	--	LM	--	lm	LM	--	ll	ll	--	LM	ll	lm	lm	--	LM
24341	<lmxll>	lm	ll	ll	ll	lm	ll	ll	--	lm	--	--	ll	lm	ll	ll	ll	lm	--	ll	--	ll	--	ll	ll	ll	ll	--	ll	ll	ll	lm	--	lm	lm	LM	ll	ll	ll	ll	ll	lm	LM	LM	LM	ll	ll	--	ll
24379	<lmxll>	--	lm	ll	--	--	--	LM	LM	--	--	--	--	ll	--	lm	--	--	LM	--	ll	--	--	--	--	--	ll	ll	ll	--	ll	ll	ll	ll	ll	--	--	lm	ll	--	--	ll	--	--	lm	--	--	--	--
24401	<lmxll>	--	LM	lm	LM	--	ll	LM	--	ll	ll	--	--	--	ll	--	lm	ll	--	--	--	ll	--	--	LM	LM	ll	ll	--	lm	--	ll	ll	ll	--	ll	ll	lm	--	--	lm	--	--	lm	--	--	ll	--	lm
24447	<lmxll>	--	--	LM	ll	ll	--	--	ll	LM	lm	ll	--	LM	lm	--	LM	lm	--	ll	ll	lm	ll	LM	LM	ll	ll	--	lm	--	ll	--	ll	lm	--	--	lm	--	ll	lm	--	ll	--	ll	ll	ll	--	--	lm
24475	<nnxnp>	--	--	--	--	--	np	--	--	--	--	--	--	--	np	--	--	--	--	--	--	--	np	--	--	--	--	--	--	--	--	--	--	--	--	--	--	--	--	--	--	--	--	--	np	--	--	--	--
24481	<lmxll>	ll	ll	lm	ll	ll	ll	ll	LM	ll	ll	--	lm	ll	lm	lm	LM	LM	ll	lm	LM	ll	ll	lm	ll	ll	--	ll	lm	lm	lm	lm	--	ll	LM	lm	ll	ll	ll	--	ll	lm	--	lm	--	ll	ll	ll	lm
24549	<lmxll>	ll	ll	lm	ll	ll	ll	ll	ll	ll	lm	ll	--	ll	lm	--	LM	ll	lm	lm	ll	lm	lm	ll	ll	lm	ll	lm	ll	LM	ll	LM	LM	ll	lm	lm	ll	ll	lm	--	ll	lm	LM	--	ll	ll	ll	ll	ll
24555	<lmxll>	lm	ll	ll	lm	lm	ll	ll	lm	lm	--	LM	lm	ll	ll	lm	ll	lm	--	ll	LM	LM	ll	ll	lm	ll	ll	lm	lm	lm	lm	lm	LM	lm	lm	--	ll	ll	lm	LM	ll	ll	ll	ll	ll	ll	lm	ll	ll
24560	<lmxll>	ll	ll	lm	ll	lm	LM	lm	lm	lm	ll	--	lm	ll	ll	--	ll	ll	ll	LM	ll	ll	--	ll	lm	ll	ll	ll	lm	ll	LM	lm	lm	ll	lm	ll	LM	ll	ll	--	lm	--	ll	lm	--	ll	ll	lm	ll
24693	<lmxll>	--	--	--	--	--	--	--	--	--	--	--	--	--	--	--	--	--	--	--	--	--	--	--	--	--	ll	--	--	--	--	--	--	lm	--	lm	--	--	--	--	LM	--	--	--	--	--	--	lm	--
24720	<lmxll>	--	LM	--	ll	--	--	--	--	ll	--	--	--	ll	lm	ll	--	lm	--	--	--	ll	LM	--	ll	--	ll	--	LM	ll	--	ll	--	ll	--	ll	--	ll	ll	--	LM	--	--	--	lm	lm	--	ll	--
24732	<lmxll>	--	--	ll	--	--	--	--	--	--	--	--	--	--	--	ll	--	--	--	--	--	--	--	--	--	lm	ll	--	--	--	--	ll	--	--	--	--	--	--	lm	LM	--	--	--	--	--	--	LM	LM	--
24811	<nnxnp>	nn	--	np	--	NP	--	nn	nn	nn	--	--	--	np	nn	NP	--	NP	np	nn	--	nn	--	--	nn	np	nn	nn	np	--	np	--	nn	np	nn	np	--	--	--	--	np	--	nn	--	--	--	--	--	nn
24821	<lmxll>	--	--	--	ll	--	--	--	--	LM	--	lm	LM	--	ll	--	--	--	--	--	--	--	lm	--	--	LM	LM	LM	LM	lm	--	LM	LM	LM	--	LM	--	--	LM	--	--	--	--	LM	--	--	LM	--	LM
24857	<nnxnp>	np	np	--	np	nn	NP	NP	--	--	np	--	np	--	np	np	nn	NP	--	--	--	np	np	--	nn	--	np	np	NP	nn	np	--	--	--	NP	--	--	--	--	--	--	--	nn	--	--	--	--	np	np
24932	<lmxll>	LM	--	LM	--	ll	LM	LM	--	lm	--	--	--	ll	ll	--	--	--	--	LM	--	ll	lm	--	ll	--	ll	lm	ll	LM	lm	lm	ll	ll	lm	--	--	--	lm	LM	LM	lm	--	LM	--	lm	--	lm	lm
25222	<lmxll>	--	ll	ll	ll	ll	ll	lm	--	LM	--	--	--	ll	lm	--	LM	LM	--	ll	ll	LM	ll	ll	ll	ll	lm	LM	ll	ll	LM	ll	--	lm	ll	LM	lm	ll	ll	ll	LM	LM	ll	lm	LM	ll	lm	ll	ll
25241	<lmxll>	ll	ll	lm	ll	LM	--	LM	--	--	--	LM	--	--	--	LM	lm	--	--	LM	--	--	--	--	lm	ll	--	lm	--	ll	ll	ll	ll	lm	ll	LM	ll	LM	LM	--	ll	lm	lm	lm	--	--	--	LM	lm
25275	<lmxll>	--	--	ll	--	--	--	--	--	--	--	--	LM	ll	--	--	--	--	--	--	--	lm	--	--	--	--	--	--	--	--	--	--	--	--	--	--	--	--	ll	ll	--	--	--	--	--	--	--	--	--
25312	<nnxnp>	--	nn	--	--	--	--	nn	--	nn	--	--	nn	--	--	--	--	--	nn	--	--	--	--	--	--	--	--	--	--	--	--	--	--	--	--	--	--	--	--	--	--	nn	--	--	nn	--	--	np	nn
25330	<lmxll>	ll	--	ll	ll	--	--	ll	--	ll	--	--	--	ll	ll	ll	--	ll	--	ll	--	--	ll	ll	ll	--	ll	--	--	ll	ll	--	ll	ll	ll	ll	ll	ll	ll	ll	ll	ll	ll	ll	ll	--	--	ll	ll
25357	<lmxll>	--	--	ll	LM	ll	--	ll	--	ll	--	LM	--	lm	LM	--	--	ll	--	--	lm	--	--	lm	--	LM	lm	ll	ll	--	--	--	ll	ll	ll	lm	--	--	--	lm	--	lm	LM	ll	ll	lm	--	ll	lm
25374	<lmxll>	--	--	--	--	--	--	ll	--	ll	ll	--	--	--	ll	--	--	ll	ll	--	--	ll	--	--	--	--	--	--	ll	--	ll	ll	--	ll	--	--	--	--	--	--	--	--	--	--	--	--	--	ll	ll
25376	<lmxll>	ll	LM	lm	ll	ll	ll	lm	LM	ll	ll	lm	ll	ll	ll	LM	ll	ll	ll	lm	ll	ll	LM	ll	ll	lm	lm	lm	ll	--	ll	lm	ll	lm	ll	ll	ll	--	ll	--	lm	ll	lm	ll	--	LM	ll	ll	ll
25389	<lmxll>	ll	ll	lm	--	lm	ll	lm	--	ll	--	lm	lm	lm	ll	ll	lm	ll	ll	lm	--	ll	ll	--	ll	ll	lm	lm	ll	ll	ll	ll	ll	lm	ll	lm	--	LM	--	ll	ll	lm	LM	lm	ll	LM	ll	lm	lm
25396	<lmxll>	ll	ll	ll	ll	ll	ll	ll	ll	ll	ll	ll	ll	ll	ll	ll	ll	ll	ll	ll	ll	ll	ll	ll	ll	ll	ll	ll	ll	--	ll	ll	ll	ll	ll	ll	--	ll	ll	ll	ll	ll	ll	--	ll	ll	ll	ll	ll
25412	<lmxll>	ll	LM	lm	lm	ll	ll	LM	lm	lm	--	lm	ll	lm	ll	lm	ll	lm	ll	lm	--	lm	ll	LM	ll	lm	lm	lm	lm	ll	ll	ll	lm	ll	LM	ll	lm	ll	ll	ll	LM	lm	lm	ll	--	lm	LM	lm	ll
25479	<lmxll>	--	--	ll	ll	--	--	--	--	lm	--	LM	--	ll	--	--	--	--	--	--	--	--	--	LM	ll	--	ll	--	ll	--	--	ll	--	lm	--	lm	--	--	ll	--	--	--	--	ll	--	--	--	--	--
25543	<lmxll>	--	ll	lm	--	lm	lm	ll	--	lm	lm	--	--	--	ll	lm	--	lm	LM	LM	--	lm	lm	--	--	--	LM	lm	--	lm	--	--	--	lm	--	lm	--	--	--	LM	lm	LM	ll	lm	--	lm	LM	LM	lm
25601	<lmxll>	ll	lm	ll	--	ll	--	ll	lm	lm	--	--	ll	lm	ll	ll	ll	lm	lm	ll	ll	ll	lm	--	lm	lm	ll	lm	lm	ll	ll	ll	lm	ll	ll	lm	ll	lm	ll	ll	ll	ll	ll	--	lm	ll	ll	ll	ll
25611	<lmxll>	--	--	lm	--	lm	--	LM	--	--	--	--	--	LM	lm	ll	--	--	ll	--	ll	--	lm	--	LM	LM	lm	lm	LM	lm	--	ll	ll	ll	--	--	--	--	lm	lm	--	ll	--	ll	--	--	--	--	ll
25614	<lmxll>	ll	--	lm	--	--	ll	--	LM	ll	--	ll	--	ll	ll	--	--	--	--	--	ll	ll	--	--	lm	ll	lm	lm	--	--	lm	lm	--	lm	ll	--	--	--	--	lm	ll	lm	ll	ll	--	ll	ll	LM	ll
25653	<lmxll>	lm	ll	lm	ll	lm	ll	lm	ll	ll	--	ll	LM	ll	lm	lm	LM	ll	--	lm	ll	lm	ll	lm	ll	ll	lm	ll	ll	ll	lm	lm	ll	lm	lm	ll	lm	ll	lm	lm	lm	lm	lm	ll	--	lm	lm	lm	lm
25655	<lmxll>	ll	ll	ll	ll	ll	ll	ll	ll	ll	--	--	ll	ll	ll	ll	ll	ll	ll	ll	ll	ll	ll	ll	ll	ll	ll	ll	ll	ll	ll	ll	ll	ll	ll	ll	ll	ll	--	ll	ll	ll	ll	ll	ll	ll	ll	ll	ll
25687	<lmxll>	LM	ll	ll	ll	lm	--	ll	--	lm	--	--	--	lm	ll	--	--	lm	--	ll	ll	lm	--	ll	ll	ll	ll	ll	ll	lm	--	LM	--	lm	--	ll	ll	ll	ll	ll	ll	--	LM	lm	LM	ll	ll	--	ll
25688	<nnxnp>	--	nn	np	--	np	nn	nn	--	nn	--	--	NP	np	np	NP	--	nn	NP	nn	nn	nn	nn	NP	nn	nn	np	np	nn	nn	np	nn	np	nn	NP	np	NP	nn	--	--	--	nn	--	nn	nn	np	nn	nn	nn
25703	<lmxll>	--	ll	ll	--	ll	--	ll	--	ll	--	--	ll	lm	lm	--	LM	LM	--	--	--	--	--	--	--	--	lm	--	ll	--	ll	--	--	ll	--	--	--	LM	--	ll	LM	lm	--	lm	--	ll	--	--	lm
25752	<lmxll>	ll	ll	ll	ll	ll	ll	ll	--	ll	--	ll	ll	ll	ll	ll	--	ll	ll	ll	ll	ll	ll	--	ll	ll	ll	ll	ll	ll	ll	ll	ll	ll	ll	ll	ll	ll	ll	--	ll	ll	ll	ll	ll	ll	ll	--	ll
25773	<lmxll>	LM	--	lm	lm	LM	ll	lm	--	LM	--	--	--	lm	lm	ll	lm	ll	ll	LM	LM	LM	LM	lm	lm	lm	lm	lm	LM	lm	--	ll	--	lm	lm	--	LM	--	ll	--	ll	lm	--	lm	--	ll	--	--	ll
25784	<lmxll>	--	--	lm	lm	LM	--	--	--	lm	--	--	--	LM	--	LM	lm	--	--	lm	--	LM	--	lm	LM	--	LM	--	LM	ll	--	LM	--	lm	--	lm	--	LM	lm	lm	ll	LM	lm	LM	--	ll	ll	--	LM
25799	<lmxll>	--	lm	ll	LM	--	--	--	--	--	--	--	--	--	--	--	--	lm	--	ll	ll	--	--	--	--	--	ll	--	--	--	--	--	--	ll	--	LM	--	--	--	--	--	--	--	--	ll	--	--	--	ll
25822	<lmxll>	lm	--	lm	--	LM	LM	lm	ll	lm	LM	--	--	lm	--	ll	--	ll	lm	ll	ll	LM	LM	--	lm	LM	lm	--	ll	ll	ll	ll	ll	lm	ll	--	lm	lm	ll	--	lm	ll	lm	ll	--	--	--	lm	ll
25902	<lmxll>	lm	lm	lm	--	ll	--	ll	--	LM	--	--	lm	ll	ll	--	--	ll	--	lm	ll	ll	lm	ll	LM	lm	ll	LM	ll	ll	ll	lm	ll	ll	lm	--	LM	--	--	ll	ll	lm	lm	LM	ll	--	--	ll	lm
25929	<lmxll>	--	ll	lm	ll	lm	ll	lm	ll	--	ll	--	--	ll	lm	--	lm	ll	ll	--	--	lm	--	--	--	--	lm	ll	--	ll	--	--	ll	--	LM	ll	--	--	lm	lm	LM	--	lm	--	ll	lm	lm	lm	lm
25955	<lmxll>	ll	ll	LM	--	--	--	--	--	lm	--	--	--	ll	--	lm	--	lm	ll	lm	lm	--	--	--	lm	lm	--	--	lm	--	--	--	--	--	--	--	--	--	--	--	LM	ll	ll	--	--	--	LM	LM	--
25968	<lmxll>	lm	LM	LM	LM	LM	ll	ll	--	ll	LM	--	--	--	ll	ll	ll	--	lm	--	LM	lm	lm	--	lm	ll	LM	ll	ll	ll	ll	LM	lm	ll	--	ll	LM	LM	lm	--	lm	--	ll	lm	--	ll	--	ll	--
26022	<lmxll>	ll	--	lm	lm	lm	--	--	--	lm	--	ll	--	lm	ll	ll	ll	LM	ll	lm	--	ll	lm	lm	LM	lm	ll	lm	lm	--	lm	ll	ll	ll	LM	lm	--	lm	--	lm	ll	ll	ll	ll	ll	--	--	LM	lm
26047	<lmxll>	--	ll	ll	--	ll	ll	ll	ll	ll	--	ll	ll	ll	ll	ll	ll	ll	--	ll	ll	ll	ll	--	ll	ll	ll	--	ll	ll	ll	ll	ll	ll	ll	ll	ll	ll	ll	ll	ll	ll	ll	ll	ll	ll	ll	--	ll
26075	<lmxll>	lm	ll	lm	LM	ll	--	lm	--	ll	--	--	ll	lm	ll	lm	lm	ll	ll	ll	--	lm	ll	lm	--	--	lm	LM	ll	ll	ll	lm	ll	lm	lm	ll	LM	lm	ll	ll	--	lm	ll	--	ll	ll	--	ll	ll
26106	<lmxll>	lm	--	ll	ll	--	ll	--	--	--	--	--	ll	lm	--	lm	ll	ll	ll	--	--	--	--	ll	ll	--	--	ll	lm	--	--	--	--	ll	--	ll	ll	LM	--	--	ll	--	--	--	--	--	ll	ll	--
26139	<lmxll>	lm	ll	ll	LM	--	ll	ll	lm	ll	ll	ll	ll	lm	lm	lm	LM	lm	lm	ll	ll	lm	ll	lm	LM	lm	lm	ll	ll	lm	ll	ll	lm	lm	ll	ll	lm	LM	lm	ll	--	lm	ll	lm	lm	ll	ll	lm	lm
26221	<lmxll>	lm	LM	lm	--	--	--	ll	ll	lm	lm	--	lm	--	LM	--	--	lm	ll	--	lm	--	--	ll	LM	ll	ll	--	LM	ll	--	--	--	--	--	--	--	--	--	--	--	--	ll	--	--	ll	--	--	--
26299	<lmxll>	ll	lm	--	LM	--	LM	lm	--	ll	ll	--	lm	lm	lm	lm	--	ll	LM	--	lm	--	LM	--	--	ll	--	LM	lm	--	LM	ll	ll	lm	ll	lm	--	--	LM	ll	--	lm	--	--	--	--	--	lm	lm
26318	<hkxhk>	hh	hk	hk	--	hk	--	hk	--	kk	--	HK	kk	hh	kk	hk	--	kk	kk	HK	--	hh	hk	--	--	hk	hh	hh	hh	hk	--	hk	hk	hh	--	kk	--	--	--	hk	hk	hk	kk	hh	HK	--	kk	--	kk
26341	<lmxll>	ll	lm	lm	ll	lm	lm	LM	ll	lm	LM	lm	LM	ll	ll	ll	ll	ll	ll	LM	lm	ll	lm	LM	lm	ll	ll	lm	lm	--	lm	lm	ll	ll	LM	lm	--	lm	ll	LM	ll	ll	LM	ll	ll	lm	lm	ll	ll
26351	<lmxll>	ll	lm	ll	--	ll	ll	lm	LM	ll	--	--	lm	ll	lm	ll	lm	lm	ll	lm	ll	ll	ll	LM	ll	ll	ll	ll	LM	ll	lm	ll	lm	ll	ll	ll	ll	ll	ll	lm	lm	lm	LM	ll	LM	--	lm	ll	lm
26384	<nnxnp>	NP	--	--	--	--	--	nn	--	nn	--	--	nn	--	nn	--	--	--	--	--	--	nn	--	--	--	NP	np	np	--	--	nn	nn	np	NP	--	--	--	NP	--	--	nn	nn	--	NP	--	np	--	--	nn
26392	<nnxnp>	--	--	np	--	--	--	--	--	--	--	--	--	--	--	--	--	--	--	--	--	--	--	--	--	--	--	--	np	--	--	--	--	--	--	--	--	--	--	np	--	np	--	np	--	--	--	--	--
26396	<nnxnp>	nn	nn	NP	NP	NP	np	np	--	np	--	--	NP	np	NP	--	nn	nn	--	NP	np	--	nn	np	nn	NP	np	--	--	nn	--	np	--	np	--	nn	--	NP	--	nn	np	--	np	nn	--	nn	--	np	nn
26445	<lmxll>	LM	lm	ll	ll	ll	LM	LM	--	lm	--	lm	ll	ll	LM	ll	ll	ll	--	LM	ll	lm	LM	ll	ll	lm	lm	LM	LM	ll	ll	ll	lm	ll	lm	lm	ll	lm	ll	ll	--	ll	LM	ll	LM	--	LM	LM	lm
26462	<hkxhk>	HK	--	hk	HK	--	--	hk	--	hk	HK	HK	HK	hk	hk	HK	--	hk	HK	HK	--	HK	hh	hk	hk	hk	HK	hk	--	HK	HK	hk	hk	hk	hk	hk	HK	--	HK	hh	hk	HK	hk	hk	hk	HK	hh	--	hk
26490	<lmxll>	ll	ll	lm	--	ll	--	ll	ll	ll	lm	LM	LM	lm	LM	ll	LM	ll	lm	lm	lm	lm	ll	ll	--	lm	ll	lm	ll	--	ll	LM	lm	ll	ll	lm	--	ll	--	--	ll	ll	LM	ll	--	--	ll	--	LM
26514	<nnxnp>	--	--	NP	--	--	--	--	--	--	--	--	--	nn	NP	--	--	--	--	nn	--	--	--	--	--	--	nn	--	--	--	--	np	--	--	--	--	--	--	--	--	--	nn	nn	--	--	--	nn	NP	--
26547	<lmxll>	ll	--	lm	ll	--	--	LM	ll	ll	--	--	ll	lm	lm	ll	ll	--	lm	ll	--	lm	LM	LM	ll	ll	ll	LM	--	ll	LM	LM	ll	ll	ll	lm	--	--	lm	--	ll	lm	--	lm	--	--	LM	LM	lm
26560	<lmxll>	ll	--	ll	--	--	ll	--	--	ll	--	--	ll	ll	ll	--	ll	--	--	--	--	--	--	--	--	--	ll	--	--	ll	--	--	ll	--	--	--	ll	ll	--	--	--	--	--	ll	ll	--	--	--	ll
26582	<lmxll>	ll	lm	ll	--	--	--	ll	--	lm	--	--	ll	ll	ll	--	--	lm	--	ll	--	ll	ll	--	LM	LM	ll	lm	lm	ll	ll	ll	--	ll	ll	lm	ll	lm	--	lm	ll	ll	--	ll	--	ll	ll	ll	ll
26618	<lmxll>	--	ll	lm	ll	ll	lm	lm	ll	LM	--	--	lm	ll	LM	ll	--	lm	lm	ll	--	lm	ll	--	ll	--	--	LM	ll	LM	lm	lm	--	lm	ll	lm	--	ll	--	ll	--	ll	ll	ll	lm	lm	ll	--	ll
26642	<lmxll>	LM	ll	LM	--	lm	ll	lm	--	ll	--	--	LM	lm	lm	--	--	ll	ll	lm	--	lm	ll	ll	ll	ll	lm	ll	ll	ll	LM	lm	--	lm	lm	ll	lm	ll	ll	ll	--	ll	lm	LM	--	LM	lm	lm	LM
26801	<lmxll>	--	--	ll	--	--	--	LM	--	--	--	--	--	--	--	--	--	lm	--	--	--	LM	--	LM	--	--	ll	ll	ll	--	--	--	ll	lm	--	--	--	--	ll	--	--	ll	--	ll	--	LM	--	ll	--
26835	<lmxll>	ll	ll	ll	ll	--	ll	ll	--	ll	--	ll	ll	ll	ll	ll	--	--	--	ll	ll	--	ll	--	ll	ll	ll	ll	ll	ll	ll	ll	ll	ll	ll	ll	--	--	--	--	--	--	ll	--	--	ll	ll	ll	--
26836	<lmxll>	ll	ll	lm	ll	lm	lm	lm	LM	LM	ll	ll	ll	ll	ll	--	--	lm	--	ll	--	ll	--	ll	lm	ll	ll	lm	LM	--	lm	ll	lm	lm	lm	ll	lm	ll	ll	ll	lm	ll	--	LM	--	ll	--	LM	ll
26877	<lmxll>	--	--	--	ll	--	--	--	--	--	--	--	ll	--	--	--	--	--	--	--	--	--	--	--	--	--	--	--	--	--	--	--	--	--	--	--	--	--	--	--	--	--	ll	--	--	--	--	ll	--
26887	<lmxll>	--	--	LM	--	--	--	--	--	--	ll	--	ll	--	--	--	--	--	--	--	--	--	--	--	--	--	--	--	--	--	--	--	LM	LM	--	--	--	--	--	--	--	LM	ll	--	--	--	--	--	--
26922	<lmxll>	LM	lm	lm	lm	lm	ll	lm	--	LM	--	--	ll	lm	lm	--	lm	ll	--	LM	ll	LM	lm	LM	lm	lm	lm	LM	--	ll	--	ll	ll	ll	lm	ll	LM	ll	lm	lm	--	--	ll	ll	ll	ll	ll	ll	ll
26939	<lmxll>	ll	lm	ll	ll	ll	lm	--	--	lm	--	--	--	ll	lm	LM	--	ll	--	ll	--	LM	ll	ll	ll	lm	LM	ll	ll	lm	LM	LM	LM	LM	lm	LM	--	ll	LM	ll	lm	--	--	LM	ll	ll	lm	ll	lm
26954	<lmxll>	ll	lm	lm	--	lm	lm	LM	ll	--	--	--	lm	ll	ll	--	--	ll	ll	LM	LM	--	lm	--	--	--	ll	lm	LM	ll	lm	LM	--	ll	--	ll	--	ll	--	lm	ll	ll	--	ll	ll	LM	lm	ll	ll
27041	<nnxnp>	--	np	np	nn	nn	nn	nn	np	NP	nn	--	nn	nn	NP	--	--	nn	nn	--	NP	np	--	--	nn	nn	np	nn	nn	--	NP	NP	nn	nn	NP	nn	nn	nn	--	--	--	nn	nn	--	--	nn	--	nn	--
27061	<lmxll>	lm	ll	ll	lm	LM	ll	ll	lm	ll	--	--	ll	ll	ll	ll	ll	lm	ll	ll	lm	LM	ll	--	lm	ll	ll	lm	lm	LM	lm	lm	lm	ll	lm	--	--	ll	ll	LM	ll	ll	lm	ll	--	ll	ll	LM	ll
27086	<nnxnp>	nn	np	--	--	--	NP	np	--	np	--	NP	NP	np	np	--	--	np	nn	np	--	nn	--	--	--	np	nn	--	np	--	--	np	--	np	NP	np	NP	--	--	--	nn	NP	nn	--	NP	nn	--	--	nn
27097	<nnxnp>	--	--	--	--	--	--	--	--	--	--	nn	--	--	--	--	--	--	--	--	--	--	--	--	--	--	--	--	--	--	--	--	--	--	--	--	--	--	nn	nn	--	--	--	--	--	--	--	--	--
27114	<lmxll>	--	--	--	--	lm	--	LM	--	--	--	--	--	--	--	--	--	LM	--	--	LM	ll	--	--	--	ll	--	--	lm	ll	ll	--	--	LM	ll	ll	--	--	--	LM	--	--	--	--	--	--	--	--	ll
27122	<lmxll>	lm	lm	ll	ll	ll	lm	lm	--	lm	--	LM	ll	lm	lm	ll	ll	--	lm	LM	ll	LM	lm	ll	lm	lm	lm	lm	lm	ll	ll	ll	LM	ll	LM	LM	ll	lm	ll	ll	LM	ll	--	ll	LM	ll	lm	lm	lm
27132	<lmxll>	ll	--	ll	--	ll	ll	ll	--	ll	--	--	--	ll	ll	ll	ll	ll	ll	ll	ll	--	--	--	ll	ll	ll	--	ll	ll	ll	ll	ll	ll	ll	ll	ll	ll	ll	--	ll	ll	ll	ll	--	ll	--	ll	ll
27146	<nnxnp>	np	np	np	np	np	--	np	--	np	--	np	np	np	nn	np	np	NP	nn	nn	NP	nn	np	nn	np	NP	np	NP	NP	np	nn	np	nn	np	nn	nn	NP	NP	np	np	nn	nn	NP	np	--	nn	np	nn	--
27187	<nnxnp>	--	--	nn	nn	--	--	--	--	--	--	--	--	--	--	--	--	nn	--	--	--	--	nn	--	--	nn	--	--	--	nn	nn	nn	nn	--	--	--	--	--	--	nn	--	nn	nn	--	--	--	--	nn	--
27225	<nnxnp>	nn	nn	nn	nn	--	nn	nn	--	nn	nn	NP	--	nn	nn	nn	--	nn	--	nn	--	--	nn	--	nn	nn	nn	--	nn	nn	nn	--	--	nn	nn	nn	nn	nn	nn	nn	nn	nn	NP	nn	--	nn	nn	nn	nn
27277	<lmxll>	lm	LM	lm	--	lm	lm	--	--	--	--	LM	--	lm	ll	LM	LM	ll	ll	ll	--	ll	ll	--	lm	ll	lm	ll	ll	LM	ll	ll	lm	lm	lm	LM	--	lm	lm	LM	LM	ll	ll	lm	ll	ll	ll	LM	ll
27291	<hkxhk>	hh	hh	hk	hk	hk	hk	HK	HK	hk	--	hk	--	HK	hk	hk	hh	hh	hh	hk	hk	kk	hh	hk	hh	hk	hk	kk	kk	hk	hh	hk	kk	hk	hk	hh	kk	hk	hh	hh	--	kk	hk	--	kk	--	--	HK	hh
27305	<lmxll>	LM	--	ll	--	ll	--	lm	--	lm	--	lm	--	ll	lm	ll	--	ll	--	--	ll	--	LM	ll	lm	LM	lm	lm	--	ll	ll	ll	LM	ll	ll	LM	ll	--	--	--	LM	--	lm	--	LM	lm	LM	--	lm
27331	<lmxll>	ll	ll	lm	ll	lm	LM	lm	--	lm	--	ll	ll	ll	ll	lm	ll	lm	LM	--	ll	ll	LM	ll	LM	ll	--	lm	lm	--	lm	ll	LM	LM	lm	ll	lm	ll	ll	ll	lm	ll	ll	lm	lm	ll	lm	LM	ll
27344	<lmxll>	--	lm	ll	ll	--	--	ll	ll	--	--	--	--	ll	ll	ll	--	--	LM	--	--	ll	--	--	--	lm	--	--	ll	--	ll	ll	--	ll	--	lm	--	--	ll	--	LM	ll	lm	ll	--	--	--	--	lm
27435	<lmxll>	ll	ll	ll	ll	ll	ll	ll	ll	ll	--	--	ll	ll	ll	ll	--	ll	ll	ll	ll	--	ll	ll	ll	ll	ll	ll	ll	ll	ll	ll	--	ll	ll	ll	ll	--	--	ll	ll	ll	ll	ll	ll	ll	ll	--	ll
27442	<nnxnp>	--	--	--	--	--	nn	--	--	--	--	--	--	nn	nn	--	--	nn	--	--	--	--	--	--	--	--	--	--	nn	--	--	nn	--	--	--	nn	--	--	--	--	--	--	--	--	--	--	nn	--	--
27458	<lmxll>	LM	--	lm	--	LM	--	--	lm	lm	--	ll	lm	--	--	LM	lm	lm	--	lm	--	ll	lm	ll	ll	ll	ll	ll	lm	lm	ll	--	ll	ll	--	ll	LM	--	ll	lm	--	--	--	--	--	--	lm	ll	ll
27479	<lmxll>	ll	ll	lm	lm	lm	LM	LM	LM	ll	--	ll	--	ll	--	LM	lm	lm	LM	ll	LM	lm	lm	ll	ll	ll	lm	lm	--	lm	ll	ll	lm	ll	--	lm	ll	ll	--	ll	ll	LM	--	lm	ll	ll	ll	lm	lm
27493	<lmxll>	LM	lm	ll	lm	lm	--	ll	lm	--	--	ll	lm	lm	LM	--	--	ll	--	ll	ll	LM	ll	LM	ll	--	--	--	lm	lm	--	--	--	ll	--	LM	--	lm	--	ll	LM	lm	--	--	ll	--	--	ll	--
27585	<lmxll>	ll	ll	LM	ll	ll	ll	ll	--	ll	--	ll	LM	ll	lm	ll	LM	ll	lm	lm	ll	lm	LM	ll	ll	lm	ll	lm	ll	ll	ll	lm	lm	ll	lm	lm	ll	--	LM	lm	ll	LM	lm	ll	ll	ll	--	ll	ll
27622	<lmxll>	ll	ll	ll	--	ll	ll	ll	ll	ll	ll	ll	--	--	ll	--	ll	ll	--	ll	--	ll	--	ll	--	--	ll	ll	ll	ll	ll	ll	--	ll	ll	ll	--	ll	ll	ll	ll	ll	ll	ll	--	ll	ll	--	ll
27630	<nnxnp>	nn	nn	--	--	--	--	nn	--	--	--	--	--	nn	nn	--	--	--	nn	--	nn	nn	--	--	--	--	nn	nn	NP	NP	--	np	--	nn	--	nn	--	--	--	--	--	NP	np	nn	nn	--	--	--	np
27668	<lmxll>	--	ll	ll	ll	--	ll	ll	--	lm	ll	LM	ll	LM	ll	--	--	LM	--	ll	--	lm	LM	ll	ll	ll	ll	ll	ll	ll	ll	lm	LM	lm	ll	ll	ll	ll	ll	ll	ll	lm	--	lm	LM	--	ll	ll	ll
27679	<lmxll>	lm	lm	lm	LM	LM	lm	lm	lm	lm	--	ll	lm	lm	lm	lm	lm	lm	LM	lm	lm	lm	--	LM	lm	lm	lm	lm	LM	lm	lm	lm	lm	lm	lm	lm	lm	lm	lm	LM	lm	lm	ll	lm	lm	lm	LM	--	lm
27699	<lmxll>	--	ll	lm	LM	lm	lm	--	--	ll	--	--	lm	ll	--	lm	lm	lm	ll	ll	--	ll	ll	LM	ll	ll	ll	ll	ll	lm	lm	lm	--	ll	ll	ll	lm	ll	--	LM	ll	lm	--	LM	ll	LM	ll	ll	LM
27762	<lmxll>	ll	ll	lm	ll	ll	--	ll	--	--	--	--	--	ll	LM	ll	LM	ll	--	LM	ll	--	--	--	ll	--	ll	LM	ll	ll	ll	LM	--	ll	lm	lm	ll	--	LM	LM	ll	LM	--	ll	ll	ll	--	ll	ll
27773	<lmxll>	lm	LM	ll	ll	LM	--	LM	LM	ll	--	--	ll	ll	ll	lm	--	--	ll	ll	ll	LM	ll	LM	ll	ll	ll	ll	ll	--	--	ll	--	lm	ll	ll	ll	LM	ll	--	ll	--	LM	--	ll	lm	lm	--	ll
27826	<lmxll>	--	--	ll	ll	--	--	--	--	ll	--	--	--	ll	--	--	--	--	--	ll	--	ll	--	--	ll	--	--	--	--	--	ll	ll	--	ll	--	ll	--	--	--	--	ll	--	--	--	ll	ll	ll	--	--
27833	<lmxll>	--	ll	ll	ll	ll	--	LM	--	ll	--	--	--	LM	--	ll	ll	--	ll	ll	--	--	ll	--	ll	ll	--	ll	--	--	LM	--	lm	ll	--	LM	--	lm	--	ll	ll	--	--	ll	ll	ll	--	--	ll
27900	<lmxll>	ll	LM	ll	ll	ll	lm	ll	ll	lm	ll	lm	LM	ll	ll	ll	ll	lm	lm	ll	lm	ll	lm	ll	ll	lm	ll	ll	ll	lm	ll	lm	lm	ll	ll	lm	--	ll	LM	lm	lm	ll	LM	ll	lm	lm	lm	--	lm
27917	<nnxnp>	NP	nn	np	nn	nn	--	np	--	--	np	--	--	np	nn	nn	nn	nn	nn	--	nn	nn	NP	nn	nn	nn	nn	nn	nn	np	np	np	np	np	nn	np	np	nn	np	np	np	np	nn	nn	np	nn	--	np	np
27943	<lmxll>	LM	LM	ll	ll	LM	lm	--	ll	--	--	ll	ll	ll	lm	lm	--	ll	lm	ll	--	lm	ll	--	--	--	lm	--	ll	LM	ll	lm	ll	ll	--	ll	ll	--	ll	ll	ll	LM	--	--	LM	LM	ll	ll	ll
27959	<nnxnp>	np	--	np	--	--	np	np	--	--	--	--	--	--	np	--	--	np	--	--	--	np	np	--	--	--	np	--	np	np	--	--	--	np	--	--	--	--	--	--	np	--	--	np	np	--	--	--	np
28114	<nnxnp>	nn	nn	nn	--	nn	nn	nn	nn	nn	--	--	nn	--	nn	nn	nn	nn	nn	nn	nn	--	nn	nn	nn	--	nn	nn	nn	nn	nn	nn	nn	nn	nn	nn	nn	nn	nn	nn	nn	nn	nn	--	nn	nn	nn	nn	nn
28137	<lmxll>	ll	ll	lm	ll	ll	ll	ll	LM	ll	LM	lm	--	lm	ll	lm	ll	ll	ll	--	--	--	--	LM	ll	LM	lm	lm	lm	--	ll	ll	lm	lm	ll	ll	--	ll	--	--	lm	lm	--	--	LM	lm	LM	LM	ll
28182	<lmxll>	lm	--	lm	--	--	--	ll	ll	ll	--	--	ll	LM	ll	LM	lm	ll	LM	lm	ll	ll	--	lm	LM	lm	ll	--	--	LM	ll	ll	--	ll	LM	ll	ll	--	LM	--	ll	ll	LM	LM	LM	lm	ll	ll	lm
28269	<lmxll>	--	--	--	--	--	--	--	--	ll	--	--	--	--	--	--	--	--	ll	--	--	--	--	--	--	--	--	--	--	--	--	--	--	ll	--	--	--	--	ll	ll	--	ll	--	--	--	--	--	ll	--
28382	<lmxll>	--	--	LM	ll	--	--	LM	--	--	--	--	--	LM	LM	ll	--	LM	LM	--	--	--	--	ll	lm	LM	ll	ll	--	--	--	--	--	lm	--	--	--	--	--	--	--	--	--	--	--	--	ll	ll	--
28383	<lmxll>	ll	lm	ll	lm	ll	lm	ll	LM	lm	--	--	ll	LM	ll	ll	ll	lm	lm	ll	ll	ll	ll	ll	lm	lm	ll	lm	lm	ll	ll	ll	lm	ll	ll	lm	ll	lm	ll	ll	ll	ll	ll	lm	lm	ll	ll	ll	ll
28395	<lmxll>	--	--	ll	--	--	--	ll	--	ll	--	--	ll	--	ll	--	--	--	--	--	--	ll	--	ll	--	--	ll	ll	--	ll	--	ll	ll	ll	--	--	--	ll	--	--	ll	ll	ll	--	--	--	ll	--	ll
28413	<nnxnp>	--	--	nn	--	nn	--	nn	--	nn	--	--	--	--	nn	nn	--	nn	nn	nn	--	nn	--	--	nn	nn	nn	--	--	nn	nn	nn	--	nn	nn	nn	--	--	--	--	nn	nn	nn	nn	nn	--	nn	--	--
28423	<lmxll>	lm	LM	ll	ll	lm	lm	lm	--	ll	ll	ll	ll	ll	ll	LM	--	lm	ll	lm	--	lm	ll	lm	ll	ll	ll	ll	ll	--	--	ll	ll	LM	--	ll	ll	LM	ll	--	ll	ll	LM	--	--	--	LM	LM	ll
28445	<nnxnp>	nn	nn	nn	nn	nn	nn	nn	--	nn	--	nn	--	nn	nn	nn	nn	nn	--	nn	nn	nn	nn	nn	nn	nn	nn	nn	nn	nn	--	nn	--	nn	nn	nn	nn	nn	nn	nn	nn	nn	nn	nn	nn	--	--	nn	nn
28462	<nnxnp>	--	--	--	--	--	--	--	--	--	--	--	--	--	--	--	--	--	--	--	--	--	--	--	--	--	--	nn	--	--	--	--	--	--	--	--	--	--	--	--	--	--	--	--	--	--	--	nn	--
28482	<lmxll>	lm	ll	--	--	LM	--	--	--	lm	--	lm	lm	--	ll	--	--	--	ll	--	LM	lm	--	--	--	ll	ll	lm	lm	lm	--	LM	--	lm	--	ll	--	--	--	--	--	ll	--	--	ll	--	--	--	ll
28601	<lmxll>	ll	LM	lm	lm	--	ll	lm	ll	lm	--	--	ll	lm	lm	ll	--	lm	ll	lm	--	ll	ll	ll	ll	ll	--	LM	--	LM	ll	ll	LM	ll	ll	LM	lm	LM	--	ll	ll	ll	LM	ll	ll	LM	ll	ll	ll
28618	<nnxnp>	--	--	NP	np	NP	--	NP	--	NP	--	--	--	NP	NP	--	--	--	np	--	--	--	--	--	--	NP	nn	NP	NP	--	--	NP	--	--	NP	--	--	NP	--	--	NP	--	--	np	nn	nn	--	np	nn
28654	<lmxll>	ll	LM	ll	--	ll	lm	ll	LM	ll	ll	LM	lm	LM	ll	--	ll	ll	ll	lm	lm	ll	lm	ll	lm	lm	ll	LM	ll	ll	ll	lm	lm	ll	lm	ll	--	ll	ll	--	ll	lm	--	lm	ll	LM	ll	ll	lm
28688	<nnxnp>	--	NP	np	nn	nn	--	--	--	NP	--	NP	--	nn	--	--	--	--	--	nn	NP	nn	np	nn	NP	np	nn	nn	nn	NP	NP	--	np	nn	--	--	--	nn	NP	NP	--	np	--	nn	nn	np	--	NP	--
28698	<lmxll>	lm	--	ll	ll	--	lm	ll	--	--	--	--	ll	ll	LM	LM	LM	ll	--	--	LM	--	--	--	ll	ll	LM	--	ll	LM	ll	LM	--	ll	--	ll	ll	ll	ll	--	LM	LM	LM	--	--	LM	ll	ll	ll
28746	<lmxll>	lm	lm	lm	lm	ll	ll	LM	ll	lm	--	--	ll	lm	lm	--	LM	lm	lm	LM	LM	ll	ll	ll	ll	ll	ll	ll	ll	ll	ll	lm	--	ll	LM	ll	LM	ll	ll	lm	LM	LM	LM	ll	LM	ll	lm	LM	ll
28778	<lmxll>	ll	LM	ll	ll	ll	ll	--	--	ll	--	LM	lm	ll	lm	ll	lm	lm	ll	lm	ll	ll	lm	LM	ll	ll	ll	lm	lm	ll	lm	ll	LM	ll	ll	ll	LM	ll	ll	lm	lm	lm	lm	ll	--	lm	lm	ll	lm
28782	<lmxll>	--	--	--	--	--	--	--	--	--	--	--	ll	ll	LM	--	--	--	--	--	--	--	--	--	LM	LM	--	--	--	--	--	--	--	lm	--	--	lm	--	lm	--	ll	--	--	--	--	--	--	--	--
28792	<lmxll>	ll	ll	lm	--	lm	lm	ll	--	ll	--	--	--	--	ll	LM	--	lm	lm	--	--	ll	ll	--	--	lm	ll	ll	lm	--	lm	--	--	lm	ll	lm	--	ll	--	--	lm	--	ll	--	lm	ll	lm	ll	ll
28821	<lmxll>	ll	ll	ll	ll	lm	--	ll	ll	lm	--	ll	ll	ll	lm	ll	ll	lm	ll	ll	lm	lm	ll	--	ll	ll	lm	lm	ll	lm	lm	lm	--	lm	ll	LM	lm	ll	LM	ll	--	LM	lm	ll	ll	ll	LM	--	ll
28841	<nnxnp>	--	--	nn	nn	nn	nn	nn	--	nn	--	--	nn	nn	nn	--	--	nn	nn	nn	nn	nn	nn	nn	nn	--	nn	nn	nn	nn	nn	nn	--	nn	--	nn	nn	nn	--	--	nn	nn	nn	--	nn	nn	nn	nn	nn
28871	<nnxnp>	nn	nn	--	nn	--	--	--	--	--	--	--	--	nn	--	nn	--	nn	nn	--	--	--	--	--	--	--	--	--	nn	nn	nn	--	--	nn	--	--	nn	nn	--	nn	--	nn	--	--	nn	nn	--	nn	nn
28873	<nnxnp>	nn	nn	nn	--	--	--	nn	--	nn	--	--	nn	nn	--	nn	--	nn	--	--	--	nn	nn	--	--	nn	nn	--	nn	nn	--	nn	nn	nn	nn	--	nn	--	--	--	--	nn	--	nn	--	--	--	nn	nn
28882	<lmxll>	ll	--	ll	--	ll	ll	ll	--	ll	--	--	--	ll	ll	--	--	--	ll	ll	ll	ll	ll	ll	--	ll	ll	ll	ll	ll	--	ll	ll	--	--	--	ll	--	--	ll	--	ll	ll	ll	--	ll	--	ll	ll
28947	<lmxll>	--	LM	lm	lm	--	--	ll	--	--	lm	LM	--	--	LM	--	--	LM	--	--	--	ll	--	--	--	--	ll	lm	ll	LM	ll	ll	--	ll	--	LM	ll	--	--	--	--	ll	--	--	--	--	--	--	ll
28985	<lmxll>	--	--	ll	--	--	--	--	--	--	--	--	--	ll	--	--	ll	--	--	--	--	ll	--	--	ll	--	--	--	ll	--	--	--	--	--	--	--	--	--	--	--	--	--	--	--	--	--	--	--	--
28991	<lmxll>	ll	lm	ll	lm	lm	lm	ll	ll	lm	--	lm	--	ll	lm	--	ll	ll	lm	lm	lm	--	lm	ll	ll	lm	ll	ll	lm	ll	lm	ll	lm	ll	ll	lm	ll	ll	lm	lm	ll	ll	--	--	ll	lm	lm	ll	lm
29073	<lmxll>	LM	--	lm	--	ll	--	lm	--	ll	--	--	--	--	ll	--	--	ll	--	--	--	LM	--	lm	LM	--	LM	--	ll	lm	--	--	--	LM	ll	ll	--	--	--	ll	ll	ll	--	lm	--	ll	--	--	ll
29083	<lmxll>	ll	--	ll	lm	ll	LM	ll	LM	LM	--	--	ll	LM	ll	ll	ll	lm	LM	ll	--	ll	lm	ll	lm	lm	ll	LM	lm	ll	ll	ll	lm	ll	ll	LM	--	lm	ll	ll	ll	ll	ll	ll	--	ll	ll	ll	ll
29136	<nnxnp>	--	--	NP	--	np	--	NP	--	--	--	--	--	np	--	--	--	--	nn	np	np	nn	nn	--	--	NP	--	np	--	--	--	--	np	nn	--	NP	--	--	--	--	NP	nn	--	--	--	--	--	NP	np
29138	<lmxll>	ll	LM	ll	LM	ll	LM	ll	LM	LM	--	LM	--	LM	ll	ll	--	lm	lm	--	ll	ll	--	ll	LM	--	ll	lm	LM	ll	ll	ll	lm	ll	ll	lm	--	--	ll	ll	ll	--	ll	LM	LM	ll	ll	ll	ll
29146	<lmxll>	ll	LM	--	lm	lm	--	--	--	--	--	--	--	--	--	LM	--	ll	--	ll	LM	--	--	--	--	--	lm	--	lm	ll	LM	--	--	--	LM	--	--	--	--	--	LM	--	--	ll	--	--	--	--	LM
29206	<lmxll>	lm	--	lm	LM	--	LM	lm	lm	LM	--	ll	--	LM	--	--	--	--	--	LM	lm	LM	--	lm	ll	lm	lm	--	lm	ll	--	LM	--	lm	--	--	--	--	--	--	LM	LM	LM	--	lm	LM	--	lm	lm
29209	<nnxnp>	--	nn	--	--	nn	--	nn	--	nn	--	--	--	nn	nn	--	--	nn	nn	--	nn	--	nn	--	--	nn	nn	--	nn	nn	nn	nn	--	nn	--	nn	nn	--	nn	nn	nn	nn	nn	--	nn	nn	--	--	nn
29258	<nnxnp>	nn	--	--	np	np	NP	np	--	np	--	nn	np	NP	np	--	nn	--	np	NP	np	--	NP	--	nn	--	--	nn	np	--	NP	NP	NP	np	--	NP	nn	--	NP	--	NP	np	NP	--	--	--	nn	np	np
29261	<nnxnp>	--	--	--	--	--	np	nn	--	--	--	np	np	--	--	--	np	np	np	--	--	--	nn	np	np	--	nn	np	--	nn	nn	--	np	np	nn	np	--	--	--	--	np	--	--	--	--	--	np	--	--
29307	<lmxll>	ll	ll	lm	ll	--	lm	lm	lm	LM	--	ll	ll	ll	ll	lm	--	ll	ll	lm	ll	ll	LM	ll	lm	ll	ll	ll	lm	lm	lm	lm	--	ll	lm	ll	ll	ll	ll	ll	lm	ll	--	LM	lm	ll	--	LM	ll
29347	<nnxnp>	--	NP	np	np	--	nn	--	--	nn	--	--	--	np	--	np	--	nn	NP	np	np	nn	--	--	NP	nn	--	--	NP	np	--	nn	--	nn	--	np	NP	NP	--	--	--	nn	nn	--	--	--	nn	NP	nn
29499	<lmxll>	ll	lm	lm	lm	lm	lm	ll	lm	ll	--	--	ll	ll	LM	LM	ll	ll	ll	ll	lm	ll	lm	ll	ll	lm	lm	ll	ll	lm	lm	lm	lm	lm	lm	lm	ll	LM	ll	lm	lm	ll	ll	ll	ll	lm	ll	ll	lm
29541	<nnxnp>	nn	--	nn	--	--	--	--	--	--	--	--	--	--	--	--	--	--	--	nn	--	--	--	--	--	--	nn	--	--	nn	--	--	--	--	--	nn	--	--	--	--	--	nn	--	--	--	--	nn	--	nn
29568	<lmxll>	ll	ll	lm	--	lm	ll	lm	lm	ll	--	lm	lm	LM	ll	lm	lm	ll	ll	LM	--	ll	ll	lm	LM	ll	lm	lm	ll	ll	ll	ll	ll	lm	ll	lm	--	LM	lm	--	ll	ll	LM	--	ll	lm	--	LM	lm
29593	<lmxll>	--	--	--	--	--	--	--	--	--	--	--	--	--	LM	--	--	--	--	LM	--	--	--	--	--	--	--	ll	--	LM	--	--	--	--	--	--	--	--	--	--	--	--	--	--	--	ll	--	--	--
29641	<nnxnp>	--	np	--	--	--	--	--	--	--	--	--	--	--	--	--	--	--	--	--	--	--	--	--	--	--	np	--	--	--	--	--	--	--	--	np	--	--	--	--	--	np	--	--	--	--	--	--	np
29668	<lmxll>	--	--	ll	--	LM	--	lm	--	ll	--	ll	ll	--	ll	lm	ll	--	--	ll	ll	--	--	--	ll	lm	ll	ll	lm	--	--	lm	--	ll	LM	lm	--	LM	LM	lm	lm	lm	lm	ll	ll	--	ll	lm	ll
29709	<hkxhk>	--	HK	hk	hk	hk	--	hk	kk	HK	kk	--	--	hk	hk	--	HK	hk	hk	HK	--	--	HK	hh	--	hk	hk	--	HK	hk	hk	HK	--	hk	hk	HK	HK	HK	hk	--	hk	HK	kk	hk	--	hk	HK	--	HK
29715	<nnxnp>	--	--	--	nn	--	nn	--	--	--	nn	--	nn	--	--	nn	--	--	NP	--	--	--	nn	--	nn	nn	nn	--	nn	--	nn	--	nn	--	--	nn	NP	nn	--	--	--	nn	--	NP	--	--	nn	nn	--
29778	<lmxll>	--	--	--	lm	--	lm	LM	--	lm	--	--	--	lm	LM	--	--	--	--	--	--	--	--	--	--	--	--	--	ll	--	--	--	--	--	--	ll	--	--	--	LM	--	ll	--	--	--	--	--	--	--
29785	<lmxll>	LM	ll	lm	ll	ll	lm	ll	ll	ll	--	ll	ll	ll	ll	--	--	lm	LM	ll	--	lm	--	lm	lm	ll	ll	ll	LM	ll	lm	ll	ll	lm	lm	ll	--	ll	--	--	--	LM	ll	LM	ll	--	lm	--	LM
29796	<lmxll>	ll	ll	ll	--	ll	ll	ll	ll	ll	--	ll	ll	ll	--	ll	--	ll	ll	ll	ll	ll	ll	--	--	ll	ll	ll	ll	ll	ll	ll	ll	ll	ll	ll	ll	ll	ll	ll	ll	--	ll	ll	--	ll	ll	ll	ll
29876	<lmxll>	--	--	lm	--	--	ll	lm	--	lm	LM	--	ll	--	lm	ll	--	ll	ll	--	--	--	--	--	lm	--	--	--	--	--	--	ll	ll	ll	lm	ll	--	--	--	--	ll	lm	ll	ll	--	ll	LM	--	ll
29891	<lmxll>	ll	ll	ll	ll	lm	lm	LM	LM	--	lm	ll	ll	ll	lm	lm	ll	lm	lm	ll	ll	lm	LM	lm	ll	lm	ll	lm	ll	--	ll	LM	ll	lm	ll	lm	--	ll	ll	ll	ll	lm	ll	--	ll	ll	lm	ll	LM
29909	<lmxll>	--	lm	lm	LM	--	LM	lm	LM	lm	LM	ll	ll	--	--	--	--	--	--	ll	--	--	--	--	LM	ll	ll	LM	lm	--	LM	lm	lm	lm	--	lm	--	--	lm	ll	ll	--	--	--	--	ll	ll	LM	--
29969	<lmxll>	lm	ll	ll	--	ll	--	LM	--	lm	--	--	ll	--	ll	ll	ll	lm	lm	ll	--	lm	--	--	ll	ll	ll	ll	ll	lm	ll	LM	lm	lm	ll	ll	ll	ll	--	ll	ll	lm	LM	LM	LM	ll	ll	ll	ll
30006	<lmxll>	ll	LM	LM	ll	lm	LM	lm	ll	ll	--	ll	--	LM	lm	--	--	LM	lm	ll	--	lm	--	--	--	ll	ll	lm	LM	ll	lm	LM	--	ll	lm	lm	--	ll	--	ll	--	lm	ll	--	ll	ll	lm	--	lm
30019	<lmxll>	--	--	LM	--	ll	lm	ll	--	LM	--	lm	ll	--	LM	--	ll	--	ll	--	--	ll	--	--	--	lm	ll	--	--	lm	lm	--	--	ll	--	lm	--	--	--	--	ll	--	--	ll	ll	ll	--	ll	lm
30027	<nnxnp>	nn	--	nn	nn	np	--	nn	np	--	--	nn	--	--	--	--	--	nn	--	--	nn	--	--	--	--	--	--	--	np	--	--	--	--	--	--	--	nn	--	--	--	nn	--	--	--	--	--	nn	nn	--
30033	<lmxll>	lm	ll	lm	ll	ll	ll	lm	--	ll	ll	--	ll	LM	ll	lm	lm	lm	ll	ll	--	LM	--	lm	LM	ll	LM	lm	ll	lm	ll	lm	ll	lm	lm	ll	lm	LM	ll	ll	LM	lm	ll	lm	lm	ll	ll	lm	ll
30034	<lmxll>	--	LM	lm	ll	lm	lm	--	ll	lm	--	lm	ll	ll	ll	ll	ll	ll	ll	lm	--	ll	--	--	lm	--	ll	lm	lm	lm	lm	lm	ll	lm	lm	lm	ll	--	--	lm	ll	ll	--	--	LM	LM	lm	ll	ll
30045	<nnxnp>	--	--	np	np	--	--	np	--	nn	np	--	nn	--	np	NP	nn	nn	--	NP	np	nn	--	--	--	NP	nn	nn	--	--	--	nn	--	nn	np	np	nn	NP	--	--	nn	nn	NP	nn	nn	NP	nn	nn	np
30070	<lmxll>	ll	--	--	--	ll	--	ll	--	--	--	ll	--	ll	ll	--	--	--	--	--	ll	ll	--	--	--	--	--	--	--	--	--	ll	--	ll	ll	ll	--	--	--	ll	ll	ll	--	--	--	--	--	--	--
30073	<lmxll>	--	--	--	--	--	--	--	--	LM	--	ll	--	LM	--	--	--	--	--	--	--	--	--	--	--	LM	--	ll	--	--	LM	LM	lm	--	--	--	--	--	--	--	ll	--	ll	--	--	--	--	lm	lm
30078	<lmxll>	--	--	LM	lm	LM	--	ll	lm	ll	--	ll	ll	ll	lm	lm	ll	ll	ll	ll	LM	ll	--	ll	ll	--	lm	ll	ll	ll	--	lm	LM	LM	LM	LM	ll	--	--	--	ll	ll	ll	--	--	lm	ll	ll	lm
30081	<lmxll>	ll	ll	ll	ll	--	ll	ll	ll	ll	--	--	ll	ll	ll	ll	ll	ll	ll	ll	ll	ll	ll	ll	ll	ll	ll	ll	ll	ll	ll	ll	ll	ll	ll	ll	--	ll	ll	ll	ll	ll	ll	ll	ll	ll	--	ll	ll
30165	<lmxll>	ll	ll	lm	ll	LM	lm	--	lm	lm	--	ll	lm	ll	ll	LM	--	ll	ll	lm	--	ll	lm	ll	LM	ll	ll	ll	lm	ll	LM	lm	LM	ll	lm	ll	ll	ll	ll	--	LM	ll	ll	LM	lm	lm	ll	lm	ll
30172	<efxeg>	--	--	ee	--	--	ee	--	--	--	--	--	ee	--	--	--	--	ee	--	--	--	--	--	--	ef	ee	--	--	ef	--	--	ee	--	--	--	--	ee	--	--	--	--	--	--	--	--	--	--	--	ef
30212	<nnxnp>	np	--	--	--	--	--	np	--	--	--	--	--	--	--	--	--	--	np	--	np	--	--	--	--	np	--	--	np	--	--	np	--	np	--	np	--	np	np	np	np	--	--	np	--	--	np	--	--
30255	<lmxll>	LM	--	--	--	lm	--	lm	--	ll	--	--	lm	--	ll	--	--	lm	ll	--	lm	ll	--	--	--	ll	ll	--	--	lm	ll	ll	--	lm	--	--	ll	--	ll	--	ll	ll	ll	ll	lm	ll	ll	lm	--
30256	<lmxll>	lm	--	ll	--	--	--	ll	--	ll	--	LM	--	--	--	--	--	--	--	ll	--	ll	LM	lm	ll	LM	lm	--	--	ll	ll	ll	--	lm	--	LM	LM	--	ll	--	ll	--	--	--	--	--	ll	--	--
30280	<lmxll>	lm	lm	lm	lm	ll	lm	ll	--	lm	ll	ll	lm	ll	ll	ll	ll	ll	ll	lm	ll	ll	lm	ll	lm	lm	ll	lm	ll	ll	ll	lm	ll	lm	LM	ll	lm	ll	ll	ll	ll	lm	--	lm	ll	ll	ll	ll	lm
30285	<lmxll>	ll	--	ll	--	--	--	--	--	--	--	--	--	--	--	--	--	--	--	ll	ll	--	ll	--	--	--	--	--	--	--	--	--	--	ll	--	--	--	--	--	--	ll	--	--	--	--	ll	--	--	ll
30307	<lmxll>	--	--	--	--	--	--	ll	--	--	--	ll	--	--	--	--	--	--	--	ll	--	ll	--	--	--	--	--	--	--	--	--	--	--	--	--	--	--	--	--	--	--	--	--	--	--	--	--	--	ll
30369	<lmxll>	--	ll	lm	ll	--	lm	--	--	ll	--	--	--	--	ll	ll	--	ll	--	--	--	--	--	--	ll	--	lm	LM	ll	--	lm	lm	--	--	lm	--	--	ll	--	--	LM	lm	LM	lm	--	--	--	--	lm
30430	<lmxll>	--	ll	ll	--	--	--	ll	ll	ll	--	--	--	ll	ll	ll	--	ll	ll	ll	ll	--	--	--	ll	ll	ll	--	ll	ll	--	ll	ll	ll	--	ll	--	ll	ll	--	ll	ll	ll	--	--	--	LM	ll	ll
30464	<nnxnp>	np	--	np	--	--	--	--	--	np	--	np	--	--	--	--	nn	--	--	np	--	--	np	--	NP	nn	--	np	--	np	NP	np	--	--	NP	nn	--	nn	--	--	NP	np	--	np	--	np	nn	--	--
30476	<lmxll>	--	--	ll	--	lm	lm	lm	--	--	--	--	ll	ll	ll	LM	--	lm	--	ll	--	lm	--	--	ll	--	ll	--	ll	--	ll	--	ll	lm	--	ll	ll	LM	--	lm	ll	--	--	ll	--	--	lm	--	ll
30557	<lmxll>	lm	ll	LM	lm	lm	ll	LM	LM	ll	ll	lm	LM	lm	ll	ll	lm	lm	ll	ll	lm	ll	lm	lm	LM	ll	ll	lm	lm	ll	ll	ll	ll	lm	--	ll	ll	lm	ll	LM	ll	ll	ll	ll	LM	ll	ll	lm	ll
30573	<lmxll>	lm	lm	lm	--	ll	LM	lm	LM	LM	--	LM	ll	ll	ll	--	--	--	ll	LM	lm	ll	LM	--	LM	--	ll	--	ll	lm	LM	lm	ll	ll	LM	--	ll	--	LM	--	lm	lm	--	--	--	lm	--	LM	lm
30581	<lmxll>	LM	--	ll	--	--	--	ll	--	LM	--	--	--	ll	ll	LM	--	lm	--	--	--	--	--	ll	--	--	ll	LM	--	--	LM	LM	lm	lm	--	ll	--	ll	LM	ll	ll	ll	ll	ll	ll	--	--	--	--
30613	<lmxll>	--	--	ll	lm	--	LM	LM	--	--	--	--	--	ll	lm	lm	--	lm	--	--	--	--	lm	--	--	--	LM	LM	lm	LM	LM	ll	--	ll	lm	ll	--	lm	lm	lm	ll	ll	--	--	lm	LM	lm	lm	lm
30698	<lmxll>	--	ll	ll	--	ll	--	ll	--	LM	--	--	ll	ll	ll	ll	--	--	--	ll	ll	lm	lm	--	ll	ll	ll	ll	ll	LM	ll	lm	--	LM	--	ll	ll	--	ll	ll	ll	LM	--	LM	--	ll	ll	ll	ll
30709	<lmxll>	--	--	ll	ll	lm	ll	lm	--	LM	--	--	--	ll	lm	ll	ll	--	LM	--	ll	ll	lm	lm	--	lm	ll	LM	ll	--	lm	ll	--	lm	--	LM	LM	ll	ll	ll	--	lm	ll	lm	--	LM	--	lm	ll
30725	<lmxll>	--	lm	LM	--	LM	--	LM	LM	LM	--	LM	lm	LM	lm	LM	--	--	--	LM	LM	LM	--	--	lm	ll	--	lm	LM	LM	ll	ll	--	LM	ll	LM	--	LM	lm	--	ll	ll	--	LM	lm	lm	lm	--	LM
30817	<nnxnp>	np	np	np	nn	--	NP	np	--	np	--	--	--	nn	NP	--	--	nn	nn	nn	--	np	NP	nn	--	np	np	--	nn	--	--	nn	--	nn	nn	np	--	nn	NP	--	nn	NP	--	--	NP	nn	NP	nn	np
30826	<nnxnp>	--	--	nn	--	nn	nn	nn	--	nn	--	--	--	--	nn	nn	nn	nn	--	--	--	--	--	--	--	--	nn	--	nn	nn	nn	nn	--	nn	nn	--	nn	nn	nn	--	nn	nn	--	nn	nn	nn	nn	--	nn
30842	<lmxll>	lm	LM	ll	LM	ll	ll	ll	--	ll	--	ll	ll	lm	LM	LM	lm	ll	lm	lm	ll	ll	lm	lm	--	LM	lm	ll	ll	ll	ll	ll	LM	ll	--	ll	lm	lm	LM	LM	LM	lm	--	lm	ll	ll	lm	lm	lm
30846	<lmxll>	--	ll	--	--	ll	ll	ll	--	--	--	LM	ll	ll	--	ll	--	ll	--	--	--	--	ll	--	--	ll	--	--	ll	--	LM	ll	--	--	ll	--	--	ll	ll	ll	ll	lm	ll	--	--	--	--	--	--
30850	<lmxll>	ll	ll	lm	lm	LM	lm	ll	ll	ll	--	ll	lm	ll	ll	lm	--	lm	--	ll	--	ll	ll	LM	ll	ll	ll	ll	ll	lm	lm	lm	--	ll	ll	ll	--	ll	--	--	ll	ll	--	--	ll	lm	ll	ll	ll
30907	<lmxll>	--	ll	--	--	lm	lm	LM	--	LM	--	ll	--	--	lm	ll	--	--	lm	ll	--	LM	ll	--	--	--	ll	LM	ll	ll	--	--	--	lm	lm	LM	ll	--	ll	--	ll	ll	--	--	--	LM	ll	ll	ll
30959	<nnxnp>	--	nn	--	--	--	--	--	--	--	--	--	--	--	--	--	--	nn	--	--	--	--	--	--	--	--	--	--	--	--	--	--	--	--	--	--	--	--	--	--	--	--	--	--	--	--	--	--	--
31016	<efxeg>	ef	ef	ef	ef	--	ef	eg	eg	ef	EF	--	eg	--	EF	ef	ef	--	--	eg	ef	eg	EF	--	ef	eg	--	ef	ef	eg	ef	EF	ee	ef	--	--	ef	ef	eg	ef	--	--	eg	ee	eg	eg	--	fg	eg
31021	<lmxll>	ll	ll	ll	ll	ll	ll	ll	ll	ll	ll	--	ll	ll	ll	ll	ll	ll	ll	ll	ll	ll	ll	--	ll	ll	ll	ll	ll	ll	ll	ll	ll	ll	ll	ll	ll	LM	--	ll	ll	ll	ll	ll	ll	ll	ll	ll	ll
31036	<lmxll>	--	--	ll	ll	--	--	ll	--	--	--	--	ll	--	ll	--	--	ll	ll	ll	--	--	--	--	--	--	--	--	--	ll	ll	--	ll	ll	--	ll	--	--	--	--	ll	ll	--	--	--	ll	--	ll	ll
31052	<lmxll>	--	--	ll	ll	--	--	LM	--	lm	--	ll	--	--	--	lm	--	LM	--	--	--	lm	--	--	ll	LM	lm	--	--	--	--	--	--	lm	--	--	ll	ll	ll	--	--	LM	lm	LM	--	ll	--	ll	ll
31170	<nnxnp>	--	--	np	nn	--	--	--	--	nn	--	--	--	np	np	nn	--	nn	--	--	--	--	--	--	--	nn	np	--	nn	--	--	np	np	np	np	--	--	--	--	--	--	--	np	--	nn	--	--	np	--
31174	<lmxll>	lm	ll	lm	ll	ll	lm	ll	lm	ll	ll	ll	ll	ll	ll	lm	ll	lm	LM	ll	ll	lm	ll	LM	lm	ll	ll	ll	lm	ll	lm	lm	ll	lm	lm	ll	lm	ll	ll	lm	LM	lm	ll	LM	ll	LM	lm	lm	lm
31181	<nnxnp>	--	nn	--	--	--	--	--	--	np	--	--	--	nn	nn	--	--	--	--	nn	--	nn	--	--	--	--	nn	nn	nn	--	NP	nn	--	nn	--	--	np	NP	np	--	NP	--	--	np	--	--	--	--	--
31246	<lmxll>	lm	lm	ll	ll	lm	LM	ll	--	ll	--	ll	--	ll	lm	ll	LM	LM	lm	--	--	ll	--	--	lm	ll	ll	ll	--	--	lm	lm	ll	lm	LM	LM	ll	lm	lm	lm	--	ll	ll	LM	ll	ll	ll	ll	LM
31263	<lmxll>	LM	lm	lm	LM	ll	lm	ll	LM	ll	--	lm	--	ll	ll	ll	--	ll	ll	lm	--	ll	lm	ll	LM	lm	ll	LM	ll	ll	ll	lm	lm	ll	--	ll	--	ll	ll	ll	ll	lm	ll	LM	ll	LM	--	ll	lm
31294	<lmxll>	--	LM	ll	ll	lm	LM	LM	ll	ll	--	lm	ll	lm	ll	--	--	ll	lm	ll	--	lm	lm	ll	lm	ll	lm	lm	ll	ll	lm	--	--	lm	--	ll	--	--	--	ll	lm	lm	--	ll	--	lm	--	ll	LM
31344	<nnxnp>	--	--	--	nn	nn	--	nn	nn	nn	--	--	nn	--	nn	nn	--	--	--	--	--	--	--	--	--	--	nn	--	--	--	--	nn	--	nn	nn	--	--	--	--	--	--	--	--	--	nn	--	nn	--	nn
31368	<lmxll>	ll	ll	--	ll	--	ll	ll	--	ll	--	--	ll	ll	ll	--	--	ll	ll	ll	ll	ll	ll	--	--	--	ll	ll	--	--	ll	--	--	ll	ll	ll	--	--	ll	ll	--	ll	ll	--	ll	ll	--	--	ll
31373	<lmxll>	ll	ll	ll	ll	ll	--	ll	--	--	--	--	--	ll	ll	ll	--	--	ll	--	ll	ll	ll	ll	ll	ll	ll	ll	ll	ll	ll	ll	ll	ll	--	ll	--	--	ll	ll	ll	--	ll	ll	ll	ll	--	--	ll
31418	<lmxll>	--	--	ll	lm	--	--	--	--	--	--	--	--	--	--	ll	--	ll	--	--	--	--	--	--	--	--	--	--	--	--	ll	--	ll	ll	--	--	--	--	--	--	--	ll	LM	ll	--	ll	ll	--	LM
31490	<lmxll>	lm	lm	ll	ll	lm	LM	lm	--	ll	lm	ll	ll	ll	ll	lm	ll	lm	ll	ll	ll	lm	ll	lm	--	ll	ll	ll	ll	--	ll	ll	--	lm	ll	ll	ll	LM	ll	lm	ll	ll	lm	ll	lm	lm	lm	ll	ll
31491	<lmxll>	ll	--	--	--	--	ll	--	--	LM	--	--	--	--	ll	--	--	--	--	--	--	--	--	--	--	--	--	--	--	--	--	--	--	lm	--	--	--	--	ll	--	--	--	--	--	--	--	--	--	ll
31522	<hkxhk>	hk	hh	hh	hk	HK	kk	hk	kk	hh	hh	--	hk	hk	hk	--	--	kk	--	--	HK	kk	hk	hk	hk	hk	hh	hh	hk	hh	hh	hk	hh	hk	hk	hh	hk	hk	--	kk	hh	hh	--	HK	hk	hh	kk	kk	hh
31535	<lmxll>	ll	ll	ll	ll	--	ll	ll	ll	ll	--	ll	ll	ll	ll	ll	ll	ll	ll	ll	ll	ll	ll	ll	ll	ll	ll	ll	ll	ll	ll	ll	ll	ll	ll	ll	ll	ll	ll	ll	ll	ll	ll	ll	ll	ll	ll	ll	ll
31639	<lmxll>	ll	ll	ll	ll	--	ll	lm	ll	LM	--	lm	LM	ll	lm	--	--	ll	--	--	--	ll	--	--	lm	LM	LM	--	ll	--	ll	ll	--	lm	ll	lm	ll	LM	ll	LM	ll	ll	--	ll	ll	ll	--	ll	ll
31690	<lmxll>	--	--	lm	ll	lm	--	LM	--	ll	ll	--	LM	lm	--	LM	lm	--	--	--	LM	ll	--	LM	lm	ll	lm	--	--	ll	ll	ll	ll	lm	ll	LM	ll	lm	--	--	ll	lm	--	lm	--	LM	--	lm	lm
31725	<lmxll>	lm	ll	ll	--	--	--	--	--	LM	ll	--	ll	ll	lm	ll	--	ll	LM	lm	--	ll	--	ll	--	--	ll	--	--	--	lm	--	--	ll	--	--	ll	ll	LM	--	--	lm	lm	--	--	--	--	--	ll
31790	<lmxll>	--	lm	lm	--	--	--	ll	ll	ll	--	lm	--	ll	ll	--	LM	ll	ll	lm	--	ll	ll	ll	--	ll	lm	--	LM	--	--	ll	LM	ll	lm	ll	ll	lm	--	lm	LM	ll	--	ll	--	--	ll	--	ll
31794	<nnxnp>	--	--	nn	--	nn	--	--	--	--	--	--	--	NP	--	--	--	--	--	--	--	NP	--	--	--	np	nn	nn	np	--	NP	np	--	NP	--	np	nn	nn	--	--	NP	--	--	--	--	--	--	--	--
31808	<lmxll>	ll	--	ll	lm	ll	lm	--	--	--	--	--	--	ll	ll	LM	--	lm	--	--	--	ll	--	--	lm	--	ll	LM	LM	lm	ll	ll	ll	ll	--	lm	ll	--	--	--	--	LM	--	--	--	--	ll	--	ll
31843	<lmxll>	--	--	LM	--	ll	--	ll	--	ll	--	--	--	--	--	--	--	ll	LM	--	--	ll	--	--	ll	--	--	--	ll	--	--	ll	ll	ll	ll	lm	LM	lm	ll	lm	--	--	--	--	--	--	ll	LM	--
31846	<nnxnp>	--	--	--	--	nn	--	nn	--	--	--	--	--	nn	nn	nn	--	--	nn	--	nn	nn	nn	nn	--	--	--	nn	nn	nn	--	nn	--	nn	nn	nn	--	--	--	--	--	nn	--	--	--	nn	--	nn	nn
31906	<lmxll>	LM	ll	lm	ll	LM	ll	lm	ll	ll	--	ll	LM	LM	lm	ll	--	ll	--	lm	--	LM	ll	--	ll	ll	lm	ll	ll	ll	lm	lm	lm	LM	LM	ll	lm	LM	LM	ll	lm	ll	lm	ll	ll	lm	--	LM	lm
31961	<lmxll>	--	ll	ll	--	LM	--	ll	--	lm	--	ll	--	ll	LM	ll	--	LM	ll	ll	--	lm	--	--	ll	ll	LM	lm	ll	LM	LM	lm	LM	LM	ll	lm	--	ll	lm	ll	ll	LM	--	ll	--	ll	ll	--	ll
31969	<lmxll>	LM	ll	--	--	LM	ll	LM	--	ll	--	--	LM	LM	lm	--	LM	--	ll	lm	--	--	ll	--	ll	ll	lm	ll	--	lm	LM	lm	lm	--	--	ll	LM	--	--	--	--	lm	lm	--	--	--	LM	--	lm
32047	<lmxll>	ll	ll	ll	--	lm	ll	LM	--	ll	--	ll	ll	lm	lm	lm	lm	lm	LM	ll	LM	lm	ll	lm	ll	ll	lm	ll	lm	--	lm	ll	LM	ll	ll	lm	--	lm	lm	LM	LM	ll	LM	ll	ll	lm	lm	LM	ll
32075	<lmxll>	ll	lm	ll	ll	LM	ll	lm	lm	LM	--	lm	ll	ll	lm	ll	ll	lm	lm	ll	ll	ll	LM	lm	lm	LM	ll	lm	ll	--	lm	ll	lm	LM	ll	lm	lm	ll	ll	ll	lm	lm	ll	--	--	lm	lm	LM	ll
32097	<lmxll>	--	LM	ll	lm	--	LM	--	--	--	--	--	lm	LM	ll	LM	--	--	--	ll	--	--	--	--	--	--	ll	--	--	--	--	--	--	lm	--	--	--	ll	--	--	ll	LM	--	ll	--	ll	--	LM	LM
32198	<lmxll>	--	ll	ll	ll	ll	ll	ll	--	ll	--	ll	ll	ll	ll	ll	ll	ll	ll	--	--	ll	ll	ll	ll	ll	ll	ll	ll	--	ll	ll	ll	ll	--	--	ll	--	ll	ll	ll	ll	--	ll	ll	--	--	ll	ll
32203	<lmxll>	ll	ll	lm	lm	lm	LM	ll	ll	ll	--	ll	lm	ll	ll	lm	--	lm	ll	ll	lm	ll	ll	lm	ll	ll	ll	ll	ll	lm	lm	LM	ll	ll	ll	ll	lm	ll	--	--	ll	lm	ll	LM	ll	LM	ll	ll	ll
32212	<nnxnp>	nn	nn	--	--	nn	--	NP	--	nn	--	--	nn	nn	nn	--	--	--	nn	--	--	nn	--	nn	--	--	nn	--	nn	--	--	--	--	--	--	--	nn	nn	--	NP	nn	--	nn	--	--	--	--	--	NP
32234	<nnxnp>	--	nn	nn	nn	nn	--	NP	--	np	--	nn	--	--	--	--	--	--	--	--	--	--	nn	--	NP	np	nn	np	nn	nn	--	--	--	np	--	--	--	--	--	--	nn	NP	--	nn	np	--	--	--	--
32245	<lmxll>	--	--	lm	--	lm	--	--	--	--	--	--	--	lm	--	LM	--	lm	LM	--	--	--	--	ll	--	--	--	--	lm	ll	lm	ll	--	lm	--	lm	ll	--	ll	ll	lm	ll	--	ll	--	lm	--	--	--
32274	<lmxll>	--	--	--	lm	--	--	--	--	--	--	--	--	--	LM	--	--	lm	--	--	--	--	--	--	--	--	--	--	ll	ll	--	--	lm	--	--	--	ll	--	--	--	--	--	--	--	--	lm	ll	--	--
32337	<lmxll>	LM	ll	ll	ll	ll	ll	ll	lm	lm	--	lm	--	lm	ll	ll	ll	lm	lm	ll	ll	lm	LM	ll	ll	ll	ll	--	ll	lm	ll	lm	lm	lm	ll	ll	ll	ll	ll	ll	ll	lm	lm	--	lm	ll	ll	ll	ll
32341	<nnxnp>	nn	--	np	nn	nn	--	np	--	nn	--	nn	np	np	nn	--	--	NP	np	nn	--	--	--	nn	nn	nn	nn	nn	np	nn	nn	np	--	nn	nn	nn	nn	--	--	nn	NP	nn	nn	--	--	--	nn	nn	np
32354	<hkxhk>	kk	HK	kk	--	kk	--	hh	HK	kk	hh	--	--	hk	HK	--	--	--	kk	hk	kk	kk	HK	HK	--	--	kk	--	--	hh	hk	--	--	hk	--	--	--	HK	--	--	--	hh	--	--	--	--	hh	--	hk
32372	<lmxll>	--	--	ll	--	ll	--	--	ll	ll	--	--	ll	--	ll	ll	--	--	--	ll	--	--	--	--	ll	ll	ll	--	ll	--	ll	--	ll	ll	--	ll	ll	--	--	ll	ll	--	--	--	--	--	--	--	ll
32382	<lmxll>	lm	ll	lm	lm	lm	ll	lm	LM	ll	--	--	ll	lm	lm	lm	lm	ll	ll	lm	ll	LM	ll	--	lm	ll	lm	lm	lm	lm	lm	ll	ll	lm	lm	ll	lm	lm	--	ll	ll	LM	ll	lm	ll	ll	ll	ll	ll
32425	<lmxll>	--	ll	ll	LM	--	--	ll	--	ll	--	ll	ll	lm	lm	ll	--	lm	--	--	LM	lm	ll	ll	lm	ll	ll	ll	LM	lm	ll	--	LM	ll	lm	lm	LM	lm	ll	ll	ll	lm	lm	--	ll	ll	ll	LM	lm
32464	<lmxll>	--	--	LM	lm	--	--	LM	--	LM	--	--	--	lm	--	--	--	--	--	--	ll	--	--	--	--	--	lm	ll	ll	--	ll	--	lm	--	--	LM	ll	--	--	lm	lm	--	--	lm	--	--	ll	--	--
32476	<lmxll>	lm	ll	ll	ll	LM	ll	ll	--	lm	--	LM	ll	lm	ll	ll	ll	lm	LM	ll	--	lm	--	--	ll	ll	ll	ll	ll	LM	ll	LM	--	lm	--	lm	ll	ll	ll	ll	ll	--	lm	ll	LM	ll	--	ll	ll
32510	<lmxll>	ll	ll	lm	ll	LM	LM	LM	--	lm	ll	ll	lm	ll	ll	LM	ll	ll	ll	LM	ll	ll	LM	ll	lm	ll	ll	ll	lm	ll	ll	lm	lm	ll	lm	ll	LM	ll	ll	ll	LM	ll	ll	LM	ll	ll	ll	ll	ll
32537	<lmxll>	lm	--	ll	--	--	--	--	--	--	--	--	--	--	ll	ll	--	lm	--	--	--	--	--	--	--	--	--	--	--	--	--	--	--	LM	--	--	--	--	--	ll	ll	--	--	--	--	--	--	ll	lm
32559	<lmxll>	lm	lm	LM	--	lm	ll	lm	--	LM	--	ll	ll	lm	lm	ll	lm	ll	ll	LM	ll	LM	ll	LM	lm	LM	lm	LM	lm	ll	lm	ll	ll	ll	lm	ll	LM	--	LM	ll	ll	LM	ll	--	ll	ll	LM	ll	ll
32576	<lmxll>	ll	ll	ll	--	--	lm	ll	ll	--	--	--	--	lm	LM	ll	ll	LM	--	ll	--	LM	ll	--	ll	lm	lm	lm	--	--	ll	ll	ll	ll	lm	ll	--	--	LM	--	ll	lm	--	ll	ll	ll	lm	ll	ll
32590	<lmxll>	--	LM	ll	--	--	--	--	--	--	--	--	--	ll	lm	--	--	--	lm	lm	--	--	--	--	--	--	ll	--	--	LM	--	--	--	--	--	--	lm	--	lm	lm	ll	--	--	--	--	ll	--	LM	--
32642	<lmxll>	--	--	lm	LM	--	--	ll	--	--	--	--	--	lm	LM	ll	lm	lm	--	--	--	LM	--	lm	--	--	ll	LM	--	lm	LM	ll	lm	lm	ll	LM	--	--	--	--	--	ll	ll	--	--	--	--	--	--
32657	<lmxll>	lm	lm	lm	LM	LM	--	lm	--	LM	LM	lm	LM	lm	lm	lm	--	lm	lm	lm	LM	LM	lm	--	lm	LM	lm	ll	lm	lm	lm	LM	--	lm	lm	LM	lm	LM	lm	lm	lm	lm	LM	lm	lm	lm	LM	--	LM
32659	<lmxll>	LM	ll	ll	--	ll	--	--	--	lm	--	LM	--	lm	lm	--	--	--	--	LM	--	--	--	ll	ll	--	ll	--	ll	--	LM	ll	--	ll	--	LM	--	--	ll	--	--	lm	LM	LM	ll	ll	--	ll	ll
32662	<lmxll>	lm	--	lm	lm	--	LM	LM	--	lm	--	ll	--	lm	ll	LM	ll	ll	lm	ll	--	LM	--	ll	--	LM	--	lm	ll	LM	ll	LM	--	lm	--	lm	--	--	--	ll	ll	ll	LM	ll	--	--	ll	lm	ll
32811	<lmxll>	lm	lm	ll	ll	lm	lm	lm	--	ll	lm	ll	ll	ll	ll	LM	ll	lm	--	ll	ll	lm	ll	lm	ll	ll	ll	ll	ll	--	ll	ll	ll	lm	--	--	ll	lm	ll	--	ll	ll	lm	ll	--	LM	lm	ll	ll
32821	<lmxll>	ll	lm	ll	ll	lm	ll	ll	LM	ll	--	ll	ll	ll	ll	--	lm	lm	ll	ll	ll	ll	lm	--	ll	ll	ll	lm	ll	lm	ll	lm	lm	lm	lm	lm	LM	lm	ll	lm	lm	ll	ll	ll	ll	ll	--	ll	ll
32826	<hkxhk>	hk	hk	hk	HK	hk	hk	hk	hk	hk	--	hk	hk	hk	hk	hk	hk	hk	hk	HK	--	HK	HK	HK	hk	hk	hk	hk	hk	hk	HK	hk	hk	hk	hk	HK	hk	HK	hk	--	HK	hk	HK	hk	HK	hk	HK	hk	hk
32840	<lmxll>	lm	lm	lm	--	LM	lm	LM	lm	lm	--	lm	lm	--	ll	--	LM	--	ll	lm	--	ll	--	ll	lm	ll	LM	--	ll	ll	LM	ll	LM	lm	--	--	ll	--	--	--	ll	ll	--	LM	--	ll	ll	LM	lm
32846	<lmxll>	ll	ll	ll	ll	ll	ll	ll	ll	ll	ll	ll	--	ll	ll	--	ll	ll	--	ll	ll	ll	ll	--	ll	--	ll	ll	ll	ll	ll	ll	ll	ll	ll	--	--	--	--	ll	ll	ll	ll	ll	--	ll	ll	ll	ll
32865	<nnxnp>	np	np	nn	--	np	--	--	--	np	--	--	--	NP	nn	nn	--	NP	--	--	--	np	NP	NP	nn	nn	np	--	NP	--	--	nn	nn	nn	nn	np	--	--	nn	--	NP	NP	--	--	nn	--	nn	NP	NP
32907	<nnxnp>	--	--	--	--	--	--	--	--	--	--	--	--	--	--	--	--	--	--	--	--	--	--	--	--	--	--	--	nn	--	--	--	--	--	--	--	--	--	--	--	--	--	--	--	--	--	--	--	--
32939	<lmxll>	--	--	ll	--	ll	ll	--	--	--	--	--	--	ll	--	ll	ll	--	--	--	--	--	--	--	--	ll	--	--	--	--	ll	ll	--	ll	--	--	ll	ll	ll	ll	ll	ll	--	--	--	ll	ll	--	ll
32967	<lmxll>	ll	--	ll	ll	ll	--	ll	--	ll	--	--	--	ll	ll	--	ll	--	--	ll	--	ll	--	ll	--	--	ll	ll	ll	ll	ll	ll	ll	ll	--	--	--	ll	ll	--	ll	ll	ll	ll	--	ll	ll	ll	ll
32975	<lmxll>	LM	ll	LM	--	--	lm	ll	--	lm	--	--	ll	--	lm	--	ll	ll	--	lm	ll	--	--	--	ll	lm	ll	lm	ll	ll	--	ll	--	--	ll	lm	LM	--	LM	--	--	LM	--	ll	--	--	ll	ll	LM
33031	<nnxnp>	np	--	np	--	--	--	--	--	np	--	--	--	--	--	--	--	--	--	--	--	--	--	--	--	--	np	--	np	--	np	--	--	np	--	np	--	--	--	--	np	--	np	--	--	--	--	--	np
33032	<lmxll>	ll	lm	lm	lm	lm	--	ll	--	ll	--	ll	ll	ll	lm	lm	ll	ll	--	ll	lm	ll	--	ll	ll	lm	lm	ll	ll	ll	lm	lm	lm	lm	lm	LM	ll	lm	--	lm	ll	ll	ll	--	--	LM	ll	ll	lm
33084	<lmxll>	--	--	ll	--	--	--	ll	--	ll	--	--	--	ll	--	--	--	--	--	ll	--	ll	--	--	ll	--	ll	--	ll	ll	--	ll	--	ll	--	--	--	--	--	ll	--	ll	--	--	--	ll	ll	--	ll
33094	<lmxll>	--	--	lm	LM	ll	--	ll	--	--	--	--	--	--	ll	--	--	ll	--	--	LM	--	--	--	--	--	lm	--	LM	ll	--	ll	--	ll	LM	--	ll	--	--	--	LM	--	--	ll	--	LM	--	--	ll
33102	<lmxll>	--	ll	ll	ll	ll	ll	ll	--	ll	--	--	--	ll	--	--	--	--	--	ll	--	--	--	ll	--	ll	ll	ll	ll	ll	--	ll	--	ll	--	--	ll	ll	--	--	--	ll	ll	--	ll	ll	ll	ll	--
33108	<lmxll>	ll	ll	lm	lm	--	--	ll	ll	--	lm	lm	--	lm	ll	LM	ll	--	ll	lm	LM	lm	ll	ll	ll	ll	lm	lm	lm	--	ll	ll	lm	lm	--	--	LM	--	ll	--	LM	LM	--	ll	ll	lm	--	lm	ll
33110	<lmxll>	ll	ll	lm	ll	ll	--	ll	ll	ll	ll	lm	--	lm	lm	ll	--	ll	lm	lm	--	LM	lm	ll	ll	lm	ll	LM	ll	lm	--	LM	lm	ll	--	LM	lm	--	--	lm	ll	ll	LM	ll	--	ll	ll	ll	lm
33168	<lmxll>	--	ll	ll	ll	--	ll	--	--	--	--	ll	--	--	ll	--	--	--	--	--	--	--	--	--	ll	ll	--	--	ll	--	--	ll	ll	ll	--	ll	ll	--	ll	--	--	--	ll	--	ll	--	--	ll	--
33193	<nnxnp>	--	--	nn	nn	nn	nn	nn	--	nn	--	--	--	nn	nn	nn	nn	nn	--	--	--	nn	nn	nn	--	--	nn	nn	nn	nn	nn	nn	--	nn	--	nn	nn	--	--	nn	--	nn	nn	nn	--	--	nn	--	nn
33196	<lmxll>	--	--	ll	ll	--	--	--	--	--	--	--	--	ll	lm	--	--	ll	--	ll	--	--	--	--	ll	--	lm	ll	ll	LM	--	--	--	ll	ll	ll	--	ll	ll	ll	LM	lm	lm	--	--	--	ll	--	ll
33213	<lmxll>	--	--	ll	ll	--	ll	--	--	--	--	--	ll	--	ll	--	ll	--	--	--	ll	--	--	--	ll	--	ll	--	ll	--	--	--	--	ll	--	--	ll	--	ll	ll	--	ll	ll	--	ll	--	ll	ll	ll
33215	<lmxll>	ll	ll	ll	ll	ll	ll	ll	ll	ll	ll	ll	ll	ll	ll	ll	ll	ll	ll	ll	--	ll	ll	ll	ll	ll	ll	ll	ll	ll	ll	ll	ll	ll	ll	ll	ll	ll	ll	ll	ll	ll	ll	ll	ll	ll	ll	ll	ll
33253	<lmxll>	lm	ll	ll	ll	ll	ll	--	lm	--	--	--	ll	lm	ll	ll	ll	lm	lm	ll	ll	lm	lm	--	ll	ll	ll	ll	ll	lm	ll	lm	LM	lm	ll	ll	ll	ll	ll	ll	ll	lm	lm	lm	--	ll	ll	ll	ll
33283	<lmxll>	--	--	--	ll	--	--	lm	--	--	--	--	--	--	--	--	--	--	--	--	--	--	--	--	--	--	--	--	ll	--	--	--	--	--	--	--	--	--	lm	--	--	--	--	--	--	ll	--	--	--
33340	<lmxll>	--	ll	ll	--	--	ll	--	--	--	--	--	--	--	ll	ll	ll	--	--	--	--	--	ll	--	--	--	ll	ll	--	--	--	ll	--	ll	--	--	--	--	--	--	ll	ll	--	ll	ll	ll	--	--	--
33390	<lmxll>	lm	ll	lm	ll	ll	lm	ll	LM	LM	--	ll	ll	LM	LM	lm	ll	ll	ll	LM	ll	ll	ll	ll	ll	ll	ll	lm	ll	ll	--	ll	LM	ll	ll	lm	lm	ll	lm	lm	lm	lm	lm	ll	ll	--	ll	ll	LM
33401	<lmxll>	--	--	--	ll	ll	ll	ll	ll	--	--	--	--	ll	ll	--	ll	ll	--	--	ll	ll	--	ll	ll	ll	ll	ll	ll	ll	ll	ll	ll	ll	ll	ll	ll	ll	ll	--	ll	ll	ll	--	--	ll	--	--	ll
33525	<nnxnp>	--	--	nn	--	--	--	--	--	--	--	--	--	--	--	nn	--	--	--	--	--	np	--	--	--	--	np	--	--	--	--	nn	--	--	--	nn	--	--	--	nn	--	--	--	--	--	--	--	--	--
33553	<lmxll>	ll	lm	ll	lm	--	ll	ll	--	ll	ll	LM	ll	ll	ll	ll	ll	ll	ll	LM	--	ll	lm	lm	lm	ll	ll	lm	lm	ll	lm	ll	lm	ll	lm	ll	ll	lm	ll	lm	lm	ll	ll	--	--	LM	ll	--	ll
33561	<lmxll>	lm	LM	lm	lm	--	ll	--	--	lm	--	ll	ll	--	lm	LM	ll	ll	ll	LM	lm	lm	--	--	ll	--	--	--	LM	LM	--	lm	ll	ll	--	ll	ll	lm	--	lm	ll	lm	lm	LM	--	lm	ll	ll	lm
33569	<lmxll>	lm	lm	lm	lm	ll	LM	--	--	lm	--	--	ll	--	lm	LM	--	ll	--	LM	ll	ll	ll	ll	ll	ll	ll	ll	ll	ll	lm	lm	--	ll	--	lm	ll	ll	--	--	LM	ll	lm	--	lm	--	lm	--	LM
33588	<lmxll>	--	--	LM	--	--	--	--	--	--	--	--	--	--	--	--	--	--	--	--	--	--	--	--	--	--	LM	--	--	--	--	--	--	--	--	--	--	ll	--	--	--	ll	--	--	--	--	--	--	LM
33605	<lmxll>	--	--	--	--	--	--	--	--	--	--	--	--	--	--	--	--	--	ll	--	--	--	--	--	--	--	--	--	--	--	--	--	--	lm	--	--	--	--	--	--	--	--	--	--	--	--	--	--	--
33612	<lmxll>	lm	ll	lm	lm	lm	--	LM	--	ll	--	--	--	lm	ll	ll	--	LM	ll	--	lm	--	--	--	--	ll	ll	--	LM	LM	ll	ll	ll	lm	--	ll	--	LM	ll	--	ll	--	--	ll	--	ll	--	LM	--
33628	<lmxll>	--	--	--	--	LM	--	LM	--	--	--	--	--	--	lm	--	--	--	ll	--	--	LM	--	--	--	lm	--	--	--	lm	--	ll	LM	--	--	--	--	--	--	--	--	ll	--	--	LM	--	--	--	lm
33656	<lmxll>	ll	--	ll	--	ll	ll	ll	--	ll	--	--	ll	--	ll	--	--	--	--	ll	ll	ll	--	--	--	ll	ll	ll	--	--	ll	ll	ll	ll	--	ll	ll	--	--	ll	ll	--	--	--	ll	--	ll	--	ll
33697	<lmxll>	LM	LM	ll	lm	lm	lm	ll	--	lm	--	--	ll	lm	ll	ll	ll	ll	ll	--	lm	ll	--	lm	lm	lm	lm	ll	ll	ll	ll	lm	ll	ll	ll	ll	ll	ll	lm	LM	ll	ll	lm	ll	ll	ll	ll	lm	lm
33699	<lmxll>	ll	--	lm	--	ll	ll	ll	ll	ll	LM	ll	--	--	lm	ll	--	ll	LM	lm	--	--	--	--	ll	lm	ll	LM	ll	--	ll	--	lm	--	--	--	--	ll	LM	--	LM	lm	--	--	ll	ll	ll	--	lm
33714	<lmxll>	lm	--	ll	ll	ll	--	ll	--	ll	ll	LM	--	lm	lm	ll	--	lm	lm	ll	--	ll	--	lm	ll	lm	lm	lm	ll	ll	ll	ll	ll	lm	ll	lm	LM	LM	--	--	ll	ll	ll	--	--	ll	ll	--	lm
33737	<nnxnp>	np	--	nn	nn	--	--	--	--	NP	--	nn	nn	np	--	nn	nn	np	--	np	--	np	nn	np	nn	--	NP	nn	np	np	--	--	np	nn	--	np	--	nn	--	--	--	--	np	nn	--	nn	--	--	np
33798	<lmxll>	ll	ll	lm	lm	--	--	ll	--	ll	--	--	--	ll	--	--	--	lm	--	ll	lm	ll	--	--	ll	ll	ll	--	ll	LM	lm	LM	--	lm	--	ll	LM	ll	lm	LM	ll	--	ll	lm	--	lm	--	ll	ll
33817	<lmxll>	lm	--	ll	--	ll	--	ll	lm	--	--	--	--	ll	ll	--	--	--	--	lm	lm	LM	--	LM	LM	--	ll	--	--	lm	LM	ll	ll	ll	ll	lm	--	--	lm	LM	lm	ll	ll	lm	--	lm	--	ll	lm
33830	<lmxll>	--	lm	lm	lm	ll	--	--	ll	ll	LM	--	--	--	--	ll	--	LM	lm	--	--	lm	LM	--	ll	--	lm	--	lm	ll	ll	lm	--	ll	--	ll	ll	--	--	--	lm	--	--	ll	lm	ll	lm	LM	--
33856	<nnxnp>	np	--	--	--	np	--	np	--	np	np	--	np	np	np	--	np	--	--	np	--	np	--	np	np	np	np	np	--	--	--	--	--	np	--	--	np	--	--	--	--	np	np	np	np	--	--	np	--
33926	<nnxnp>	--	--	nn	nn	--	--	nn	--	--	--	--	nn	--	--	nn	--	--	--	--	--	NP	--	--	nn	nn	--	--	--	--	nn	nn	--	--	--	--	--	--	--	nn	--	--	--	--	--	--	nn	nn	nn
33938	<lmxll>	lm	LM	ll	--	lm	LM	--	--	ll	--	--	LM	ll	lm	ll	--	--	lm	--	ll	--	lm	ll	LM	ll	--	ll	ll	LM	--	--	ll	lm	--	lm	--	lm	--	--	ll	ll	--	--	ll	--	ll	ll	LM
33962	<lmxll>	lm	ll	ll	ll	ll	ll	LM	--	lm	--	--	--	lm	ll	ll	lm	LM	LM	lm	ll	lm	ll	--	LM	ll	ll	LM	ll	ll	ll	LM	ll	lm	ll	ll	--	ll	ll	ll	ll	lm	LM	ll	ll	ll	lm	lm	ll
34009	<lmxll>	ll	--	ll	--	ll	--	ll	LM	--	--	--	LM	--	ll	--	LM	--	--	LM	ll	--	--	--	--	--	ll	--	--	LM	ll	LM	--	ll	ll	lm	--	--	--	--	--	ll	LM	lm	lm	ll	LM	LM	--
34015	<lmxll>	lm	ll	lm	lm	lm	ll	lm	LM	--	ll	--	lm	lm	ll	ll	lm	lm	ll	ll	LM	--	LM	LM	lm	ll	ll	lm	LM	--	ll	ll	--	lm	ll	ll	--	LM	ll	lm	--	ll	ll	ll	lm	ll	ll	lm	ll
34097	<lmxll>	--	--	ll	lm	lm	--	--	--	ll	--	--	lm	ll	ll	LM	--	lm	LM	ll	LM	lm	lm	ll	lm	ll	ll	--	lm	lm	--	lm	--	lm	LM	--	ll	lm	--	--	ll	ll	--	--	--	--	ll	LM	LM
34138	<lmxll>	--	lm	lm	--	LM	lm	ll	--	ll	--	ll	--	ll	LM	--	--	ll	ll	ll	--	ll	--	ll	ll	--	LM	--	ll	ll	--	ll	lm	lm	lm	lm	--	LM	--	lm	ll	ll	--	--	ll	lm	ll	--	lm
34147	<lmxll>	LM	ll	lm	lm	lm	ll	LM	--	lm	--	ll	ll	LM	ll	--	ll	ll	--	ll	ll	lm	lm	ll	lm	lm	lm	lm	ll	ll	ll	lm	ll	lm	LM	lm	lm	LM	ll	ll	ll	ll	--	lm	ll	ll	ll	--	ll
34149	<lmxll>	--	--	ll	lm	lm	--	lm	ll	--	--	--	LM	lm	lm	--	--	--	--	LM	--	--	--	ll	--	LM	ll	--	--	--	LM	--	--	LM	--	lm	--	LM	--	--	--	--	--	--	--	--	--	lm	lm
34171	<nnxnp>	--	--	np	NP	--	--	np	--	np	--	nn	--	--	np	np	--	--	np	NP	--	--	--	--	--	NP	--	--	np	--	--	np	--	np	--	NP	nn	NP	NP	--	--	--	--	--	--	--	--	nn	--
34173	<hkxhk>	hk	hk	--	--	--	hk	hk	hk	hk	hk	--	--	hk	hk	hk	--	--	hk	hk	hk	hk	hk	hk	hk	hk	hk	hk	hk	HK	--	hk	HK	hk	hk	--	HK	--	HK	hk	--	hk	hk	hk	hk	--	hk	--	--
34194	<nnxnp>	nn	--	nn	nn	nn	--	nn	--	nn	--	--	nn	nn	--	--	--	nn	--	nn	nn	nn	--	--	--	--	--	--	--	--	--	nn	--	nn	--	nn	--	nn	nn	--	nn	--	nn	--	--	nn	nn	--	nn
34347	<lmxll>	lm	lm	ll	--	ll	--	ll	ll	lm	--	ll	ll	ll	lm	ll	ll	ll	lm	ll	--	lm	--	--	ll	--	ll	ll	ll	ll	LM	LM	--	ll	--	ll	--	ll	ll	ll	ll	--	LM	--	--	ll	ll	ll	ll
34387	<lmxll>	ll	ll	ll	ll	ll	ll	ll	--	ll	--	ll	ll	--	ll	ll	--	ll	ll	ll	ll	ll	ll	ll	ll	ll	ll	ll	ll	ll	ll	ll	ll	ll	--	ll	ll	ll	ll	ll	ll	ll	ll	ll	ll	ll	--	ll	ll
34412	<lmxll>	--	ll	--	ll	--	ll	--	--	ll	--	ll	--	--	--	--	ll	--	ll	--	--	--	--	--	--	--	ll	--	--	--	--	--	--	--	--	--	--	--	--	ll	ll	ll	--	--	--	--	--	ll	--
34482	<nnxnp>	--	--	--	--	--	--	--	--	--	--	--	--	--	--	--	--	--	--	--	--	--	--	--	--	--	--	--	--	--	--	--	--	--	--	--	--	--	--	--	--	--	--	--	--	--	--	--	--
34585	<lmxll>	ll	--	--	--	--	--	--	--	--	--	--	ll	--	ll	--	--	--	--	--	--	--	--	--	--	--	--	--	--	--	--	--	--	ll	--	--	ll	--	--	--	--	--	ll	--	--	--	--	--	--
34587	<lmxll>	lm	--	ll	--	lm	lm	ll	ll	ll	--	--	--	ll	--	LM	--	ll	LM	ll	ll	lm	ll	ll	ll	ll	lm	ll	ll	ll	ll	lm	ll	ll	ll	ll	ll	--	ll	ll	lm	lm	--	--	--	LM	ll	ll	ll
34604	<nnxnp>	--	--	nn	--	--	--	nn	--	nn	--	nn	--	--	--	nn	--	--	--	nn	nn	--	--	--	--	--	nn	--	nn	nn	--	nn	--	nn	--	--	nn	--	--	--	nn	nn	--	--	--	--	--	--	nn
34606	<lmxll>	--	--	ll	lm	lm	--	--	lm	LM	ll	--	--	lm	LM	lm	--	LM	--	lm	--	LM	--	--	--	lm	lm	--	--	--	--	--	--	--	ll	--	--	--	lm	LM	ll	--	--	--	ll	lm	--	ll	ll
34634	<lmxll>	--	--	--	--	--	--	ll	--	LM	--	--	--	--	ll	--	--	--	ll	lm	--	--	--	--	--	ll	ll	--	--	lm	--	ll	--	ll	--	LM	LM	--	--	lm	--	--	lm	--	ll	--	ll	ll	--
34640	<lmxll>	--	ll	ll	--	ll	ll	lm	--	ll	--	--	ll	--	LM	LM	lm	--	--	ll	LM	ll	ll	LM	ll	ll	LM	lm	--	--	lm	lm	lm	ll	ll	lm	--	lm	lm	--	ll	lm	ll	--	ll	lm	lm	lm	LM
34679	<lmxll>	--	--	lm	--	--	lm	--	--	--	--	--	--	LM	ll	--	--	--	lm	--	--	lm	--	--	--	--	lm	--	--	--	ll	lm	--	LM	--	lm	--	--	--	ll	--	--	lm	--	--	ll	ll	--	ll
34697	<lmxll>	ll	lm	lm	ll	lm	lm	ll	lm	ll	--	ll	ll	ll	LM	lm	ll	ll	ll	ll	lm	ll	lm	ll	ll	lm	lm	ll	lm	ll	lm	ll	lm	ll	lm	lm	ll	lm	ll	LM	lm	ll	ll	--	ll	lm	ll	ll	lm
34719	<lmxll>	--	--	lm	ll	--	LM	--	--	--	--	--	--	--	--	lm	--	--	--	LM	--	--	--	LM	--	--	--	--	--	--	lm	ll	--	ll	--	--	lm	lm	--	--	LM	LM	--	--	--	--	--	--	lm
34754	<nnxnp>	nn	nn	np	nn	nn	np	np	--	np	--	nn	np	nn	np	np	nn	np	np	nn	--	nn	nn	nn	np	nn	nn	nn	nn	np	np	np	nn	nn	np	NP	--	nn	nn	nn	np	NP	--	nn	nn	nn	np	nn	np
34833	<lmxll>	ll	ll	lm	ll	lm	ll	lm	LM	ll	--	--	lm	lm	ll	LM	LM	ll	ll	lm	LM	ll	ll	lm	lm	ll	lm	lm	ll	ll	ll	ll	--	lm	--	lm	ll	LM	--	ll	--	lm	lm	lm	ll	--	ll	LM	lm
34843	<lmxll>	LM	--	ll	--	--	--	--	--	--	--	--	LM	--	--	lm	--	--	--	--	--	--	LM	--	--	--	lm	--	--	--	--	--	--	ll	--	--	--	--	--	--	--	--	--	--	--	--	--	--	--
34860	<lmxll>	--	--	ll	--	LM	ll	LM	--	ll	--	--	ll	--	lm	--	--	lm	--	ll	--	lm	--	--	--	ll	--	ll	--	--	--	ll	--	lm	ll	LM	ll	--	lm	--	lm	--	--	--	--	--	--	LM	--
34891	<nnxnp>	--	--	nn	--	--	--	--	--	--	--	--	--	--	--	--	--	--	--	--	--	--	--	--	--	--	--	--	--	--	--	--	--	--	--	--	nn	nn	--	nn	--	--	--	--	--	--	--	--	--
34905	<lmxll>	LM	LM	lm	lm	lm	ll	lm	--	LM	--	lm	--	lm	ll	LM	--	--	ll	ll	ll	ll	ll	lm	LM	ll	lm	ll	ll	lm	ll	ll	--	lm	lm	lm	ll	--	--	lm	LM	ll	ll	ll	ll	ll	ll	LM	ll
34936	<lmxll>	--	ll	LM	LM	--	--	--	--	--	--	ll	--	ll	ll	ll	ll	--	ll	ll	--	ll	LM	--	LM	--	--	ll	LM	--	--	--	--	--	--	--	--	--	ll	--	LM	ll	--	--	--	ll	ll	--	LM
34979	<lmxll>	ll	LM	lm	LM	lm	ll	ll	ll	ll	ll	ll	lm	--	ll	lm	LM	ll	--	ll	lm	LM	--	ll	LM	ll	ll	ll	lm	ll	ll	lm	ll	lm	lm	ll	--	LM	ll	ll	ll	ll	ll	ll	LM	lm	lm	LM	lm
34980	<lmxll>	--	--	ll	--	ll	--	--	--	--	--	--	--	ll	ll	--	--	ll	--	ll	--	ll	--	ll	ll	--	ll	--	ll	ll	ll	ll	--	ll	--	--	--	--	--	--	--	--	--	ll	--	ll	--	--	ll
35011	<efxeg>	--	--	--	--	--	ef	--	--	eg	--	--	--	--	--	eg	ef	ef	--	eg	ef	--	eg	ee	--	--	--	--	eg	--	--	--	ee	--	ef	--	--	eg	--	--	--	--	--	ee	--	--	--	--	--
35030	<lmxll>	LM	--	ll	--	--	LM	lm	--	lm	--	ll	ll	LM	ll	LM	ll	lm	--	ll	ll	ll	--	--	LM	ll	lm	ll	LM	--	LM	ll	--	lm	ll	ll	LM	--	--	--	LM	ll	--	--	ll	LM	LM	lm	LM
35088	<lmxll>	--	--	lm	--	--	--	ll	--	--	--	--	--	lm	--	--	LM	ll	--	--	--	--	--	LM	--	--	LM	--	--	ll	lm	--	--	lm	--	--	--	--	--	ll	--	--	--	--	--	--	ll	--	lm
35100	<nnxnp>	np	NP	nn	np	np	--	nn	--	--	--	nn	NP	np	np	--	nn	nn	NP	--	--	np	nn	NP	np	--	--	nn	np	--	--	--	--	np	--	np	--	--	--	nn	np	np	--	--	--	--	--	--	--
35212	<lmxll>	ll	--	--	--	--	--	--	--	lm	--	lm	ll	LM	--	--	--	--	--	LM	LM	ll	--	LM	--	LM	ll	--	ll	--	lm	ll	LM	LM	--	LM	LM	lm	--	ll	--	lm	--	--	--	LM	lm	--	ll
35216	<lmxll>	ll	ll	ll	ll	ll	ll	ll	--	ll	--	--	ll	ll	ll	ll	--	ll	ll	ll	ll	ll	--	ll	ll	ll	ll	ll	ll	ll	ll	ll	ll	ll	ll	ll	ll	--	ll	--	ll	ll	ll	ll	ll	ll	ll	ll	--
35225	<lmxll>	lm	ll	ll	ll	ll	lm	lm	--	lm	ll	--	ll	LM	lm	ll	ll	ll	LM	lm	--	ll	ll	ll	ll	lm	--	lm	ll	lm	LM	ll	lm	ll	ll	lm	ll	ll	--	lm	lm	lm	LM	lm	--	ll	ll	ll	ll
35263	<hkxhk>	hk	hk	hk	hk	hk	hk	kk	hk	hk	hk	HK	hk	hk	hk	hk	HK	hk	hk	hk	HK	hk	hk	hk	hk	hk	hk	hk	hk	hk	hk	hk	hk	hk	hk	hk	--	hk	hk	hk	hk	hk	hk	HK	hk	hk	hk	--	hk
35325	<lmxll>	--	LM	--	LM	--	LM	lm	--	ll	--	--	--	lm	LM	--	--	ll	--	--	LM	lm	lm	--	lm	ll	--	lm	ll	ll	lm	ll	lm	LM	ll	LM	ll	--	lm	ll	--	LM	--	--	LM	--	--	ll	lm
35333	<nnxnp>	--	--	--	--	--	--	--	--	--	--	--	--	--	--	--	--	--	--	--	--	--	--	--	--	--	--	--	np	--	--	--	--	--	--	--	--	--	--	--	--	--	--	--	--	--	--	--	--
35339	<nnxnp>	--	np	--	--	--	--	--	--	--	--	--	--	--	np	--	--	np	--	--	--	np	--	--	--	--	--	--	--	--	np	--	--	--	--	--	--	--	--	--	--	--	--	--	--	--	np	--	np
35341	<lmxll>	lm	LM	ll	ll	lm	--	lm	lm	ll	--	--	--	ll	--	lm	ll	--	ll	ll	--	LM	ll	LM	--	--	ll	--	ll	--	--	ll	--	--	ll	ll	ll	LM	--	--	ll	ll	lm	ll	--	--	lm	ll	ll
35375	<nnxnp>	--	nn	nn	--	--	--	nn	nn	--	--	nn	--	--	--	--	nn	--	nn	--	--	--	--	--	nn	nn	--	--	nn	--	--	nn	nn	nn	--	nn	nn	--	--	--	--	nn	--	nn	--	--	nn	--	nn
35392	<nnxnp>	--	--	--	--	--	--	--	--	--	--	--	--	--	--	--	--	--	--	--	--	--	--	--	--	nn	--	--	--	--	--	--	--	--	--	--	--	--	--	--	--	np	--	--	--	nn	--	--	--
35393	<lmxll>	--	--	--	lm	--	--	LM	--	--	--	--	ll	lm	--	--	--	--	--	--	--	ll	--	lm	--	lm	--	--	--	--	--	--	--	ll	--	--	--	LM	--	--	--	--	--	LM	--	--	--	--	--
35430	<nnxnp>	--	nn	--	--	nn	--	--	--	--	--	--	--	nn	nn	--	--	nn	--	--	--	--	--	--	nn	--	nn	nn	--	nn	--	nn	--	--	--	--	--	--	--	nn	nn	--	--	--	--	--	--	--	nn
35444	<nnxnp>	--	--	np	nn	np	np	--	NP	--	--	--	nn	nn	--	np	--	np	np	--	--	--	--	nn	--	--	--	--	np	nn	np	--	--	np	--	np	nn	--	--	nn	NP	nn	--	nn	NP	--	--	--	--
35493	<lmxll>	--	--	ll	--	ll	--	LM	ll	ll	--	ll	ll	ll	--	--	--	lm	--	LM	LM	--	LM	--	--	lm	ll	--	ll	ll	ll	lm	--	ll	ll	ll	LM	--	LM	lm	--	ll	--	LM	--	--	LM	lm	ll
35497	<lmxll>	ll	--	ll	ll	ll	LM	ll	--	LM	--	ll	--	ll	ll	lm	ll	LM	lm	ll	ll	ll	lm	ll	lm	LM	ll	LM	lm	lm	--	ll	ll	ll	ll	lm	--	--	ll	lm	--	ll	ll	ll	--	ll	--	ll	ll
35499	<lmxll>	ll	lm	--	LM	--	--	LM	--	ll	--	--	--	ll	lm	ll	--	lm	--	lm	--	--	--	--	ll	--	LM	--	ll	--	LM	--	--	--	lm	--	--	--	--	--	ll	--	--	--	ll	ll	ll	lm	--
35503	<nnxnp>	nn	np	np	NP	np	--	nn	nn	nn	--	NP	nn	nn	nn	np	--	--	np	nn	--	NP	nn	np	np	NP	nn	--	nn	nn	nn	nn	nn	nn	--	NP	--	--	nn	nn	nn	np	np	nn	nn	--	np	nn	nn
35564	<lmxll>	--	lm	ll	--	--	--	ll	ll	ll	--	--	ll	lm	ll	lm	--	--	--	lm	ll	--	lm	LM	LM	lm	lm	ll	LM	--	ll	ll	ll	ll	ll	ll	--	lm	--	LM	LM	--	--	--	--	ll	lm	LM	lm
35589	<nnxnp>	NP	NP	np	np	nn	--	np	np	np	--	NP	np	np	nn	nn	--	nn	--	np	np	nn	nn	np	NP	np	np	--	--	np	--	--	np	nn	--	--	--	np	np	NP	--	--	--	--	--	NP	--	np	np
35646	<lmxll>	--	--	ll	--	--	--	--	--	ll	--	--	--	--	--	ll	--	ll	ll	--	--	--	--	--	--	ll	ll	--	--	--	--	ll	--	ll	--	--	--	--	--	--	--	ll	--	ll	ll	ll	ll	ll	--
35709	<lmxll>	--	--	ll	--	ll	ll	--	--	--	--	ll	--	ll	--	--	--	--	--	--	--	--	--	--	ll	ll	ll	--	ll	--	--	--	--	ll	--	--	--	--	--	ll	--	ll	--	ll	--	--	--	--	--
35755	<lmxll>	ll	ll	lm	LM	ll	ll	LM	--	ll	lm	LM	ll	lm	ll	lm	--	ll	ll	lm	LM	lm	ll	lm	ll	LM	lm	lm	lm	--	ll	ll	lm	ll	ll	ll	lm	ll	ll	ll	lm	lm	lm	ll	LM	LM	lm	lm	ll
35762	<lmxll>	ll	lm	LM	--	--	--	LM	--	ll	--	ll	ll	ll	ll	LM	ll	ll	--	LM	--	ll	--	LM	ll	--	lm	--	ll	ll	ll	LM	--	ll	ll	--	ll	ll	--	LM	lm	ll	ll	--	--	LM	LM	--	ll
35766	<lmxll>	--	--	lm	LM	ll	ll	--	lm	--	--	ll	--	--	--	--	--	--	--	--	--	--	--	--	--	--	--	--	ll	--	--	--	--	--	--	--	--	--	--	--	--	--	--	--	--	--	--	--	lm
35799	<lmxll>	ll	--	--	--	ll	ll	ll	--	--	ll	ll	ll	ll	ll	--	ll	--	ll	ll	--	--	--	--	--	--	ll	ll	ll	--	--	--	ll	ll	--	--	--	--	ll	ll	--	--	--	--	ll	--	--	--	ll
35853	<lmxll>	ll	lm	ll	lm	lm	ll	lm	--	--	lm	ll	lm	ll	ll	lm	LM	LM	LM	ll	--	lm	lm	LM	lm	ll	lm	ll	lm	lm	ll	lm	ll	lm	lm	ll	ll	--	ll	--	ll	ll	lm	lm	lm	lm	lm	LM	lm
35863	<nnxnp>	--	--	nn	--	nn	nn	nn	--	nn	nn	--	nn	--	--	--	--	--	--	--	--	--	nn	--	--	--	--	nn	nn	nn	nn	nn	--	nn	--	nn	nn	--	nn	--	--	--	--	--	--	nn	--	nn	nn
35880	<lmxll>	--	--	--	--	--	--	--	--	--	--	--	--	ll	--	--	--	--	--	--	--	lm	ll	lm	--	--	--	ll	ll	--	--	ll	--	lm	--	--	--	--	--	--	--	--	lm	--	--	--	--	--	--
35893	<nnxnp>	--	--	--	nn	--	nn	nn	--	--	nn	--	--	--	--	--	--	--	--	nn	--	--	--	nn	--	--	--	--	--	--	nn	nn	--	--	nn	--	nn	--	--	--	--	--	--	--	--	--	--	--	--
35973	<nnxnp>	--	nn	nn	--	NP	np	--	--	NP	--	--	--	NP	--	--	--	--	--	np	--	np	--	--	--	--	--	NP	nn	np	--	nn	--	np	--	nn	--	--	--	NP	np	np	--	--	NP	--	NP	--	np
36048	<lmxll>	lm	ll	ll	ll	ll	ll	ll	LM	--	--	LM	ll	lm	ll	ll	ll	lm	lm	ll	ll	lm	LM	ll	ll	ll	ll	ll	ll	lm	ll	lm	LM	lm	--	ll	ll	ll	ll	ll	ll	--	LM	--	LM	ll	ll	ll	ll
36057	<lmxll>	--	--	lm	ll	lm	--	--	--	LM	--	--	--	ll	ll	--	--	--	--	--	--	--	--	ll	ll	--	ll	--	--	lm	lm	--	--	LM	lm	--	ll	--	--	ll	--	ll	lm	ll	lm	lm	--	ll	ll
36059	<lmxll>	--	lm	lm	ll	lm	--	lm	--	lm	--	--	LM	--	ll	ll	ll	--	ll	lm	LM	lm	lm	ll	ll	ll	ll	lm	lm	lm	lm	lm	--	LM	lm	lm	--	--	ll	--	--	ll	--	ll	--	ll	--	--	ll
36063	<lmxll>	ll	ll	ll	ll	ll	ll	ll	ll	ll	ll	ll	ll	ll	ll	ll	ll	ll	LM	ll	--	ll	ll	--	ll	--	ll	ll	ll	ll	--	ll	ll	ll	ll	ll	--	ll	ll	--	ll	ll	--	--	--	ll	ll	ll	ll
36116	<nnxnp>	--	--	nn	--	--	nn	nn	--	--	--	--	--	--	--	--	--	--	nn	--	--	--	--	nn	--	--	--	--	nn	--	nn	--	--	nn	--	--	nn	--	--	--	--	--	--	--	--	--	nn	--	nn
36124	<nnxnp>	np	np	NP	--	nn	--	--	nn	np	--	np	--	nn	nn	--	--	--	nn	np	NP	nn	np	--	np	--	nn	NP	nn	--	NP	--	nn	nn	--	--	nn	--	NP	--	NP	NP	--	np	--	np	--	--	np
36132	<lmxll>	ll	--	ll	ll	--	ll	lm	--	ll	--	ll	--	LM	lm	lm	lm	--	ll	ll	lm	--	ll	--	--	ll	lm	--	lm	--	LM	LM	--	ll	--	lm	--	--	--	LM	--	ll	ll	ll	--	--	ll	LM	lm
36205	<lmxll>	ll	LM	lm	lm	LM	lm	lm	ll	lm	--	--	ll	lm	lm	ll	lm	lm	ll	lm	ll	ll	LM	ll	ll	LM	ll	lm	ll	lm	ll	ll	LM	ll	ll	lm	lm	lm	--	ll	ll	ll	--	ll	ll	ll	ll	--	ll
36235	<nnxnp>	--	--	np	--	--	nn	--	nn	nn	--	--	--	nn	NP	--	--	nn	--	NP	--	--	--	np	--	--	--	--	--	--	--	nn	--	nn	--	nn	--	nn	nn	nn	np	--	--	--	nn	np	nn	--	np
36251	<lmxll>	ll	ll	ll	--	ll	--	--	--	ll	--	--	--	ll	lm	--	lm	LM	--	LM	lm	ll	ll	--	ll	ll	ll	--	lm	ll	LM	--	lm	ll	--	--	ll	ll	--	--	ll	--	ll	lm	--	ll	--	ll	--
36256	<lmxll>	lm	lm	ll	ll	ll	lm	lm	--	lm	--	lm	--	lm	lm	--	ll	ll	lm	lm	ll	lm	lm	ll	lm	lm	lm	LM	lm	ll	ll	ll	lm	ll	lm	lm	ll	lm	ll	ll	LM	ll	lm	ll	--	LM	lm	lm	lm
36286	<nnxnp>	nn	--	--	nn	nn	--	--	--	--	--	--	--	nn	--	--	--	nn	--	--	--	--	--	--	--	--	--	--	nn	nn	--	--	--	--	--	--	--	--	--	--	--	--	--	--	--	--	--	--	--
36383	<nnxnp>	--	np	np	--	--	--	np	--	NP	nn	--	nn	--	NP	--	--	nn	nn	np	--	np	--	--	nn	nn	NP	--	nn	np	--	NP	nn	nn	--	nn	--	--	--	--	nn	nn	nn	--	--	--	nn	--	np
36519	<nnxnp>	nn	--	--	--	NP	np	np	--	np	--	nn	NP	NP	np	NP	--	--	np	--	NP	--	--	--	nn	np	--	nn	np	--	np	np	NP	NP	--	np	nn	--	--	np	np	np	NP	np	nn	--	--	np	np
36526	<lmxll>	ll	ll	ll	ll	ll	ll	ll	ll	ll	--	--	--	--	--	lm	ll	lm	LM	LM	lm	--	lm	--	ll	LM	ll	--	lm	ll	lm	LM	--	ll	--	ll	--	lm	ll	ll	ll	--	LM	ll	lm	lm	LM	ll	lm
36545	<lmxll>	ll	lm	ll	lm	ll	lm	ll	--	lm	--	ll	--	lm	ll	ll	ll	lm	LM	ll	ll	ll	--	ll	lm	LM	ll	LM	lm	ll	ll	ll	lm	ll	ll	lm	ll	lm	ll	ll	ll	ll	ll	lm	lm	ll	ll	--	ll
36578	<lmxll>	--	--	lm	LM	LM	--	--	--	--	ll	--	--	--	ll	--	--	--	--	--	--	--	--	--	--	--	ll	--	--	--	--	ll	--	--	--	ll	--	--	--	--	--	ll	--	--	--	--	LM	lm	--
36583	<lmxll>	ll	ll	lm	LM	ll	ll	lm	--	lm	--	--	ll	lm	ll	lm	ll	ll	ll	lm	lm	lm	ll	--	ll	LM	lm	lm	lm	lm	ll	ll	LM	ll	ll	ll	lm	ll	ll	ll	lm	ll	ll	ll	LM	ll	lm	--	ll
36609	<lmxll>	--	--	LM	ll	LM	ll	LM	--	ll	--	--	--	LM	ll	--	lm	ll	--	--	LM	--	--	--	lm	ll	--	--	--	ll	--	--	--	--	--	lm	ll	lm	LM	--	ll	LM	LM	lm	--	--	--	lm	lm
36623	<lmxll>	lm	LM	ll	ll	ll	ll	ll	ll	ll	--	ll	ll	LM	LM	ll	ll	ll	lm	ll	ll	ll	LM	lm	ll	lm	lm	LM	ll	ll	ll	ll	ll	lm	ll	--	LM	lm	LM	ll	ll	ll	ll	ll	ll	ll	ll	ll	lm
36726	<lmxll>	lm	ll	lm	lm	ll	ll	lm	LM	ll	--	--	--	lm	ll	LM	lm	ll	--	ll	ll	lm	--	lm	lm	ll	lm	lm	ll	LM	ll	LM	ll	lm	lm	ll	LM	LM	ll	ll	--	lm	--	lm	ll	ll	ll	ll	ll
36737	<nnxnp>	--	--	nn	--	--	--	--	--	--	--	nn	--	--	np	--	--	nn	--	--	--	--	--	NP	--	--	--	--	--	nn	--	--	--	nn	np	--	nn	--	nn	--	NP	nn	--	--	nn	nn	--	--	--
36746	<lmxll>	lm	LM	lm	lm	ll	ll	--	ll	ll	--	LM	--	lm	ll	ll	LM	ll	ll	lm	--	ll	ll	ll	lm	--	--	--	--	lm	lm	ll	lm	ll	LM	ll	ll	lm	--	LM	ll	ll	LM	ll	LM	lm	ll	LM	ll
36772	<lmxll>	--	--	ll	--	--	--	ll	--	--	--	ll	--	ll	--	--	--	--	--	--	--	ll	--	--	ll	--	ll	--	ll	ll	--	--	--	ll	--	ll	--	--	--	ll	ll	--	--	ll	ll	ll	--	--	--
36786	<nnxnp>	--	--	--	--	--	--	np	--	np	--	--	--	--	--	--	--	--	--	--	--	--	--	--	np	--	--	--	--	--	--	--	np	--	--	np	--	--	--	--	--	--	--	--	np	--	--	--	--
36792	<nnxnp>	--	--	--	--	nn	NP	--	--	--	--	np	NP	--	nn	--	NP	np	--	--	--	--	--	--	--	nn	nn	nn	NP	nn	--	nn	--	np	--	np	--	NP	--	--	--	--	--	NP	--	--	nn	--	--
36800	<lmxll>	lm	lm	lm	lm	LM	lm	ll	lm	ll	--	--	ll	lm	ll	lm	ll	ll	LM	lm	lm	ll	lm	lm	lm	LM	ll	ll	lm	lm	ll	ll	ll	ll	LM	ll	ll	lm	LM	LM	ll	ll	LM	LM	ll	LM	ll	ll	lm
36817	<lmxll>	--	--	lm	--	ll	--	ll	--	--	--	ll	--	--	ll	--	ll	lm	--	ll	--	--	ll	lm	lm	--	ll	--	--	ll	LM	lm	ll	LM	--	ll	lm	--	--	--	LM	--	ll	ll	--	--	--	lm	lm
36828	<lmxll>	--	ll	ll	--	--	--	--	--	--	--	--	--	ll	ll	--	--	--	--	--	--	lm	--	--	ll	ll	ll	--	--	--	--	--	LM	lm	--	--	ll	--	lm	lm	ll	ll	--	--	--	--	--	--	ll
36876	<lmxll>	lm	lm	lm	lm	lm	--	--	--	--	--	LM	lm	lm	lm	lm	--	--	lm	lm	--	--	LM	ll	lm	--	lm	ll	--	--	ll	--	ll	--	lm	LM	LM	LM	--	LM	ll	lm	--	lm	lm	ll	--	lm	--
36918	<lmxll>	ll	lm	ll	ll	lm	ll	lm	--	ll	--	ll	ll	lm	ll	LM	lm	ll	ll	ll	ll	ll	lm	ll	ll	lm	ll	LM	lm	ll	ll	lm	lm	ll	LM	lm	--	lm	LM	lm	lm	ll	--	ll	ll	ll	ll	lm	ll
36920	<lmxll>	--	--	--	--	LM	--	lm	--	lm	--	--	--	--	ll	--	--	ll	--	--	--	--	--	--	lm	--	ll	ll	--	--	--	--	--	--	--	lm	--	--	ll	--	--	ll	--	--	LM	--	--	--	--
36928	<nnxnp>	--	np	np	nn	np	np	np	--	--	--	--	--	np	--	nn	--	np	--	NP	NP	nn	np	nn	nn	--	nn	NP	nn	np	--	nn	nn	nn	np	nn	nn	nn	nn	--	--	NP	np	nn	np	--	nn	NP	nn
36969	<nnxnp>	--	--	--	NP	nn	NP	NP	--	--	--	--	np	NP	np	--	nn	nn	--	nn	nn	nn	np	NP	--	--	--	--	NP	nn	--	NP	--	NP	NP	--	--	NP	np	nn	--	--	--	--	np	np	nn	nn	--
36981	<lmxll>	ll	ll	lm	ll	LM	--	ll	lm	--	--	ll	--	LM	ll	lm	lm	ll	ll	lm	lm	ll	--	lm	lm	ll	lm	lm	ll	ll	--	ll	ll	lm	--	lm	ll	lm	lm	ll	ll	ll	lm	LM	ll	--	ll	--	lm
36986	<lmxll>	ll	ll	ll	ll	--	ll	ll	ll	ll	--	ll	ll	ll	ll	ll	ll	ll	ll	ll	ll	ll	ll	ll	ll	ll	ll	--	ll	ll	ll	ll	--	ll	ll	ll	ll	ll	ll	ll	ll	ll	ll	ll	ll	ll	ll	ll	ll
36999	<lmxll>	ll	ll	ll	ll	lm	ll	LM	--	ll	--	ll	ll	lm	lm	lm	lm	lm	lm	ll	LM	lm	ll	lm	ll	ll	lm	ll	lm	lm	lm	ll	LM	lm	ll	lm	ll	LM	lm	LM	lm	--	ll	--	lm	ll	lm	lm	ll
37005	<lmxll>	ll	lm	ll	LM	ll	ll	ll	ll	ll	ll	lm	ll	ll	ll	ll	lm	ll	ll	LM	lm	ll	LM	lm	lm	ll	LM	lm	lm	ll	lm	ll	lm	ll	lm	ll	ll	LM	ll	lm	lm	lm	ll	lm	--	lm	--	ll	ll
37115	<lmxll>	--	ll	lm	lm	lm	lm	lm	--	LM	LM	ll	ll	lm	ll	lm	ll	ll	LM	ll	--	lm	LM	ll	lm	lm	lm	LM	ll	lm	ll	lm	ll	lm	lm	ll	--	lm	ll	ll	ll	ll	--	ll	--	ll	lm	ll	ll
37177	<lmxll>	--	LM	ll	ll	ll	lm	lm	LM	ll	--	lm	--	LM	LM	ll	lm	lm	--	lm	ll	--	LM	--	--	LM	ll	lm	LM	lm	lm	--	LM	lm	ll	lm	ll	lm	ll	lm	LM	lm	lm	ll	LM	lm	lm	ll	lm
37193	<lmxll>	--	--	--	--	--	--	--	--	--	--	--	--	--	--	--	--	--	--	--	--	--	--	--	--	--	--	--	--	--	--	--	--	--	--	--	--	--	--	--	--	--	--	--	--	--	--	--	--
37255	<nnxnp>	nn	np	nn	nn	nn	np	np	--	np	--	nn	nn	np	nn	nn	nn	nn	np	np	NP	nn	nn	--	np	np	np	np	np	np	nn	np	nn	np	np	nn	np	nn	np	np	nn	np	np	nn	--	nn	nn	nn	nn
37262	<lmxll>	ll	LM	ll	lm	LM	ll	LM	ll	ll	LM	--	--	ll	ll	--	LM	lm	lm	ll	--	LM	lm	--	LM	ll	lm	--	LM	ll	ll	lm	ll	LM	--	ll	ll	--	--	ll	ll	ll	--	--	--	--	LM	LM	lm
37340	<lmxll>	ll	--	lm	LM	lm	lm	ll	--	ll	--	ll	ll	ll	--	lm	ll	ll	ll	ll	lm	ll	lm	ll	ll	lm	lm	ll	LM	ll	--	ll	--	ll	LM	LM	--	LM	ll	lm	ll	ll	ll	ll	ll	lm	ll	ll	lm
37364	<hkxhk>	hh	HK	HK	HK	HK	HK	hk	hk	--	--	hk	hk	hk	hk	HK	--	hk	--	hk	--	--	HK	hk	--	hk	HK	HK	hk	hk	HK	hk	hk	hk	hk	hk	HK	hk	hh	--	--	hk	HK	hh	HK	--	hk	hh	hk
37373	<lmxll>	--	--	ll	--	--	--	--	--	--	--	--	--	--	--	--	--	--	--	--	ll	--	--	--	ll	--	--	--	--	--	--	--	--	--	--	--	ll	--	--	--	--	ll	--	--	--	--	--	--	--
37454	<lmxll>	--	--	ll	ll	ll	--	ll	--	ll	ll	lm	ll	lm	lm	ll	--	lm	LM	ll	--	ll	lm	LM	ll	ll	lm	lm	ll	ll	ll	ll	ll	LM	--	lm	lm	LM	lm	--	ll	ll	--	ll	ll	ll	--	ll	lm
37464	<lmxll>	--	LM	ll	--	--	ll	lm	--	ll	--	--	lm	--	ll	--	--	lm	LM	ll	LM	--	--	LM	lm	ll	lm	ll	--	ll	--	lm	--	LM	--	ll	--	--	ll	ll	ll	--	ll	--	--	--	lm	ll	--
37480	<lmxll>	--	--	ll	--	ll	ll	--	--	ll	--	ll	ll	LM	LM	--	--	LM	ll	--	--	ll	ll	LM	--	--	--	lm	--	lm	--	LM	lm	ll	--	LM	--	--	lm	lm	--	LM	--	ll	ll	--	LM	lm	LM
37502	<efxeg>	--	--	ef	--	ee	ee	ef	--	--	--	--	--	--	ee	--	ef	--	--	ef	--	ee	--	ee	ee	--	ee	--	--	--	--	ee	--	ee	ef	--	--	ee	--	ee	--	ee	--	ee	--	ee	--	--	ee
37590	<lmxll>	lm	--	ll	LM	--	--	--	--	--	--	--	--	--	--	--	--	--	ll	--	--	--	--	ll	ll	--	lm	--	--	--	--	LM	--	lm	--	ll	--	--	--	ll	--	lm	--	ll	ll	ll	ll	--	ll
37604	<lmxll>	ll	ll	ll	ll	ll	--	ll	ll	ll	--	ll	ll	LM	lm	ll	--	lm	LM	ll	ll	lm	ll	LM	--	lm	lm	lm	lm	LM	ll	LM	ll	ll	lm	ll	lm	ll	lm	lm	ll	lm	lm	ll	ll	ll	lm	ll	ll
37612	<lmxll>	lm	ll	lm	lm	lm	ll	lm	--	ll	ll	lm	--	LM	ll	ll	lm	lm	--	ll	lm	ll	--	--	lm	--	ll	--	lm	LM	ll	ll	ll	LM	--	ll	--	LM	--	--	ll	ll	ll	--	lm	ll	ll	lm	ll
37615	<lmxll>	ll	ll	ll	ll	ll	ll	ll	lm	--	--	ll	lm	ll	lm	--	lm	lm	ll	lm	lm	--	ll	LM	ll	ll	ll	ll	lm	ll	lm	lm	--	ll	ll	lm	ll	ll	--	--	ll	lm	ll	lm	--	ll	--	ll	LM
37649	<lmxll>	lm	--	--	ll	lm	ll	--	--	--	ll	LM	lm	lm	lm	lm	LM	lm	lm	lm	ll	lm	lm	--	ll	lm	lm	--	ll	ll	ll	--	ll	--	lm	ll	lm	ll	--	--	--	ll	lm	ll	--	--	--	ll	lm
37654	<lmxll>	ll	LM	lm	lm	lm	lm	ll	LM	ll	--	ll	ll	ll	lm	lm	ll	ll	ll	ll	LM	ll	lm	ll	ll	lm	lm	ll	ll	ll	lm	lm	lm	LM	lm	lm	ll	LM	ll	LM	ll	ll	ll	ll	ll	--	ll	ll	lm
37686	<lmxll>	--	--	ll	--	--	LM	--	--	LM	--	--	ll	lm	--	lm	ll	LM	ll	--	--	ll	--	--	lm	--	lm	--	lm	--	lm	ll	ll	lm	--	ll	--	--	ll	ll	lm	ll	ll	--	--	LM	--	--	lm
37696	<lmxll>	--	--	ll	--	--	--	--	--	--	--	ll	--	ll	ll	--	--	--	ll	--	--	ll	--	--	--	ll	ll	ll	--	--	--	ll	--	--	--	ll	ll	--	--	ll	ll	--	--	--	--	--	--	ll	ll
37714	<lmxll>	lm	--	lm	--	lm	LM	LM	--	lm	--	ll	ll	LM	ll	lm	ll	ll	lm	ll	ll	LM	--	ll	--	lm	lm	lm	ll	LM	--	lm	ll	lm	LM	ll	lm	ll	ll	ll	ll	ll	lm	ll	ll	ll	LM	--	ll
37724	<lmxll>	--	--	ll	--	ll	--	--	--	ll	ll	ll	ll	--	ll	--	--	--	ll	--	--	ll	--	--	ll	ll	ll	ll	ll	ll	ll	ll	ll	ll	--	--	ll	ll	--	--	ll	--	--	ll	--	ll	ll	ll	--
37895	<lmxll>	--	--	lm	--	--	--	lm	--	--	--	--	--	ll	LM	--	--	--	--	--	--	ll	--	--	ll	--	lm	ll	lm	--	--	--	lm	ll	--	--	--	--	--	--	--	--	--	--	--	lm	ll	ll	LM
37917	<lmxll>	--	--	lm	lm	lm	--	--	--	--	--	--	--	lm	lm	lm	--	--	lm	lm	--	--	--	ll	lm	--	ll	ll	lm	ll	ll	--	ll	--	--	LM	--	--	--	LM	ll	--	--	lm	--	--	--	LM	--
37959	<lmxll>	LM	--	lm	LM	lm	ll	lm	LM	lm	ll	ll	ll	ll	ll	--	ll	lm	ll	ll	--	ll	--	--	LM	ll	lm	ll	--	ll	--	LM	--	lm	ll	ll	--	--	ll	LM	--	lm	ll	--	--	--	--	--	ll
38005	<hkxhk>	kk	--	hk	kk	kk	HK	kk	kk	HK	hh	hh	--	kk	hh	hh	hh	kk	hk	kk	HK	hk	hk	kk	kk	kk	hk	hk	kk	hh	hk	hh	hk	hh	hk	hh	hk	hk	HK	hk	hk	hh	hk	HK	kk	hk	kk	kk	HK
38035	<lmxll>	--	--	ll	--	ll	lm	ll	LM	--	--	--	ll	--	ll	ll	ll	lm	--	--	--	ll	LM	ll	lm	lm	ll	LM	lm	ll	ll	ll	LM	ll	--	lm	ll	lm	--	ll	ll	ll	ll	--	lm	ll	ll	ll	ll
38097	<lmxll>	--	ll	lm	--	--	--	ll	--	LM	--	--	--	--	lm	--	--	--	--	--	--	LM	lm	--	--	--	lm	lm	--	--	--	--	--	LM	--	--	--	--	--	--	LM	--	ll	ll	--	--	--	--	LM
38163	<lmxll>	--	LM	ll	ll	--	--	lm	--	ll	ll	--	--	ll	ll	--	ll	lm	ll	--	--	LM	--	--	ll	--	ll	ll	--	ll	ll	--	--	lm	--	ll	ll	LM	--	ll	ll	ll	ll	--	lm	ll	lm	ll	ll
38178	<lmxll>	--	ll	lm	lm	lm	--	--	--	LM	ll	--	ll	lm	ll	--	ll	--	--	LM	ll	ll	--	--	LM	--	ll	ll	--	LM	LM	ll	--	ll	LM	--	--	--	--	--	ll	ll	ll	--	ll	ll	--	--	--
38228	<nnxnp>	--	--	--	--	--	--	nn	--	--	--	--	--	--	nn	nn	--	nn	--	nn	--	--	--	NP	--	--	nn	nn	nn	--	nn	--	--	NP	nn	NP	NP	--	nn	--	--	nn	NP	--	nn	nn	nn	--	nn
38245	<lmxll>	--	LM	--	ll	LM	ll	ll	--	--	--	ll	--	--	--	--	--	ll	--	--	--	--	--	--	--	--	ll	--	ll	--	--	LM	--	LM	LM	ll	--	--	ll	--	ll	--	--	--	--	ll	--	ll	--
38246	<lmxll>	lm	lm	lm	ll	ll	--	ll	--	lm	--	ll	--	lm	--	lm	--	LM	ll	ll	--	lm	--	lm	LM	ll	ll	ll	LM	ll	ll	lm	ll	lm	ll	ll	lm	LM	--	lm	ll	ll	ll	--	ll	ll	lm	--	--
38257	<lmxll>	ll	ll	lm	ll	ll	ll	ll	--	ll	--	--	--	lm	lm	ll	--	ll	LM	LM	LM	lm	--	--	ll	LM	ll	lm	ll	--	ll	--	LM	ll	lm	LM	ll	--	--	ll	LM	ll	lm	ll	ll	ll	--	ll	lm
38395	<lmxll>	lm	LM	lm	--	LM	ll	LM	--	lm	--	--	ll	lm	lm	ll	ll	ll	ll	lm	--	lm	lm	LM	lm	--	LM	lm	lm	ll	LM	ll	--	ll	LM	ll	--	--	lm	lm	--	LM	--	--	ll	ll	LM	--	ll
38408	<lmxll>	ll	ll	ll	--	--	ll	--	--	ll	--	--	--	--	ll	--	--	ll	--	--	ll	ll	ll	ll	ll	--	ll	ll	ll	--	--	--	--	--	ll	--	--	ll	--	--	ll	--	--	ll	ll	--	--	ll	ll
38426	<lmxll>	lm	--	--	--	ll	ll	--	--	--	--	ll	--	lm	ll	--	--	ll	ll	--	--	--	--	--	ll	LM	--	--	LM	ll	--	--	ll	ll	--	ll	--	--	--	--	ll	lm	--	--	--	LM	--	ll	--
38443	<lmxll>	--	LM	ll	LM	ll	--	ll	--	lm	--	--	ll	ll	ll	LM	ll	lm	LM	--	ll	ll	LM	ll	--	LM	ll	lm	LM	lm	ll	--	ll	--	ll	lm	--	LM	ll	LM	ll	ll	ll	ll	lm	ll	ll	--	ll
38445	<lmxll>	ll	LM	ll	ll	ll	ll	LM	--	ll	--	lm	lm	ll	LM	--	lm	lm	ll	lm	ll	ll	lm	LM	ll	ll	ll	lm	LM	ll	lm	ll	lm	ll	--	--	lm	ll	ll	lm	lm	--	lm	--	LM	lm	lm	ll	lm
38536	<lmxll>	--	ll	--	--	--	--	--	--	--	--	--	--	ll	LM	--	--	ll	--	--	--	--	--	--	--	--	LM	--	--	--	ll	--	--	--	--	--	--	--	--	--	--	--	--	--	--	--	--	--	--
38585	<lmxll>	ll	--	--	--	--	--	--	--	--	--	--	--	--	--	--	--	--	--	--	--	--	--	--	--	--	--	--	--	--	--	--	--	--	--	--	--	--	ll	--	ll	ll	--	ll	--	--	--	--	--
38602	<nnxnp>	--	--	np	--	--	nn	--	--	--	--	--	--	--	--	NP	NP	--	--	NP	--	--	--	--	np	np	--	--	--	--	--	--	--	nn	--	--	--	--	--	--	--	--	--	nn	--	--	NP	--	nn
38644	<lmxll>	ll	lm	ll	--	--	--	ll	--	LM	--	--	--	LM	ll	--	--	LM	--	--	ll	--	--	--	--	lm	ll	--	lm	ll	ll	ll	--	ll	--	LM	ll	--	ll	ll	--	ll	ll	--	LM	ll	ll	ll	ll
38656	<lmxll>	lm	LM	--	--	lm	LM	--	ll	lm	LM	--	lm	lm	--	lm	--	ll	--	ll	lm	LM	lm	ll	--	lm	lm	--	ll	ll	lm	lm	lm	--	--	ll	--	--	ll	lm	ll	ll	--	--	lm	--	--	--	ll
38755	<lmxll>	ll	lm	lm	--	lm	lm	lm	ll	ll	--	--	--	LM	lm	--	ll	LM	lm	ll	lm	lm	lm	lm	ll	ll	ll	lm	lm	LM	LM	lm	--	ll	lm	LM	LM	ll	lm	ll	ll	lm	--	lm	ll	ll	lm	ll	lm
38762	<hkxhk>	hk	HK	hk	--	hh	hk	hk	--	hk	--	--	hh	--	--	kk	kk	kk	hh	HK	HK	hh	hk	kk	hk	kk	hh	kk	hk	HK	HK	hk	hh	hh	hk	kk	hh	--	HK	kk	hk	hk	kk	kk	kk	hk	hk	HK	HK
38795	<lmxll>	--	--	--	lm	--	--	--	--	--	--	--	--	--	LM	--	--	--	--	--	--	lm	--	--	--	--	--	--	--	--	--	--	--	--	--	--	--	--	--	--	--	--	--	LM	--	--	ll	LM	LM
38897	<lmxll>	LM	--	LM	--	ll	--	ll	--	--	--	lm	lm	ll	ll	ll	--	ll	--	LM	--	--	lm	--	LM	--	ll	--	ll	lm	--	lm	--	LM	--	ll	--	ll	--	--	ll	LM	lm	ll	--	ll	--	ll	LM
38906	<lmxll>	--	--	ll	ll	LM	--	--	lm	lm	--	lm	--	ll	--	ll	ll	--	--	ll	--	ll	--	LM	LM	--	ll	--	ll	ll	--	ll	LM	lm	--	lm	--	--	ll	--	--	ll	ll	ll	--	--	--	--	ll
38925	<lmxll>	ll	lm	ll	ll	lm	ll	--	--	lm	--	--	--	ll	LM	--	ll	lm	lm	ll	--	--	LM	--	--	lm	ll	lm	--	ll	lm	ll	lm	lm	ll	lm	--	ll	ll	ll	lm	lm	ll	LM	LM	LM	lm	--	ll
39000	<lmxll>	ll	ll	lm	--	lm	lm	LM	--	lm	--	--	--	ll	lm	ll	ll	lm	lm	ll	lm	lm	ll	ll	ll	ll	ll	lm	ll	ll	lm	LM	LM	lm	--	LM	ll	--	ll	ll	ll	ll	--	ll	LM	lm	ll	--	ll
39016	<efxeg>	ee	--	--	--	--	--	eg	--	--	--	--	--	--	--	ef	ef	--	ef	ef	--	--	--	ef	--	--	--	ef	ef	--	--	--	--	ef	--	ee	--	--	--	--	ef	eg	--	--	--	--	ef	FG	--
39051	<nnxnp>	nn	nn	nn	nn	nn	nn	nn	nn	nn	nn	nn	nn	nn	nn	--	nn	nn	nn	nn	nn	nn	nn	nn	nn	nn	nn	nn	nn	nn	nn	nn	nn	nn	nn	nn	nn	nn	nn	nn	nn	nn	nn	nn	nn	nn	nn	nn	nn
39151	<lmxll>	--	--	--	--	--	--	ll	--	--	--	--	--	ll	ll	--	--	--	--	--	--	--	--	--	--	--	--	--	--	--	--	--	--	ll	--	ll	--	--	--	--	--	ll	--	--	--	--	--	--	--
39237	<lmxll>	--	--	--	--	--	--	--	--	--	--	--	--	--	ll	--	--	--	--	--	--	--	--	--	--	--	ll	ll	--	--	--	--	--	ll	--	--	--	--	ll	--	LM	--	--	--	--	ll	--	--	--
39246	<lmxll>	--	lm	ll	LM	lm	lm	lm	--	lm	lm	ll	--	lm	lm	ll	--	--	ll	lm	LM	lm	--	--	LM	lm	lm	ll	--	--	lm	lm	lm	lm	ll	--	ll	ll	lm	lm	--	--	ll	--	--	ll	ll	lm	--
39265	<lmxll>	lm	lm	ll	lm	LM	lm	lm	--	lm	--	lm	--	lm	ll	ll	ll	ll	lm	ll	ll	lm	lm	ll	lm	LM	LM	LM	ll	ll	ll	ll	ll	lm	ll	ll	lm	LM	ll	--	lm	ll	lm	ll	--	LM	lm	lm	lm
39440	<lmxll>	ll	LM	ll	--	lm	ll	lm	--	ll	--	ll	lm	ll	ll	LM	--	lm	LM	ll	--	LM	--	LM	--	ll	lm	ll	lm	ll	--	LM	ll	LM	LM	ll	ll	LM	ll	--	ll	ll	ll	LM	--	lm	lm	lm	lm
39465	<lmxll>	ll	lm	lm	LM	lm	lm	ll	--	ll	--	ll	ll	ll	lm	lm	ll	ll	ll	ll	--	ll	--	--	ll	lm	lm	ll	ll	ll	lm	lm	lm	lm	lm	LM	ll	--	ll	LM	LM	ll	ll	ll	ll	--	ll	ll	lm
39527	<nnxnp>	--	NP	np	--	np	np	NP	np	np	--	NP	--	np	np	NP	np	np	np	np	np	np	np	np	np	NP	np	np	NP	np	NP	np	NP	np	np	NP	--	np	np	np	np	NP	--	--	--	np	NP	np	np
39533	<nnxnp>	np	NP	--	np	np	np	np	--	np	NP	--	np	np	np	np	np	NP	np	np	np	np	np	np	np	np	np	np	np	np	np	np	np	np	--	np	np	np	NP	--	np	--	np	np	--	np	NP	np	np
39553	<nnxnp>	NP	NP	nn	np	np	np	nn	np	nn	--	--	nn	nn	np	--	NP	nn	--	np	np	nn	NP	--	--	--	np	nn	nn	--	np	nn	np	np	NP	nn	NP	NP	np	NP	nn	nn	np	np	--	nn	np	np	nn
39561	<lmxll>	--	--	lm	--	lm	lm	--	--	--	--	--	--	ll	lm	lm	--	--	--	ll	LM	ll	--	--	--	LM	lm	ll	LM	ll	LM	ll	LM	ll	--	--	--	LM	ll	--	LM	ll	ll	ll	ll	--	--	ll	--
39566	<lmxll>	LM	ll	ll	--	--	--	--	--	--	--	ll	--	lm	LM	--	LM	lm	--	ll	--	lm	--	--	ll	--	--	--	lm	ll	lm	lm	--	ll	ll	--	LM	--	--	lm	ll	lm	--	ll	ll	--	--	--	LM
39588	<nnxnp>	--	--	nn	--	--	--	--	--	--	--	--	--	--	--	--	--	--	nn	nn	--	nn	--	--	--	--	--	--	--	--	--	nn	--	nn	--	--	--	--	--	--	--	nn	--	--	--	--	--	--	--
39601	<lmxll>	--	ll	ll	lm	lm	ll	ll	LM	ll	--	--	lm	lm	lm	lm	ll	lm	ll	ll	lm	lm	LM	LM	LM	ll	ll	ll	lm	lm	ll	ll	ll	lm	ll	ll	ll	lm	--	lm	ll	ll	ll	--	--	ll	ll	ll	ll
39618	<lmxll>	--	--	ll	ll	--	--	--	--	--	--	--	--	--	ll	--	--	ll	--	--	--	--	--	ll	--	ll	ll	ll	--	--	--	--	--	ll	--	--	ll	--	--	--	ll	ll	ll	--	--	ll	ll	--	--
39674	<lmxll>	ll	ll	lm	ll	lm	lm	lm	ll	lm	--	ll	ll	ll	ll	--	--	lm	--	ll	--	ll	LM	ll	lm	ll	ll	LM	lm	--	lm	ll	LM	lm	LM	ll	lm	ll	ll	ll	LM	ll	ll	ll	lm	ll	LM	lm	ll
39750	<nnxnp>	np	np	--	--	--	--	--	--	--	--	--	--	--	--	--	--	np	--	--	np	--	--	--	np	--	--	--	--	np	--	--	--	--	--	np	--	--	--	--	--	--	--	--	--	--	--	np	np
39756	<lmxll>	LM	ll	ll	ll	ll	ll	ll	LM	--	--	ll	ll	lm	ll	--	--	lm	lm	ll	ll	LM	lm	ll	ll	ll	ll	ll	ll	ll	ll	LM	LM	lm	ll	ll	ll	ll	ll	--	ll	lm	LM	LM	--	ll	--	ll	ll
39772	<lmxll>	--	--	LM	--	lm	--	--	--	lm	--	--	--	lm	ll	--	--	ll	--	LM	lm	lm	--	--	--	--	lm	lm	--	--	--	--	--	ll	LM	--	--	--	ll	--	lm	ll	--	--	--	--	--	lm	lm
39791	<nnxnp>	nn	np	np	np	nn	nn	np	--	NP	--	nn	--	nn	np	nn	nn	--	nn	np	--	np	np	--	nn	nn	np	nn	nn	nn	np	NP	nn	nn	np	nn	nn	nn	np	np	nn	nn	nn	NP	--	nn	--	--	NP
39873	<lmxll>	ll	ll	ll	ll	lm	--	lm	--	lm	ll	ll	ll	ll	lm	lm	ll	ll	ll	ll	ll	LM	lm	LM	ll	lm	ll	lm	ll	lm	LM	lm	ll	lm	LM	--	lm	ll	--	lm	ll	--	ll	lm	lm	ll	lm	ll	ll
39890	<lmxll>	lm	lm	LM	lm	ll	ll	lm	--	lm	--	--	ll	lm	lm	lm	lm	lm	lm	lm	LM	ll	ll	ll	ll	ll	ll	ll	ll	LM	ll	lm	ll	ll	LM	ll	LM	ll	--	lm	lm	lm	--	ll	LM	ll	LM	lm	ll
39911	<lmxll>	lm	lm	ll	lm	lm	--	ll	lm	--	--	ll	lm	lm	lm	--	ll	ll	lm	ll	ll	LM	ll	lm	lm	--	--	ll	lm	--	--	--	--	lm	--	lm	--	LM	--	ll	lm	lm	--	--	ll	--	--	lm	--
39988	<nnxnp>	--	--	--	--	nn	nn	--	--	--	nn	--	nn	nn	nn	--	--	nn	nn	--	--	--	--	--	--	--	nn	--	nn	--	--	nn	--	--	--	nn	--	--	nn	--	--	--	nn	--	--	nn	--	--	--
39992	<lmxll>	--	--	--	--	--	--	lm	--	lm	--	--	--	--	--	--	--	ll	lm	--	--	--	--	lm	--	--	--	--	--	--	--	LM	--	lm	--	ll	--	--	--	--	ll	ll	ll	lm	ll	--	ll	--	ll
40010	<lmxll>	LM	LM	ll	ll	lm	LM	LM	lm	ll	ll	ll	ll	ll	ll	--	ll	lm	ll	ll	ll	lm	ll	lm	ll	ll	ll	ll	ll	--	ll	ll	ll	lm	ll	ll	ll	LM	ll	lm	ll	ll	LM	ll	LM	lm	lm	ll	ll
40041	<lmxll>	lm	--	lm	ll	lm	ll	ll	--	ll	--	LM	ll	--	--	ll	lm	--	--	lm	ll	lm	--	LM	lm	ll	lm	lm	ll	LM	--	--	--	--	lm	lm	lm	--	--	LM	ll	--	--	--	ll	lm	lm	ll	--
40054	<lmxll>	--	--	lm	ll	--	--	lm	ll	ll	--	--	--	LM	ll	--	--	lm	--	--	lm	lm	ll	--	ll	--	ll	--	--	lm	--	lm	ll	ll	--	--	lm	--	--	ll	ll	--	ll	--	ll	--	lm	--	lm
40058	<lmxll>	ll	ll	ll	--	ll	ll	ll	--	ll	ll	--	ll	ll	ll	ll	ll	ll	ll	ll	ll	ll	ll	ll	ll	ll	ll	ll	ll	ll	ll	ll	ll	ll	--	ll	ll	ll	ll	--	ll	ll	ll	ll	ll	ll	ll	ll	ll
40114	<nnxnp>	NP	--	nn	NP	NP	np	nn	nn	np	nn	nn	np	--	nn	np	nn	nn	--	--	nn	nn	nn	np	NP	NP	np	nn	NP	nn	NP	np	np	nn	NP	nn	np	np	NP	nn	nn	nn	nn	nn	nn	nn	np	nn	np
40127	<lmxll>	ll	ll	lm	lm	LM	ll	LM	lm	lm	--	LM	--	lm	ll	ll	ll	lm	ll	lm	LM	ll	LM	lm	LM	lm	ll	lm	lm	lm	lm	ll	ll	ll	lm	lm	lm	LM	--	LM	ll	ll	ll	ll	--	ll	LM	lm	lm
40202	<lmxll>	ll	--	ll	--	--	--	--	--	--	--	--	--	--	--	ll	--	--	--	--	--	--	--	--	--	--	ll	ll	--	--	--	ll	--	--	--	--	--	--	--	ll	--	ll	--	ll	--	--	--	--	--
40257	<lmxll>	ll	ll	ll	ll	ll	ll	--	ll	ll	--	ll	--	ll	ll	ll	ll	ll	ll	ll	ll	ll	ll	--	ll	ll	ll	ll	ll	--	--	ll	--	ll	--	ll	--	ll	ll	ll	ll	ll	ll	ll	--	--	ll	--	ll
40272	<nnxnp>	--	--	--	NP	NP	nn	--	np	nn	nn	--	nn	np	np	--	--	--	--	--	--	np	--	--	np	--	nn	--	np	nn	nn	nn	--	--	nn	np	--	np	--	--	NP	np	nn	--	--	nn	nn	np	nn
40283	<lmxll>	ll	--	ll	ll	ll	ll	ll	--	ll	--	--	--	ll	ll	ll	--	ll	--	ll	--	ll	--	ll	ll	ll	ll	ll	ll	ll	ll	ll	ll	ll	ll	ll	ll	--	ll	ll	ll	ll	ll	ll	ll	--	ll	--	ll
40289	<lmxll>	LM	lm	ll	--	ll	--	ll	ll	ll	--	--	ll	LM	ll	--	LM	--	--	--	ll	ll	--	lm	lm	--	--	--	--	lm	ll	ll	ll	--	ll	ll	--	--	--	lm	LM	--	ll	--	--	ll	--	--	LM
40304	<lmxll>	--	--	lm	--	--	--	LM	LM	ll	--	--	ll	--	lm	LM	ll	--	LM	lm	--	ll	--	--	--	lm	lm	ll	--	--	ll	ll	ll	ll	--	LM	ll	LM	--	LM	ll	ll	LM	ll	--	--	ll	ll	lm
40433	<lmxll>	--	--	ll	lm	lm	--	lm	--	ll	--	--	--	--	ll	--	--	--	--	--	--	lm	--	--	--	--	lm	--	--	--	--	lm	ll	--	LM	ll	ll	--	--	ll	--	--	ll	lm	--	--	--	LM	lm
40533	<lmxll>	lm	LM	ll	--	--	lm	lm	--	LM	--	lm	ll	lm	LM	ll	ll	ll	LM	lm	--	lm	LM	ll	lm	LM	LM	lm	lm	ll	ll	ll	--	ll	lm	lm	--	LM	ll	ll	lm	ll	lm	--	lm	lm	LM	LM	lm
40575	<lmxll>	--	ll	ll	ll	lm	lm	--	ll	ll	--	ll	ll	ll	lm	LM	lm	LM	ll	lm	ll	LM	--	--	ll	ll	ll	ll	ll	ll	ll	ll	ll	ll	ll	ll	--	lm	--	--	ll	ll	LM	LM	lm	ll	lm	lm	ll
40586	<hkxhk>	hk	hk	hh	hk	hk	hk	hk	--	hk	--	--	HK	hk	hk	HK	kk	kk	hh	kk	hk	hk	hh	kk	hh	hk	hk	hh	kk	kk	HK	hk	hk	hh	hh	kk	hh	hh	hk	HK	kk	kk	hh	kk	HK	hh	hh	HK	kk
40594	<lmxll>	--	--	lm	--	lm	LM	LM	--	--	--	ll	--	--	ll	--	--	--	LM	ll	--	--	--	ll	lm	lm	--	--	--	--	ll	lm	--	LM	--	lm	LM	--	ll	--	--	--	LM	--	--	ll	ll	--	ll
40608	<lmxll>	--	--	ll	--	ll	--	--	lm	--	--	--	ll	--	--	--	--	LM	--	--	--	--	--	--	LM	LM	ll	--	LM	ll	--	--	LM	--	--	LM	--	LM	--	ll	ll	--	--	--	--	ll	--	--	--
40622	<nnxnp>	--	--	--	--	nn	--	--	--	--	--	nn	--	np	--	--	np	--	--	--	--	nn	--	nn	--	nn	nn	--	--	nn	--	--	--	nn	--	--	--	--	--	--	--	np	--	--	--	--	--	NP	np
40641	<lmxll>	ll	--	ll	ll	LM	ll	lm	LM	ll	--	--	ll	ll	ll	--	ll	ll	--	ll	ll	ll	--	ll	ll	ll	ll	lm	lm	ll	--	lm	lm	ll	--	lm	--	lm	--	--	LM	ll	ll	ll	ll	ll	ll	LM	ll
40659	<lmxll>	ll	ll	ll	ll	ll	lm	LM	--	--	--	ll	ll	ll	lm	lm	ll	ll	--	ll	--	lm	LM	--	ll	lm	ll	LM	ll	--	lm	lm	--	lm	lm	lm	--	ll	--	lm	--	LM	ll	ll	LM	--	--	ll	ll
40678	<lmxll>	lm	lm	ll	--	ll	lm	lm	lm	lm	LM	LM	ll	ll	lm	ll	ll	ll	lm	lm	--	lm	lm	ll	lm	lm	lm	lm	lm	ll	ll	ll	lm	ll	LM	lm	ll	lm	ll	ll	--	ll	ll	ll	--	lm	lm	--	lm
40753	<lmxll>	--	lm	lm	LM	lm	ll	ll	--	ll	--	lm	lm	lm	lm	lm	--	ll	lm	LM	--	ll	LM	--	lm	ll	--	--	lm	lm	--	ll	--	ll	--	--	LM	LM	--	lm	--	ll	ll	--	lm	--	ll	lm	ll
40766	<lmxll>	lm	LM	lm	lm	ll	lm	ll	--	lm	--	LM	--	ll	ll	ll	ll	ll	ll	lm	ll	ll	LM	ll	lm	LM	ll	lm	ll	ll	ll	lm	ll	lm	lm	--	lm	--	ll	ll	ll	lm	--	lm	ll	--	ll	ll	lm
40784	<nnxnp>	np	np	np	--	--	--	np	--	np	--	--	--	--	--	--	--	np	np	np	np	--	--	--	np	--	np	--	np	--	--	np	--	--	--	np	np	--	np	--	np	np	--	--	np	np	np	--	np
40831	<lmxll>	--	--	ll	--	--	--	--	--	--	--	--	--	--	--	--	--	--	--	--	--	--	--	--	--	--	--	--	--	--	--	--	--	--	ll	--	--	--	ll	LM	--	--	--	--	--	ll	--	lm	--
40845	<lmxll>	ll	ll	lm	--	ll	ll	--	--	--	--	LM	--	--	ll	--	--	LM	--	--	ll	--	--	--	lm	--	ll	--	LM	LM	--	ll	ll	lm	--	LM	lm	LM	lm	--	ll	ll	ll	--	--	--	ll	LM	LM
40852	<lmxll>	lm	ll	lm	lm	--	ll	--	--	lm	lm	--	--	--	ll	ll	--	--	lm	--	--	lm	lm	--	lm	--	lm	LM	--	LM	lm	ll	lm	ll	lm	lm	LM	LM	lm	--	LM	ll	LM	LM	--	lm	--	--	lm
40861	<lmxll>	LM	--	--	lm	--	ll	ll	lm	LM	--	--	--	ll	ll	--	--	lm	ll	--	--	--	--	--	lm	--	ll	--	ll	--	--	LM	--	lm	--	ll	--	--	--	--	--	--	ll	ll	--	ll	--	--	ll
40883	<lmxll>	--	LM	ll	--	--	LM	--	--	ll	--	ll	--	ll	ll	LM	--	ll	ll	ll	ll	--	ll	--	ll	--	ll	--	ll	--	ll	ll	ll	--	--	--	--	lm	--	--	ll	--	lm	ll	--	--	ll	ll	ll
40894	<lmxll>	ll	LM	ll	lm	ll	ll	ll	--	ll	ll	lm	ll	ll	ll	ll	--	ll	ll	lm	LM	ll	lm	--	lm	ll	ll	lm	lm	ll	lm	ll	lm	ll	--	ll	ll	LM	ll	--	lm	LM	ll	lm	ll	lm	ll	lm	ll
40958	<nnxnp>	nn	nn	nn	nn	nn	nn	--	nn	nn	--	--	--	nn	nn	nn	nn	nn	nn	nn	nn	nn	--	nn	nn	nn	nn	nn	nn	nn	nn	nn	nn	nn	nn	nn	nn	nn	--	nn	nn	nn	nn	nn	--	nn	nn	nn	nn
41028	<lmxll>	LM	lm	lm	LM	lm	ll	--	LM	lm	--	--	ll	LM	lm	--	lm	ll	ll	LM	ll	--	lm	lm	lm	lm	LM	lm	LM	lm	lm	ll	--	ll	lm	ll	lm	ll	--	LM	ll	lm	ll	ll	ll	ll	lm	ll	ll
41234	<nnxnp>	--	--	--	--	--	--	--	--	--	--	--	--	--	--	--	--	--	--	--	--	--	--	--	--	--	--	--	--	--	--	--	--	--	--	--	--	--	--	--	--	--	--	--	--	--	--	--	--
41319	<lmxll>	--	ll	lm	ll	LM	LM	LM	--	lm	--	--	ll	ll	ll	--	--	--	--	--	--	--	--	--	lm	ll	ll	lm	ll	--	--	ll	LM	lm	LM	--	--	ll	--	ll	--	ll	ll	--	--	ll	lm	LM	ll
41406	<lmxll>	ll	ll	ll	ll	ll	ll	ll	--	ll	--	--	--	ll	ll	--	--	ll	ll	--	--	ll	--	ll	ll	ll	ll	--	ll	ll	--	ll	--	ll	ll	--	ll	ll	--	--	ll	ll	ll	ll	--	ll	ll	ll	ll
41420	<lmxll>	LM	ll	lm	lm	--	ll	--	--	LM	--	--	--	--	ll	ll	ll	--	lm	--	--	lm	lm	--	lm	--	--	lm	--	lm	lm	ll	lm	ll	LM	lm	--	lm	lm	LM	--	ll	lm	lm	--	lm	--	--	lm
41430	<lmxll>	--	--	ll	--	--	--	lm	--	--	--	--	--	ll	ll	--	--	LM	--	--	--	lm	--	--	lm	--	LM	--	--	--	--	LM	--	--	--	--	--	--	--	ll	ll	--	ll	lm	--	--	--	LM	lm
41461	<lmxll>	ll	lm	lm	ll	--	ll	LM	ll	ll	ll	ll	ll	ll	ll	lm	ll	ll	ll	lm	ll	ll	LM	ll	ll	lm	lm	lm	ll	ll	ll	LM	ll	lm	ll	ll	ll	ll	ll	--	--	ll	LM	ll	lm	--	ll	ll	ll
41542	<lmxll>	--	--	--	lm	lm	ll	ll	--	lm	--	--	--	lm	LM	lm	--	lm	ll	lm	--	lm	lm	--	--	lm	lm	ll	ll	lm	ll	lm	lm	ll	--	ll	LM	--	--	ll	--	ll	ll	--	--	lm	--	--	--
41564	<lmxll>	ll	lm	ll	ll	ll	lm	ll	--	--	ll	lm	lm	lm	ll	ll	--	ll	ll	lm	LM	ll	LM	--	LM	ll	ll	lm	ll	ll	ll	LM	lm	ll	lm	ll	LM	LM	ll	ll	ll	lm	ll	lm	ll	LM	ll	lm	lm
41570	<lmxll>	ll	ll	lm	--	lm	lm	ll	LM	LM	--	LM	--	--	ll	--	--	lm	LM	LM	--	lm	lm	ll	--	--	LM	LM	--	lm	--	--	lm	lm	--	--	--	ll	LM	--	lm	LM	ll	--	ll	lm	--	lm	lm
41648	<lmxll>	ll	LM	LM	ll	ll	ll	ll	--	lm	--	lm	--	--	--	--	ll	ll	ll	--	ll	ll	--	ll	LM	lm	ll	--	ll	ll	ll	lm	ll	ll	lm	ll	--	ll	ll	ll	--	lm	--	--	ll	--	ll	ll	LM
41678	<lmxll>	--	ll	LM	--	ll	--	ll	--	--	--	--	--	lm	--	--	--	ll	LM	lm	lm	--	ll	--	ll	LM	ll	--	ll	--	--	--	--	ll	--	LM	--	--	--	ll	--	ll	--	ll	--	LM	--	--	lm
41683	<lmxll>	--	--	lm	lm	LM	--	ll	--	ll	--	--	lm	lm	lm	--	lm	ll	ll	lm	lm	ll	LM	--	lm	ll	lm	--	lm	lm	--	--	--	ll	--	LM	LM	--	ll	lm	--	ll	--	ll	--	--	ll	--	ll
41723	<lmxll>	ll	--	ll	ll	ll	ll	ll	--	ll	--	--	ll	ll	--	--	--	ll	--	ll	--	ll	--	--	--	--	ll	--	ll	--	ll	--	--	ll	--	ll	--	--	--	ll	ll	ll	--	--	--	--	--	--	--
41733	<lmxll>	ll	LM	ll	ll	lm	ll	LM	lm	ll	ll	ll	ll	lm	ll	lm	lm	ll	ll	ll	--	ll	LM	--	ll	lm	ll	lm	lm	--	ll	lm	lm	ll	lm	lm	ll	ll	LM	lm	lm	ll	ll	--	--	ll	ll	LM	ll
41735	<lmxll>	ll	--	--	lm	--	--	--	ll	ll	--	--	lm	--	--	--	--	ll	--	--	--	lm	--	--	--	--	--	--	lm	LM	lm	--	lm	lm	LM	lm	--	--	--	LM	LM	ll	ll	lm	lm	--	--	--	--
41854	<nnxnp>	--	--	--	--	--	--	--	nn	nn	--	--	--	nn	nn	nn	--	--	--	nn	--	--	--	--	--	--	--	--	nn	--	--	--	--	nn	--	--	--	nn	--	nn	--	--	--	--	--	--	--	--	--
41888	<lmxll>	LM	lm	ll	ll	LM	--	ll	ll	ll	--	lm	ll	lm	lm	ll	lm	ll	lm	ll	ll	--	lm	ll	LM	ll	ll	ll	ll	--	LM	lm	lm	lm	ll	lm	LM	LM	lm	lm	ll	LM	lm	LM	ll	ll	LM	ll	lm
41912	<lmxll>	ll	ll	ll	ll	lm	lm	lm	lm	lm	ll	ll	ll	ll	lm	lm	ll	ll	ll	ll	ll	lm	LM	--	ll	lm	ll	LM	ll	lm	lm	lm	ll	lm	lm	lm	LM	--	ll	LM	ll	ll	ll	--	lm	--	lm	ll	ll
41946	<lmxll>	lm	lm	lm	LM	lm	lm	ll	LM	ll	ll	lm	ll	lm	ll	--	lm	ll	--	LM	ll	ll	lm	lm	lm	LM	ll	ll	lm	lm	ll	ll	ll	ll	lm	ll	ll	lm	--	lm	ll	ll	lm	LM	lm	LM	ll	ll	lm
41956	<lmxll>	lm	lm	lm	lm	lm	lm	ll	--	ll	--	LM	--	lm	ll	lm	ll	ll	lm	LM	ll	ll	lm	lm	lm	lm	ll	ll	lm	lm	ll	ll	ll	ll	lm	ll	--	LM	lm	LM	ll	ll	LM	--	LM	lm	ll	ll	lm
41988	<lmxll>	ll	LM	ll	--	lm	ll	ll	LM	ll	ll	--	--	ll	ll	LM	lm	lm	ll	ll	ll	ll	LM	ll	ll	ll	ll	ll	ll	ll	ll	lm	lm	lm	lm	lm	LM	lm	--	--	ll	ll	ll	ll	ll	ll	ll	lm	ll
41992	<lmxll>	lm	--	ll	--	--	ll	--	LM	lm	--	lm	--	--	--	--	ll	lm	--	ll	--	--	LM	ll	--	ll	ll	--	ll	--	ll	--	--	--	ll	ll	ll	ll	--	ll	ll	LM	--	--	--	--	lm	ll	ll
42007	<nnxnp>	nn	--	np	nn	--	nn	--	NP	NP	nn	--	nn	np	np	NP	--	nn	nn	np	np	np	np	np	nn	np	np	--	np	nn	np	--	np	nn	--	--	nn	--	--	--	np	nn	--	nn	NP	nn	nn	np	nn
42084	<nnxnp>	nn	nn	NP	--	nn	nn	nn	--	nn	--	--	--	--	nn	--	--	--	nn	nn	nn	nn	nn	--	nn	nn	nn	nn	nn	--	nn	--	nn	nn	nn	nn	nn	nn	--	NP	nn	nn	--	--	--	nn	nn	nn	nn
42101	<lmxll>	ll	LM	ll	LM	ll	lm	ll	LM	lm	--	--	ll	lm	ll	ll	ll	--	--	ll	ll	--	LM	--	LM	lm	ll	LM	LM	ll	ll	--	lm	ll	--	lm	--	lm	ll	ll	ll	ll	ll	--	--	ll	--	--	ll
42146	<lmxll>	lm	lm	ll	ll	lm	lm	lm	--	ll	--	ll	ll	ll	ll	LM	ll	lm	ll	lm	ll	lm	ll	lm	ll	ll	ll	ll	ll	ll	ll	ll	ll	lm	ll	ll	ll	lm	ll	--	ll	ll	lm	ll	LM	ll	lm	ll	ll
42177	<lmxll>	--	ll	ll	--	ll	ll	ll	--	ll	--	ll	ll	ll	ll	ll	--	--	ll	--	--	--	--	ll	ll	ll	ll	ll	ll	--	--	ll	ll	ll	--	--	ll	ll	--	--	ll	ll	ll	ll	ll	ll	ll	ll	ll
42188	<lmxll>	--	LM	lm	ll	ll	ll	lm	--	ll	--	--	--	ll	ll	--	--	--	ll	--	--	ll	ll	--	--	--	lm	LM	ll	ll	ll	LM	ll	lm	ll	--	ll	ll	--	ll	LM	--	--	--	lm	--	lm	ll	--
42199	<lmxll>	lm	ll	ll	ll	ll	ll	ll	LM	ll	--	ll	LM	ll	ll	lm	ll	ll	LM	ll	lm	LM	ll	lm	lm	ll	LM	ll	lm	lm	lm	lm	ll	lm	lm	ll	LM	ll	ll	lm	lm	LM	ll	--	lm	lm	--	lm	lm
42256	<lmxll>	lm	ll	ll	LM	lm	ll	ll	--	LM	--	lm	lm	ll	ll	--	ll	LM	ll	ll	lm	lm	ll	--	lm	ll	ll	lm	lm	--	lm	lm	LM	lm	lm	ll	ll	--	lm	lm	ll	ll	ll	ll	ll	--	lm	ll	ll
42266	<nnxnp>	--	--	nn	nn	--	--	--	--	nn	--	nn	--	nn	nn	--	--	--	nn	--	--	nn	--	nn	--	nn	nn	--	nn	nn	nn	nn	nn	nn	nn	--	--	--	--	--	nn	nn	--	--	nn	nn	--	nn	nn
42294	<lmxll>	ll	--	LM	ll	--	--	--	ll	ll	--	lm	LM	LM	LM	ll	lm	ll	lm	--	lm	lm	lm	ll	ll	LM	ll	lm	--	--	--	lm	--	ll	--	--	--	ll	--	ll	--	--	LM	--	--	ll	ll	ll	lm
42327	<nnxnp>	--	--	--	--	--	--	--	--	--	--	--	--	--	np	--	--	np	np	--	--	--	--	--	--	--	--	--	--	--	--	--	--	--	--	--	--	--	--	--	--	--	--	--	--	np	--	--	--
42339	<nnxnp>	nn	--	np	nn	NP	nn	nn	--	NP	--	--	--	nn	np	nn	--	nn	--	--	--	np	--	--	--	nn	NP	NP	nn	nn	--	nn	nn	NP	--	np	nn	NP	--	--	nn	--	--	--	--	nn	--	--	nn
42426	<lmxll>	--	ll	lm	--	--	--	lm	--	--	--	--	ll	--	ll	--	--	ll	--	--	--	LM	ll	--	LM	lm	lm	lm	--	LM	ll	LM	--	LM	--	LM	--	lm	ll	--	--	ll	--	--	--	ll	ll	LM	ll
42496	<lmxll>	ll	--	ll	lm	ll	lm	ll	lm	LM	--	ll	ll	lm	ll	ll	ll	lm	LM	ll	ll	ll	lm	ll	lm	LM	ll	LM	LM	ll	ll	ll	lm	ll	ll	lm	ll	ll	ll	ll	ll	ll	--	lm	lm	ll	ll	ll	ll
42506	<lmxll>	ll	--	lm	lm	lm	--	ll	--	lm	--	ll	ll	LM	ll	LM	--	ll	LM	ll	--	lm	ll	--	LM	LM	lm	ll	ll	ll	ll	lm	--	lm	--	LM	lm	--	lm	ll	--	ll	ll	lm	--	ll	ll	lm	ll
42520	<nnxnp>	--	nn	nn	--	nn	--	nn	nn	--	--	nn	--	--	--	--	--	nn	--	--	--	--	--	--	--	--	nn	--	--	--	nn	--	--	--	--	nn	--	--	--	--	--	--	np	--	nn	nn	--	nn	nn
42544	<lmxll>	--	--	--	--	--	--	--	--	--	--	--	LM	--	--	--	--	--	--	--	lm	--	--	--	--	--	lm	--	--	lm	--	--	--	ll	--	--	--	--	--	--	--	--	lm	--	--	--	--	--	lm
42559	<lmxll>	--	--	ll	ll	ll	ll	ll	--	--	--	--	--	ll	--	ll	--	ll	ll	ll	--	ll	--	ll	ll	--	ll	ll	ll	ll	ll	ll	--	ll	--	ll	ll	ll	--	ll	--	ll	--	--	--	--	--	ll	ll
42606	<lmxll>	ll	lm	ll	LM	LM	--	lm	ll	ll	LM	ll	lm	--	ll	LM	lm	--	lm	ll	--	lm	lm	--	lm	ll	lm	ll	lm	lm	ll	lm	--	LM	LM	ll	--	--	--	--	ll	ll	ll	LM	lm	lm	--	--	lm
42639	<lmxll>	lm	LM	LM	ll	--	lm	--	--	--	--	--	--	ll	ll	--	LM	--	lm	--	--	ll	--	--	--	--	lm	--	--	--	--	LM	--	ll	LM	--	--	ll	ll	--	--	LM	--	lm	ll	--	LM	LM	ll
42644	<lmxll>	--	--	--	LM	--	ll	--	--	--	--	--	ll	ll	--	--	--	--	--	--	--	--	--	--	--	--	--	lm	--	--	--	ll	--	ll	--	--	--	--	ll	--	--	--	--	--	--	LM	--	LM	--
42648	<lmxll>	ll	ll	ll	ll	ll	ll	ll	ll	ll	ll	ll	ll	ll	ll	ll	ll	ll	ll	--	ll	ll	ll	ll	ll	ll	ll	--	ll	ll	ll	ll	ll	ll	ll	ll	ll	ll	--	ll	ll	ll	ll	ll	ll	ll	ll	ll	ll
42687	<lmxll>	--	--	--	--	--	--	--	--	ll	--	--	LM	lm	lm	--	--	--	--	--	--	--	--	--	lm	--	ll	--	LM	--	--	ll	--	--	ll	lm	ll	--	ll	--	lm	--	ll	ll	LM	ll	ll	lm	ll
42724	<lmxll>	--	--	--	--	--	--	LM	--	--	--	--	--	--	--	--	--	--	--	ll	--	--	--	--	ll	ll	ll	--	ll	--	--	--	--	--	--	--	--	--	--	--	--	--	--	--	--	--	--	--	--
42781	<lmxll>	--	ll	lm	LM	lm	LM	ll	ll	ll	--	--	--	ll	ll	--	--	lm	--	ll	LM	ll	--	--	ll	ll	ll	--	ll	LM	--	--	ll	ll	ll	--	ll	ll	--	ll	ll	lm	--	--	--	lm	ll	ll	ll
42801	<lmxll>	ll	--	ll	ll	lm	--	LM	lm	--	--	--	--	lm	ll	lm	--	--	ll	ll	--	--	LM	--	ll	ll	ll	lm	ll	ll	--	lm	LM	ll	--	LM	ll	--	--	--	lm	ll	ll	ll	ll	--	ll	lm	ll
42814	<lmxll>	ll	--	ll	--	--	--	ll	--	ll	--	--	--	ll	--	--	--	ll	--	ll	--	ll	--	ll	ll	ll	ll	--	--	ll	ll	ll	--	--	--	--	--	ll	ll	ll	ll	ll	--	ll	ll	ll	--	ll	ll
42817	<lmxll>	--	--	--	--	--	ll	--	--	--	ll	--	--	--	lm	--	--	--	--	--	ll	--	--	--	--	--	--	ll	--	--	--	--	--	ll	--	--	LM	--	--	lm	--	--	ll	--	--	--	--	--	--
42824	<lmxll>	--	--	ll	--	--	--	ll	--	--	--	--	--	ll	ll	ll	--	--	--	--	ll	ll	--	ll	ll	--	ll	--	ll	ll	--	ll	--	ll	--	ll	ll	--	ll	ll	--	--	--	ll	ll	ll	--	--	--
42857	<lmxll>	--	--	ll	--	--	--	--	--	--	--	--	ll	lm	--	--	--	--	--	ll	--	--	--	--	lm	--	ll	--	ll	ll	--	ll	ll	LM	lm	LM	lm	--	ll	--	--	--	lm	--	--	lm	--	--	LM
42879	<nnxnp>	--	--	--	--	--	--	--	--	--	--	--	--	--	np	--	--	--	--	--	--	--	--	--	--	--	--	--	--	--	--	--	--	--	--	--	--	--	--	--	--	--	--	--	--	--	--	--	--
42883	<hkxhk>	hk	--	hk	--	--	--	hk	--	--	--	hk	--	hk	--	--	--	--	kk	--	HK	hk	--	--	HK	--	HK	--	HK	HK	HK	hk	hk	hk	--	--	--	--	--	--	hk	hk	hk	hk	--	hk	HK	hk	hk
42916	<lmxll>	ll	LM	ll	lm	ll	lm	ll	LM	lm	--	lm	ll	lm	ll	ll	--	lm	lm	ll	ll	ll	LM	ll	lm	lm	ll	lm	LM	ll	ll	ll	--	ll	ll	LM	--	--	ll	--	ll	ll	ll	lm	ll	ll	--	ll	ll
42944	<lmxll>	--	--	ll	--	LM	--	--	--	--	--	ll	--	--	--	--	--	ll	ll	--	--	--	--	ll	--	lm	--	--	lm	--	--	--	--	ll	--	ll	--	lm	--	--	ll	--	--	--	--	lm	ll	--	ll
42976	<lmxll>	lm	--	--	LM	ll	ll	--	--	--	--	ll	ll	lm	--	LM	ll	ll	ll	ll	--	--	LM	ll	ll	lm	--	--	lm	ll	--	ll	ll	--	--	ll	ll	lm	ll	--	ll	lm	LM	ll	--	lm	ll	ll	ll
43030	<lmxll>	lm	lm	lm	ll	ll	LM	lm	ll	lm	lm	--	ll	ll	ll	ll	lm	ll	LM	lm	ll	ll	ll	ll	lm	lm	lm	lm	lm	--	LM	lm	lm	ll	lm	lm	lm	lm	ll	ll	lm	lm	lm	lm	ll	lm	LM	lm	lm
43058	<lmxll>	lm	--	ll	ll	--	--	ll	--	lm	--	LM	--	--	ll	ll	--	ll	ll	lm	--	ll	--	lm	lm	--	ll	--	ll	LM	--	LM	--	lm	ll	ll	LM	--	--	--	lm	ll	ll	ll	--	--	--	ll	ll
43064	<nnxnp>	--	--	--	--	--	--	--	--	--	--	--	--	--	--	--	--	--	--	--	--	--	np	--	--	--	--	--	--	--	--	--	--	--	--	--	--	--	--	--	--	--	--	--	--	--	--	--	--
43070	<lmxll>	--	--	LM	--	ll	--	--	--	--	--	--	--	--	--	--	--	--	--	--	--	--	--	--	LM	--	ll	--	--	--	ll	LM	LM	--	--	--	--	ll	--	--	--	--	ll	--	--	ll	--	--	--
43105	<lmxll>	ll	ll	ll	ll	LM	--	LM	--	LM	--	--	--	ll	--	LM	ll	--	LM	ll	--	lm	--	LM	ll	--	ll	LM	ll	lm	ll	lm	ll	lm	--	--	--	--	ll	ll	--	LM	ll	lm	--	ll	ll	--	lm
43144	<lmxll>	LM	LM	LM	--	ll	LM	ll	lm	lm	--	--	--	ll	ll	ll	ll	--	ll	lm	--	ll	lm	ll	lm	LM	ll	lm	ll	lm	--	lm	ll	lm	--	--	lm	--	--	--	--	LM	--	lm	ll	ll	ll	ll	lm
43166	<nnxnp>	np	--	nn	NP	--	--	nn	--	--	--	--	nn	np	NP	--	--	--	--	--	--	--	--	nn	nn	--	nn	--	np	--	--	--	--	--	nn	--	--	--	--	np	NP	nn	NP	--	nn	nn	--	nn	--
43170	<nnxnp>	NP	--	--	--	np	--	--	--	--	--	--	--	--	NP	--	--	--	nn	np	--	nn	--	--	--	NP	--	--	--	--	--	--	--	--	--	--	--	--	nn	--	--	--	--	--	--	--	--	np	--
43202	<lmxll>	ll	ll	ll	ll	ll	lm	ll	ll	ll	--	--	--	lm	lm	ll	ll	lm	LM	ll	ll	--	--	lm	ll	lm	lm	lm	lm	lm	ll	--	--	ll	LM	--	lm	ll	LM	LM	ll	--	lm	ll	ll	ll	lm	ll	ll
43308	<lmxll>	ll	lm	--	lm	--	--	ll	--	lm	--	--	ll	LM	ll	--	ll	lm	--	ll	--	ll	--	--	LM	LM	ll	lm	lm	ll	ll	ll	LM	ll	ll	--	--	LM	--	--	--	ll	ll	--	LM	--	--	ll	ll
43357	<lmxll>	ll	--	ll	--	--	--	ll	ll	--	--	ll	--	ll	ll	--	ll	--	ll	ll	--	--	--	ll	ll	--	ll	--	--	--	--	--	ll	ll	--	--	--	--	--	--	--	ll	ll	--	ll	--	ll	ll	--
43415	<lmxll>	ll	ll	ll	ll	ll	ll	ll	--	ll	--	ll	ll	ll	ll	ll	ll	ll	--	--	ll	ll	--	ll	ll	ll	ll	ll	ll	ll	ll	ll	ll	ll	ll	ll	ll	ll	ll	ll	ll	ll	--	ll	ll	ll	ll	ll	ll
43436	<lmxll>	lm	--	ll	--	--	LM	lm	LM	lm	lm	lm	ll	LM	--	ll	ll	--	--	--	--	--	LM	ll	lm	lm	LM	LM	--	ll	ll	ll	LM	ll	lm	lm	ll	lm	--	--	LM	ll	LM	ll	--	LM	LM	lm	lm
43588	<lmxll>	--	--	ll	ll	ll	--	--	--	--	--	--	ll	ll	--	--	--	ll	ll	--	--	ll	--	ll	--	--	ll	--	ll	ll	--	ll	--	--	--	--	--	--	--	ll	ll	ll	--	--	--	ll	ll	--	ll
43617	<lmxll>	ll	--	lm	lm	ll	lm	lm	--	ll	--	--	lm	ll	LM	LM	lm	ll	ll	lm	lm	ll	--	LM	--	LM	LM	lm	lm	--	LM	ll	ll	ll	lm	LM	--	--	--	lm	lm	ll	ll	ll	ll	lm	--	--	lm
43620	<lmxll>	--	--	--	--	--	--	ll	--	--	--	--	--	--	ll	--	--	--	--	--	--	ll	--	--	--	--	--	--	--	--	--	--	--	--	--	--	--	--	--	--	--	ll	--	--	--	--	--	--	--
43698	<lmxll>	ll	ll	LM	ll	lm	LM	LM	--	lm	ll	--	lm	ll	ll	--	lm	ll	ll	lm	ll	ll	lm	ll	lm	ll	ll	ll	lm	ll	LM	lm	lm	ll	lm	ll	ll	--	ll	--	lm	ll	ll	LM	--	lm	ll	lm	ll
43723	<hkxhk>	hk	--	hk	hh	hk	hk	hh	--	hh	--	HK	hh	kk	kk	hh	--	hk	kk	HK	--	hk	kk	HK	hk	--	hh	hh	hh	hk	kk	kk	--	kk	hk	hk	HK	kk	--	HK	hh	kk	kk	--	hh	--	--	hh	kk
43730	<nnxnp>	np	np	np	np	np	np	NP	np	NP	NP	np	--	NP	np	--	--	np	np	NP	nn	np	NP	NP	np	np	np	np	--	np	np	np	nn	NP	np	np	--	np	--	--	NP	NP	--	np	np	--	--	NP	--
43739	<lmxll>	lm	lm	ll	ll	lm	--	ll	--	ll	--	ll	LM	ll	lm	ll	LM	ll	LM	ll	ll	ll	LM	--	LM	--	ll	--	ll	lm	ll	lm	--	lm	lm	LM	ll	lm	ll	LM	ll	ll	ll	--	ll	ll	ll	ll	lm
43746	<lmxll>	--	--	LM	LM	--	--	--	--	--	--	--	lm	--	lm	--	lm	lm	--	--	lm	--	--	lm	--	--	lm	LM	ll	--	LM	ll	ll	--	--	--	LM	--	--	ll	--	--	--	--	--	LM	LM	--	ll
43810	<lmxll>	--	ll	ll	--	ll	--	--	--	ll	ll	--	--	ll	ll	--	--	ll	--	--	--	ll	ll	--	--	ll	ll	ll	ll	ll	--	ll	ll	ll	--	ll	--	--	ll	ll	ll	ll	--	ll	ll	ll	--	ll	ll
43857	<nnxnp>	--	nn	nn	nn	np	nn	np	NP	nn	--	--	--	NP	nn	nn	nn	NP	--	np	--	NP	nn	NP	nn	NP	np	nn	np	np	--	nn	--	nn	np	--	--	--	--	nn	np	nn	NP	--	--	--	np	--	np
43934	<lmxll>	--	--	lm	--	--	lm	ll	LM	--	--	--	--	ll	--	LM	--	--	ll	--	LM	ll	lm	--	--	--	lm	--	--	--	--	ll	--	ll	lm	--	--	--	--	--	--	--	ll	ll	--	--	--	ll	lm
43981	<nnxnp>	--	--	NP	--	--	--	--	--	np	--	nn	--	nn	--	--	--	--	--	--	--	np	--	--	--	--	--	--	nn	--	np	np	--	nn	--	--	--	--	--	--	nn	nn	nn	NP	--	nn	--	--	NP
43993	<nnxnp>	--	--	--	--	np	--	--	np	--	--	--	--	--	np	--	--	--	--	--	--	--	--	--	--	--	np	--	--	--	np	np	--	np	--	--	--	--	--	--	--	--	np	--	--	np	--	--	np
44016	<lmxll>	lm	ll	lm	ll	lm	--	lm	LM	lm	--	--	--	ll	lm	--	--	--	LM	lm	--	lm	LM	lm	lm	--	--	lm	LM	LM	lm	LM	LM	--	LM	--	lm	lm	LM	--	lm	lm	lm	--	--	--	--	--	LM
44034	<lmxll>	--	ll	ll	--	--	ll	ll	--	ll	--	--	--	--	--	--	--	--	ll	ll	--	--	--	ll	ll	ll	--	--	ll	ll	--	ll	--	ll	--	ll	ll	--	--	--	--	--	--	--	ll	--	--	--	ll
44126	<lmxll>	--	--	ll	--	--	ll	ll	--	ll	--	--	--	ll	--	--	ll	--	--	--	--	--	--	--	--	--	--	ll	ll	ll	ll	--	ll	ll	--	--	--	--	--	--	ll	ll	--	ll	--	ll	--	ll	ll
44176	<nnxnp>	np	--	nn	NP	--	--	nn	--	nn	--	--	--	nn	np	np	--	--	--	nn	nn	NP	--	--	--	--	--	nn	nn	--	--	nn	--	nn	--	NP	--	--	--	--	np	nn	nn	--	nn	--	--	nn	np
44225	<lmxll>	--	lm	ll	lm	ll	LM	ll	--	LM	--	--	--	lm	ll	--	--	lm	LM	ll	ll	ll	lm	ll	lm	lm	ll	lm	LM	--	ll	ll	lm	ll	--	lm	--	LM	--	ll	ll	ll	ll	LM	ll	ll	--	ll	ll
44271	<lmxll>	ll	LM	lm	lm	lm	lm	ll	--	ll	--	ll	ll	ll	lm	LM	ll	ll	ll	ll	lm	ll	lm	ll	ll	lm	lm	ll	ll	ll	lm	lm	lm	lm	LM	lm	ll	lm	ll	lm	ll	ll	ll	ll	ll	lm	ll	ll	lm
44328	<lmxll>	--	ll	lm	ll	lm	--	LM	--	lm	--	ll	--	ll	ll	lm	--	lm	lm	ll	--	ll	lm	ll	LM	ll	ll	LM	lm	ll	LM	ll	lm	lm	--	ll	lm	ll	--	ll	--	ll	--	--	LM	ll	--	lm	ll
44349	<lmxll>	ll	LM	ll	ll	ll	LM	--	LM	ll	--	--	--	lm	lm	ll	--	lm	lm	lm	ll	ll	LM	--	ll	ll	ll	--	--	--	lm	lm	lm	LM	ll	lm	--	LM	--	lm	--	--	LM	ll	lm	LM	lm	ll	lm
44569	<lmxll>	ll	--	ll	--	--	lm	lm	--	--	--	--	ll	lm	lm	--	--	--	--	ll	lm	--	--	LM	--	--	lm	ll	--	ll	lm	ll	--	lm	--	--	ll	lm	--	LM	LM	--	ll	--	ll	--	lm	--	--
44597	<lmxll>	--	--	lm	--	--	--	lm	--	--	--	--	--	--	ll	--	--	--	--	--	--	--	--	--	lm	--	ll	--	--	LM	--	ll	--	ll	--	--	--	--	--	--	--	--	--	--	--	--	--	--	--
44643	<lmxll>	--	ll	ll	--	--	--	ll	--	--	--	ll	--	ll	--	--	--	ll	ll	ll	--	--	--	--	ll	--	ll	--	--	ll	ll	ll	--	ll	--	--	ll	--	--	--	ll	--	--	--	--	ll	--	ll	ll
44657	<hkxhk>	hk	--	hk	hk	hk	HK	HK	hk	hk	--	hh	hk	HK	HK	hk	hk	HK	hk	hk	HK	hk	hk	--	hk	HK	HK	hh	hk	HK	HK	hk	HK	hk	HK	hk	hk	HK	--	hk	hk	HK	--	hk	HK	hk	hk	hk	hk
44687	<lmxll>	ll	--	ll	--	LM	ll	ll	--	ll	--	ll	ll	ll	lm	--	ll	ll	ll	ll	--	ll	--	ll	ll	LM	--	ll	ll	ll	ll	ll	--	LM	--	ll	ll	--	ll	--	lm	--	ll	ll	ll	--	--	ll	ll
44689	<nnxnp>	--	--	nn	nn	--	nn	nn	--	--	--	--	nn	nn	nn	nn	nn	--	--	nn	--	nn	nn	--	--	nn	nn	nn	--	nn	nn	nn	--	nn	--	nn	nn	--	--	--	--	nn	nn	nn	--	--	--	--	nn
44696	<lmxll>	ll	ll	ll	--	ll	--	ll	--	ll	--	ll	--	ll	ll	--	--	ll	--	ll	ll	ll	ll	--	ll	ll	ll	ll	ll	ll	--	--	ll	ll	ll	ll	--	--	ll	--	--	ll	ll	ll	ll	ll	ll	ll	ll
44706	<lmxll>	ll	lm	ll	ll	ll	LM	ll	ll	lm	ll	lm	lm	ll	ll	ll	ll	lm	lm	--	LM	ll	LM	--	ll	lm	ll	ll	ll	lm	ll	lm	LM	ll	ll	LM	ll	ll	--	lm	lm	ll	LM	ll	lm	--	lm	LM	lm
44723	<lmxll>	--	--	lm	lm	--	ll	--	LM	LM	--	ll	lm	--	--	LM	lm	LM	--	lm	LM	ll	lm	ll	ll	ll	ll	ll	lm	--	ll	--	ll	ll	--	ll	lm	ll	ll	--	lm	--	--	--	--	--	--	--	ll
44732	<lmxll>	--	ll	LM	--	--	--	--	--	lm	--	--	--	--	ll	--	--	--	--	--	--	lm	lm	--	--	--	LM	lm	--	--	LM	ll	--	ll	LM	ll	--	LM	--	LM	--	ll	LM	--	--	--	--	--	LM
44747	<lmxll>	ll	lm	ll	lm	lm	--	ll	ll	LM	--	ll	lm	ll	--	--	--	ll	lm	lm	LM	ll	--	ll	ll	lm	ll	--	--	ll	LM	ll	LM	ll	--	--	ll	ll	ll	--	ll	ll	lm	ll	--	lm	--	ll	ll
44765	<lmxll>	--	ll	ll	ll	--	--	ll	--	ll	--	--	--	ll	ll	--	ll	ll	ll	--	ll	ll	ll	--	--	ll	--	--	ll	ll	--	--	--	ll	--	--	ll	ll	ll	--	--	ll	ll	ll	--	--	ll	--	ll
44828	<lmxll>	ll	LM	ll	ll	ll	lm	ll	ll	lm	--	--	LM	ll	ll	ll	ll	LM	lm	--	lm	--	lm	ll	ll	lm	ll	ll	ll	lm	ll	LM	lm	ll	ll	lm	ll	ll	lm	--	--	ll	LM	ll	--	lm	lm	LM	LM
44860	<lmxll>	--	--	ll	--	--	--	--	ll	ll	--	LM	--	--	--	ll	--	--	--	--	lm	--	--	--	--	ll	--	lm	--	ll	--	ll	--	lm	ll	--	--	--	ll	LM	--	--	--	--	ll	LM	--	--	--
44873	<lmxll>	--	lm	lm	lm	lm	--	ll	--	LM	ll	LM	lm	LM	LM	lm	--	ll	lm	lm	--	--	LM	--	lm	ll	ll	--	lm	LM	--	ll	--	ll	--	lm	--	--	--	lm	--	ll	--	--	--	--	--	--	ll
44893	<lmxll>	--	--	ll	--	--	ll	--	--	ll	--	--	--	ll	ll	--	--	--	--	--	--	--	--	ll	--	ll	--	--	ll	--	--	--	--	--	--	ll	--	--	ll	--	--	ll	--	ll	--	--	--	--	ll
44911	<lmxll>	--	--	LM	--	--	--	ll	--	--	--	--	LM	ll	ll	ll	ll	ll	--	--	--	ll	LM	--	--	--	ll	LM	--	ll	--	LM	ll	--	--	ll	--	ll	ll	ll	ll	--	--	--	ll	--	ll	ll	--
44952	<lmxll>	ll	ll	lm	--	ll	ll	lm	lm	lm	--	lm	--	LM	ll	LM	ll	lm	--	lm	LM	lm	ll	lm	ll	lm	lm	LM	lm	ll	ll	ll	lm	ll	lm	ll	LM	ll	--	ll	lm	lm	lm	--	LM	LM	lm	lm	ll
45038	<lmxll>	ll	ll	ll	ll	ll	ll	ll	--	ll	--	--	--	ll	ll	ll	ll	ll	ll	ll	ll	ll	--	ll	ll	ll	ll	ll	ll	ll	--	--	--	ll	ll	ll	ll	ll	--	ll	--	--	ll	--	ll	ll	ll	ll	ll
45042	<lmxll>	ll	ll	ll	--	ll	--	ll	--	--	--	--	LM	ll	lm	lm	LM	--	ll	ll	ll	ll	ll	lm	ll	--	ll	lm	lm	ll	LM	ll	--	LM	ll	LM	--	ll	--	--	ll	--	lm	ll	ll	--	--	lm	--
45053	<lmxll>	lm	lm	lm	lm	ll	ll	lm	ll	lm	ll	lm	--	lm	lm	lm	--	lm	lm	lm	LM	ll	ll	ll	ll	ll	ll	ll	ll	lm	ll	lm	ll	ll	lm	ll	lm	ll	ll	--	lm	lm	LM	ll	lm	ll	lm	lm	ll
45083	<lmxll>	lm	--	ll	ll	ll	ll	ll	ll	--	--	--	--	LM	lm	ll	--	LM	LM	--	LM	--	--	LM	ll	--	lm	--	--	ll	ll	ll	--	LM	--	lm	lm	LM	--	ll	ll	LM	ll	ll	--	ll	--	--	lm
45110	<lmxll>	ll	lm	ll	lm	ll	lm	ll	lm	LM	LM	ll	ll	lm	ll	--	ll	lm	lm	ll	--	ll	lm	--	--	lm	ll	lm	lm	lm	--	--	ll	ll	ll	lm	ll	--	--	ll	ll	--	ll	lm	lm	ll	ll	ll	ll
45126	<lmxll>	ll	ll	LM	ll	LM	lm	lm	lm	LM	--	--	--	ll	ll	lm	--	lm	LM	ll	ll	ll	lm	ll	LM	ll	ll	lm	lm	--	lm	ll	LM	lm	lm	ll	--	--	LM	ll	lm	ll	ll	--	ll	ll	LM	lm	ll
45269	<lmxll>	ll	--	ll	--	ll	ll	ll	--	ll	--	ll	--	ll	ll	--	ll	ll	ll	ll	ll	ll	ll	ll	ll	ll	ll	--	ll	ll	ll	ll	ll	ll	ll	ll	ll	--	--	ll	--	ll	ll	--	--	ll	ll	ll	ll
45297	<lmxll>	LM	--	--	LM	--	--	--	--	--	--	--	--	--	--	--	--	--	--	--	--	--	--	--	--	--	--	--	--	--	ll	--	--	--	--	--	LM	--	--	--	ll	ll	--	--	--	ll	--	--	--
45315	<lmxll>	--	--	ll	--	--	--	ll	--	--	--	--	--	--	--	--	--	--	--	--	--	--	--	--	--	--	ll	--	--	--	--	--	--	ll	--	--	ll	ll	ll	--	--	ll	--	--	--	--	--	ll	--
45422	<lmxll>	ll	ll	ll	ll	ll	ll	ll	ll	ll	--	ll	--	ll	ll	--	ll	ll	--	ll	ll	ll	ll	ll	ll	ll	ll	ll	ll	ll	ll	ll	--	ll	ll	ll	ll	ll	ll	ll	ll	ll	ll	ll	ll	ll	ll	--	ll
45466	<lmxll>	ll	--	ll	--	--	--	--	--	ll	--	--	--	--	--	--	--	--	ll	ll	ll	ll	ll	--	--	--	ll	--	--	ll	--	ll	--	ll	ll	--	--	--	--	--	ll	ll	ll	--	ll	--	ll	ll	ll
45490	<lmxll>	ll	--	lm	--	ll	ll	ll	--	ll	--	--	--	ll	lm	ll	--	--	LM	--	--	LM	--	--	ll	--	ll	ll	ll	--	ll	lm	--	ll	lm	lm	ll	--	--	ll	--	lm	--	ll	--	ll	--	--	ll
45541	<lmxll>	ll	--	ll	--	ll	ll	ll	--	ll	--	lm	--	ll	ll	--	lm	ll	ll	lm	LM	ll	lm	--	LM	ll	ll	lm	LM	ll	lm	ll	lm	ll	LM	ll	--	lm	ll	--	--	LM	ll	lm	--	LM	--	LM	ll
45616	<nnxnp>	nn	nn	NP	NP	--	NP	nn	NP	nn	--	--	--	--	NP	nn	nn	NP	np	NP	nn	nn	NP	NP	nn	nn	NP	--	NP	--	nn	nn	NP	nn	--	nn	--	nn	nn	--	nn	--	NP	nn	--	nn	NP	nn	NP
45636	<lmxll>	ll	--	ll	--	--	LM	ll	LM	--	--	--	--	--	ll	ll	ll	--	ll	--	--	--	--	--	--	lm	--	ll	--	ll	ll	LM	--	ll	--	ll	lm	--	--	--	--	lm	ll	ll	--	lm	--	--	lm
45647	<lmxll>	lm	LM	lm	lm	lm	ll	lm	--	lm	--	ll	ll	lm	lm	ll	lm	ll	ll	lm	--	lm	lm	LM	lm	lm	LM	lm	lm	ll	lm	ll	ll	ll	lm	ll	lm	ll	--	LM	ll	lm	ll	ll	ll	ll	lm	ll	ll
45666	<lmxll>	lm	--	lm	--	lm	ll	--	--	lm	--	ll	LM	--	lm	LM	lm	lm	--	lm	LM	ll	lm	ll	LM	lm	ll	ll	lm	ll	ll	--	ll	ll	--	ll	lm	ll	ll	LM	lm	--	--	ll	--	ll	--	LM	ll
45674	<nnxnp>	nn	nn	nn	nn	nn	nn	nn	nn	nn	--	nn	nn	nn	nn	nn	nn	nn	--	nn	nn	nn	nn	--	nn	nn	nn	nn	nn	nn	--	nn	nn	nn	nn	nn	nn	nn	nn	nn	nn	nn	--	nn	nn	nn	--	nn	nn
45738	<lmxll>	ll	ll	ll	ll	ll	ll	ll	ll	ll	--	ll	ll	ll	ll	ll	ll	ll	ll	--	ll	ll	ll	ll	ll	ll	--	ll	--	ll	ll	ll	ll	ll	ll	ll	--	ll	ll	--	ll	ll	--	ll	ll	ll	ll	ll	ll
45745	<nnxnp>	--	--	--	--	--	nn	--	--	--	nn	nn	nn	nn	--	nn	--	--	--	--	--	--	--	--	nn	nn	nn	--	--	nn	nn	--	nn	--	nn	nn	nn	nn	--	--	nn	nn	nn	nn	nn	--	--	nn	--
45806	<lmxll>	--	ll	--	ll	--	--	--	ll	ll	--	--	--	--	--	--	--	--	--	--	ll	--	--	--	--	--	--	--	--	--	--	--	ll	--	--	ll	ll	--	--	ll	--	ll	--	--	ll	ll	--	--	ll
45857	<lmxll>	--	--	lm	--	--	--	lm	--	lm	--	ll	--	--	--	--	--	--	--	--	lm	--	--	--	lm	ll	--	ll	lm	lm	lm	lm	--	--	LM	ll	--	--	lm	ll	--	lm	ll	lm	ll	lm	LM	ll	lm
46007	<nnxnp>	--	--	nn	--	--	--	--	NP	np	--	np	nn	--	nn	--	np	np	NP	np	np	--	--	np	np	np	--	np	NP	--	nn	nn	nn	np	nn	np	np	np	nn	--	--	--	--	np	nn	np	np	--	--
46008	<nnxnp>	NP	NP	np	nn	np	--	np	--	nn	--	np	NP	nn	nn	np	np	nn	--	np	--	nn	nn	--	nn	nn	np	np	nn	nn	nn	nn	np	nn	nn	nn	nn	nn	NP	--	nn	NP	--	--	nn	nn	nn	nn	nn
46066	<lmxll>	ll	ll	ll	ll	ll	ll	ll	--	ll	--	ll	ll	ll	ll	ll	--	ll	--	ll	--	ll	ll	ll	ll	ll	ll	ll	ll	ll	--	ll	ll	ll	ll	ll	ll	ll	ll	ll	ll	ll	ll	ll	ll	ll	ll	ll	ll
46074	<lmxll>	ll	ll	--	ll	LM	--	ll	ll	ll	--	--	ll	ll	LM	--	ll	ll	LM	ll	--	ll	ll	LM	ll	ll	ll	ll	ll	ll	LM	--	--	--	ll	LM	--	LM	ll	ll	LM	ll	ll	LM	--	ll	--	--	ll
46102	<lmxll>	ll	--	lm	--	LM	lm	lm	lm	lm	--	ll	ll	ll	ll	--	ll	lm	lm	ll	ll	ll	--	--	lm	ll	ll	lm	--	--	--	ll	lm	lm	lm	ll	--	ll	--	ll	--	ll	--	--	--	--	lm	LM	ll
46120	<lmxll>	lm	lm	lm	--	ll	LM	ll	lm	lm	--	lm	--	--	ll	ll	ll	--	ll	lm	ll	ll	LM	ll	lm	--	ll	LM	--	ll	--	lm	ll	lm	lm	ll	--	--	ll	ll	ll	lm	--	--	--	ll	ll	ll	lm
46152	<nnxnp>	--	--	NP	nn	--	--	--	--	nn	--	--	--	np	np	--	--	--	--	--	--	--	--	--	--	--	np	--	--	np	--	--	--	--	--	--	--	nn	--	--	np	nn	--	--	nn	--	--	--	--
46272	<lmxll>	ll	--	lm	ll	--	lm	lm	ll	--	--	ll	--	ll	--	--	--	ll	--	LM	--	--	--	--	--	--	ll	ll	LM	ll	lm	LM	--	ll	LM	--	--	--	--	--	LM	ll	--	LM	--	LM	ll	--	ll
46298	<lmxll>	LM	ll	lm	lm	ll	ll	lm	lm	ll	--	ll	ll	lm	ll	lm	--	ll	ll	ll	ll	lm	ll	lm	lm	ll	lm	LM	ll	lm	ll	lm	--	lm	lm	ll	lm	--	ll	--	lm	lm	ll	LM	ll	ll	--	ll	ll
46349	<lmxll>	--	--	lm	--	--	--	--	--	--	--	--	lm	--	lm	--	--	ll	lm	--	--	LM	--	--	ll	--	ll	--	ll	lm	ll	--	--	--	--	lm	--	--	--	lm	lm	ll	LM	ll	--	ll	--	--	--
46419	<lmxll>	ll	ll	lm	ll	--	ll	lm	--	ll	ll	--	lm	lm	--	--	--	ll	ll	lm	--	ll	ll	--	--	ll	lm	lm	lm	lm	ll	ll	--	LM	ll	lm	--	lm	--	ll	ll	lm	ll	LM	ll	lm	LM	--	lm
46466	<nnxnp>	--	--	--	nn	nn	--	--	--	--	--	--	--	np	--	--	--	--	--	--	np	--	--	--	--	--	--	--	--	np	--	--	--	--	--	nn	--	NP	nn	--	--	np	--	--	--	--	--	--	--
46472	<lmxll>	lm	LM	lm	lm	ll	lm	ll	lm	lm	--	lm	lm	ll	ll	ll	ll	ll	ll	lm	ll	ll	lm	ll	--	lm	ll	LM	ll	ll	ll	lm	ll	lm	--	ll	--	ll	--	ll	ll	lm	--	lm	ll	ll	ll	ll	lm
46484	<lmxll>	lm	ll	lm	lm	lm	ll	ll	ll	lm	ll	ll	ll	lm	ll	lm	LM	ll	lm	ll	lm	lm	ll	--	LM	lm	lm	ll	ll	ll	ll	lm	ll	lm	LM	lm	LM	LM	lm	ll	ll	ll	ll	--	--	ll	ll	lm	ll
46528	<nnxnp>	--	nn	nn	nn	--	nn	--	--	--	--	--	nn	nn	--	--	--	--	nn	nn	--	nn	--	--	nn	nn	nn	nn	nn	nn	--	--	--	nn	--	nn	nn	nn	--	nn	nn	nn	nn	nn	--	--	nn	nn	nn
46557	<lmxll>	LM	lm	--	ll	lm	LM	--	LM	--	ll	lm	--	lm	lm	lm	LM	LM	--	lm	LM	lm	--	LM	LM	--	lm	--	--	--	ll	lm	LM	lm	lm	lm	LM	LM	LM	lm	lm	--	lm	lm	--	lm	--	lm	lm
46568	<lmxll>	lm	LM	lm	lm	ll	LM	lm	LM	lm	ll	ll	ll	lm	lm	lm	lm	ll	ll	lm	--	ll	ll	ll	ll	ll	ll	ll	ll	ll	lm	lm	ll	ll	LM	lm	--	ll	ll	ll	lm	lm	LM	ll	lm	ll	lm	ll	ll
46617	<lmxll>	--	--	ll	--	LM	--	ll	--	--	--	--	ll	--	--	ll	--	ll	lm	ll	ll	LM	LM	--	--	LM	LM	lm	ll	LM	ll	--	ll	lm	ll	ll	--	lm	--	--	lm	ll	--	--	ll	LM	lm	LM	ll
46619	<lmxll>	lm	--	--	lm	lm	--	LM	LM	LM	--	--	lm	lm	lm	--	--	LM	--	lm	lm	lm	lm	LM	lm	--	LM	lm	lm	--	LM	LM	--	LM	--	--	LM	--	--	lm	LM	lm	LM	lm	LM	lm	--	lm	LM
46641	<nnxnp>	np	nn	nn	np	np	NP	nn	--	nn	--	--	nn	nn	np	--	--	nn	--	--	np	np	NP	np	NP	--	np	NP	nn	nn	--	--	np	np	np	--	--	NP	NP	--	nn	nn	np	--	nn	nn	NP	np	nn
46670	<lmxll>	--	--	ll	ll	--	--	ll	--	lm	--	--	--	LM	lm	--	--	ll	--	LM	ll	--	--	--	--	--	ll	--	--	--	--	ll	LM	ll	--	--	ll	ll	LM	--	--	lm	--	ll	--	ll	--	ll	ll
46695	<lmxll>	--	--	--	--	ll	lm	lm	--	--	--	--	lm	LM	lm	--	--	ll	--	ll	ll	ll	lm	LM	LM	lm	--	--	LM	ll	--	lm	--	lm	lm	--	LM	--	--	ll	--	--	lm	lm	--	lm	ll	ll	--
46709	<nnxnp>	nn	nn	nn	nn	nn	nn	nn	nn	nn	--	--	--	nn	nn	nn	nn	nn	nn	nn	nn	nn	nn	nn	nn	nn	nn	nn	nn	nn	nn	nn	nn	nn	nn	nn	nn	--	nn	nn	nn	nn	nn	nn	nn	nn	nn	nn	nn
46731	<lmxll>	--	--	LM	--	--	ll	--	--	ll	--	--	--	LM	ll	ll	--	--	--	lm	lm	--	--	ll	--	ll	lm	--	--	ll	ll	ll	LM	ll	--	ll	ll	LM	--	ll	LM	ll	lm	--	ll	ll	ll	--	LM
46739	<lmxll>	ll	lm	ll	lm	ll	lm	ll	--	lm	--	ll	ll	lm	ll	ll	ll	lm	lm	ll	ll	ll	lm	ll	lm	lm	ll	lm	LM	lm	ll	ll	ll	ll	ll	lm	ll	lm	ll	ll	ll	ll	ll	lm	lm	ll	ll	ll	ll
46769	<lmxll>	--	--	ll	--	--	--	--	--	--	--	--	--	lm	lm	--	--	--	--	--	--	LM	--	--	--	LM	lm	--	LM	--	--	LM	--	--	--	ll	--	--	--	LM	ll	--	--	--	--	--	--	ll	--
46774	<lmxll>	LM	lm	lm	lm	lm	lm	lm	lm	--	LM	lm	lm	LM	lm	LM	LM	lm	--	LM	LM	lm	LM	lm	LM	--	LM	--	lm	ll	lm	lm	lm	lm	--	lm	LM	lm	LM	--	lm	LM	lm	LM	ll	lm	LM	lm	lm
46791	<lmxll>	--	--	ll	--	ll	--	ll	--	--	ll	--	ll	ll	ll	--	--	--	--	--	--	--	--	--	ll	--	--	ll	--	--	--	--	--	ll	ll	--	ll	--	--	ll	ll	ll	--	ll	--	--	--	ll	ll
46825	<lmxll>	--	ll	ll	ll	ll	--	ll	LM	ll	--	ll	lm	ll	ll	--	ll	ll	lm	ll	--	lm	ll	lm	lm	ll	lm	ll	lm	ll	LM	lm	ll	lm	--	ll	lm	ll	ll	--	LM	LM	--	LM	LM	LM	LM	LM	lm
46883	<lmxll>	--	lm	lm	--	--	--	LM	--	--	--	--	ll	ll	lm	--	--	lm	--	--	--	ll	--	--	--	--	ll	--	ll	--	--	ll	--	lm	--	--	lm	ll	--	ll	lm	ll	--	LM	ll	--	lm	lm	ll
46925	<lmxll>	ll	lm	ll	ll	ll	lm	ll	lm	ll	ll	lm	lm	lm	ll	ll	lm	ll	ll	lm	LM	ll	lm	ll	LM	ll	ll	lm	ll	ll	ll	lm	LM	ll	LM	ll	--	LM	ll	ll	ll	LM	ll	LM	ll	lm	ll	lm	lm
46933	<lmxll>	--	LM	ll	ll	lm	ll	ll	--	ll	--	ll	ll	ll	ll	--	--	lm	ll	ll	--	ll	LM	ll	ll	ll	ll	LM	ll	--	ll	lm	lm	lm	--	lm	LM	lm	lm	LM	lm	ll	--	ll	ll	--	ll	LM	ll
46977	<lmxll>	ll	ll	ll	ll	ll	ll	LM	--	--	--	--	lm	ll	--	--	--	--	--	ll	ll	--	ll	--	ll	ll	--	LM	ll	--	--	ll	ll	lm	ll	ll	--	--	ll	ll	--	--	ll	--	--	ll	--	ll	--
47036	<lmxll>	ll	lm	lm	ll	LM	LM	lm	ll	ll	--	ll	ll	LM	lm	ll	ll	LM	lm	ll	LM	lm	LM	LM	ll	ll	ll	lm	lm	lm	lm	lm	ll	ll	lm	lm	--	ll	--	ll	ll	lm	ll	lm	ll	ll	lm	lm	lm
47037	<nnxnp>	--	--	np	--	NP	nn	np	--	nn	--	--	NP	nn	np	--	nn	--	--	NP	--	nn	--	np	nn	--	np	nn	np	NP	NP	np	--	np	nn	NP	nn	nn	--	--	--	--	NP	--	--	NP	--	--	np
47042	<lmxll>	--	ll	ll	--	LM	--	ll	ll	LM	--	--	ll	ll	lm	ll	--	lm	ll	ll	lm	lm	ll	--	ll	ll	lm	lm	ll	lm	--	LM	lm	lm	--	lm	--	ll	--	ll	ll	--	--	ll	ll	ll	--	LM	ll
47061	<lmxll>	ll	lm	ll	lm	lm	ll	lm	ll	ll	--	ll	lm	ll	ll	lm	LM	lm	lm	ll	lm	lm	lm	lm	lm	ll	lm	ll	lm	lm	ll	lm	--	lm	lm	ll	ll	lm	ll	ll	ll	ll	ll	lm	LM	lm	lm	lm	lm
47071	<lmxll>	ll	ll	ll	ll	lm	lm	lm	lm	lm	--	ll	ll	ll	LM	lm	ll	ll	--	ll	ll	lm	lm	lm	ll	lm	ll	lm	ll	lm	lm	lm	ll	LM	ll	lm	lm	ll	--	--	ll	--	ll	lm	lm	--	lm	--	ll
47076	<lmxll>	lm	lm	ll	LM	--	lm	lm	--	--	--	lm	--	ll	--	lm	--	ll	--	lm	ll	lm	lm	lm	--	--	lm	lm	lm	lm	--	ll	ll	ll	--	LM	ll	lm	LM	--	ll	--	--	--	lm	lm	LM	--	lm
47088	<lmxll>	ll	lm	ll	LM	ll	--	ll	--	ll	--	--	--	ll	ll	ll	--	ll	--	LM	--	ll	--	LM	lm	ll	ll	--	lm	ll	--	ll	lm	ll	--	ll	ll	--	ll	--	lm	LM	ll	--	--	LM	--	LM	ll
47113	<lmxll>	--	ll	ll	ll	ll	ll	ll	LM	ll	--	--	--	ll	lm	--	--	lm	ll	--	LM	ll	--	ll	ll	ll	ll	ll	lm	lm	LM	lm	--	ll	ll	--	ll	ll	LM	LM	ll	lm	ll	lm	ll	ll	ll	ll	lm
47152	<lmxll>	ll	ll	ll	ll	ll	ll	ll	ll	ll	--	--	ll	ll	ll	ll	ll	ll	ll	ll	ll	ll	ll	ll	ll	ll	ll	ll	ll	ll	ll	ll	ll	ll	ll	ll	--	ll	ll	ll	ll	ll	ll	ll	--	ll	ll	ll	ll
47178	<lmxll>	lm	--	LM	--	LM	--	LM	LM	--	--	--	--	LM	--	--	lm	--	ll	--	--	--	LM	--	LM	--	ll	LM	--	lm	--	ll	--	--	--	ll	--	--	--	LM	ll	--	--	--	--	--	--	--	ll
47217	<lmxll>	LM	--	ll	--	ll	--	ll	--	ll	--	ll	--	--	LM	--	--	ll	--	LM	--	--	lm	lm	--	lm	lm	--	lm	ll	--	ll	lm	ll	--	ll	--	lm	--	LM	lm	--	--	--	--	--	lm	--	LM
47321	<lmxll>	ll	ll	ll	--	ll	--	ll	--	--	--	--	--	ll	ll	--	--	ll	ll	ll	--	--	ll	--	ll	ll	--	--	ll	ll	--	--	ll	ll	ll	--	ll	--	--	ll	--	ll	ll	ll	ll	ll	ll	--	ll
47338	<lmxll>	ll	ll	lm	ll	LM	LM	--	--	--	--	--	--	lm	ll	--	--	--	--	ll	LM	--	ll	ll	ll	lm	ll	lm	lm	lm	lm	--	ll	lm	LM	lm	ll	ll	ll	LM	lm	lm	lm	ll	--	--	--	ll	lm
47376	<lmxll>	--	ll	lm	--	ll	--	--	lm	ll	lm	--	--	ll	ll	lm	--	ll	--	--	ll	--	lm	lm	LM	--	LM	--	LM	--	LM	lm	--	LM	--	ll	--	ll	--	lm	--	LM	ll	ll	--	ll	--	LM	ll
47402	<lmxll>	--	ll	ll	ll	ll	--	ll	--	ll	--	--	ll	--	ll	--	ll	ll	ll	ll	ll	--	ll	ll	ll	--	ll	--	ll	--	ll	ll	ll	ll	ll	ll	ll	--	--	ll	ll	--	--	--	--	--	--	ll	ll
47403	<lmxll>	ll	ll	lm	LM	lm	LM	lm	lm	ll	ll	--	ll	ll	lm	lm	LM	lm	lm	ll	lm	lm	lm	ll	ll	ll	LM	lm	lm	lm	ll	ll	lm	ll	LM	lm	ll	ll	--	ll	ll	lm	lm	--	ll	ll	ll	--	lm
47471	<lmxll>	lm	ll	ll	--	LM	ll	ll	--	lm	--	--	lm	ll	ll	--	ll	lm	--	ll	lm	lm	--	--	ll	ll	lm	LM	lm	ll	--	lm	lm	lm	lm	--	--	ll	--	--	ll	ll	--	ll	ll	ll	LM	ll	ll
47498	<lmxll>	lm	ll	ll	lm	LM	ll	ll	LM	lm	--	LM	lm	ll	ll	lm	ll	lm	ll	ll	lm	lm	ll	ll	lm	ll	ll	--	LM	--	lm	lm	lm	lm	lm	ll	ll	ll	--	lm	ll	ll	ll	ll	ll	ll	LM	ll	ll
47660	<lmxll>	lm	LM	ll	ll	LM	LM	ll	--	lm	--	ll	lm	ll	ll	ll	ll	ll	lm	ll	ll	lm	LM	ll	ll	--	ll	ll	ll	ll	LM	lm	ll	ll	ll	ll	--	--	ll	ll	ll	ll	lm	ll	--	ll	ll	--	lm
47681	<lmxll>	--	--	ll	lm	lm	--	--	--	--	--	--	ll	ll	--	lm	lm	--	lm	LM	--	--	LM	ll	LM	--	ll	lm	--	--	ll	--	ll	--	ll	--	LM	--	LM	--	ll	--	--	--	lm	ll	--	lm	--
47724	<lmxll>	ll	--	--	lm	--	LM	--	ll	ll	--	ll	lm	lm	--	--	lm	ll	lm	--	--	lm	ll	lm	--	lm	--	--	lm	LM	LM	LM	--	lm	lm	LM	--	--	--	ll	lm	ll	LM	ll	LM	--	ll	ll	--
47725	<lmxll>	ll	lm	ll	--	--	--	ll	--	--	ll	--	LM	LM	ll	ll	LM	ll	ll	lm	ll	ll	lm	ll	--	ll	ll	lm	ll	lm	--	lm	--	ll	LM	ll	LM	lm	ll	--	--	--	--	LM	--	--	ll	lm	lm
47765	<lmxll>	--	--	LM	LM	lm	--	lm	--	--	--	--	ll	LM	--	--	--	lm	ll	ll	--	ll	--	--	ll	lm	ll	LM	ll	--	--	--	LM	ll	ll	LM	LM	--	--	ll	ll	ll	LM	--	--	--	ll	--	ll
47774	<lmxll>	ll	LM	lm	--	ll	ll	lm	ll	ll	ll	--	ll	ll	ll	lm	ll	ll	--	lm	ll	ll	LM	ll	ll	lm	lm	lm	ll	LM	ll	lm	ll	LM	ll	ll	ll	ll	ll	lm	lm	ll	lm	ll	LM	LM	ll	ll	ll
47825	<lmxll>	ll	ll	ll	ll	ll	ll	ll	--	ll	--	ll	ll	ll	ll	ll	--	ll	ll	ll	ll	ll	ll	--	ll	--	ll	ll	ll	--	ll	--	ll	ll	ll	ll	ll	--	ll	ll	ll	ll	ll	ll	ll	ll	ll	ll	ll
47866	<nnxnp>	nn	nn	nn	nn	nn	NP	nn	--	nn	--	nn	--	NP	--	--	nn	NP	--	nn	nn	--	nn	--	nn	nn	--	nn	--	nn	NP	nn	nn	nn	nn	NP	NP	nn	--	--	--	--	NP	--	nn	NP	nn	nn	NP
47877	<lmxll>	lm	ll	ll	ll	ll	ll	ll	--	lm	--	ll	--	lm	ll	ll	ll	lm	lm	ll	ll	lm	LM	ll	ll	ll	ll	ll	ll	lm	ll	lm	--	lm	ll	ll	ll	ll	ll	ll	ll	LM	LM	--	lm	ll	ll	ll	ll
47898	<nnxnp>	--	--	nn	nn	nn	--	--	--	--	--	--	--	nn	nn	--	--	--	--	--	--	nn	nn	--	--	nn	nn	--	nn	nn	--	--	--	nn	--	--	nn	--	--	--	--	nn	--	--	--	nn	nn	--	--
47912	<lmxll>	lm	LM	lm	lm	lm	lm	lm	LM	lm	lm	lm	lm	lm	lm	lm	lm	LM	LM	LM	lm	lm	LM	LM	lm	LM	lm	LM	lm	lm	lm	lm	lm	lm	LM	lm	lm	LM	lm	lm	lm	lm	--	LM	--	LM	--	lm	lm
47999	<nnxnp>	--	--	--	--	--	--	--	--	--	--	--	--	--	NP	--	--	--	--	--	--	nn	--	--	--	--	nn	--	--	--	--	--	--	np	--	--	--	--	--	--	--	--	--	--	--	--	--	--	np
48073	<nnxnp>	--	--	--	--	--	--	--	--	--	--	--	--	--	np	--	--	nn	--	--	--	--	--	--	--	--	--	nn	NP	--	--	--	--	NP	--	--	--	--	--	--	np	--	--	--	--	--	--	--	--
48080	<lmxll>	--	--	ll	--	ll	--	--	ll	--	--	--	--	--	--	--	--	ll	--	--	ll	--	--	ll	ll	ll	--	ll	--	--	--	ll	ll	ll	ll	ll	--	--	ll	--	--	--	--	--	--	--	--	ll	ll
48122	<lmxll>	LM	LM	lm	--	ll	lm	LM	LM	lm	--	--	ll	ll	ll	--	--	--	ll	lm	--	ll	LM	--	lm	--	ll	--	ll	ll	LM	lm	--	ll	LM	--	ll	--	--	--	lm	--	--	lm	--	LM	lm	lm	lm
48165	<lmxll>	lm	ll	lm	ll	--	ll	--	ll	ll	--	--	--	ll	LM	--	--	ll	ll	lm	--	LM	ll	--	ll	ll	lm	ll	ll	ll	lm	--	ll	lm	--	ll	--	ll	--	--	--	lm	--	ll	ll	LM	ll	--	lm
48167	<lmxll>	lm	ll	ll	lm	lm	LM	ll	ll	lm	LM	ll	LM	lm	lm	ll	--	lm	lm	ll	lm	lm	ll	ll	lm	ll	ll	ll	lm	ll	lm	ll	lm	ll	lm	LM	--	lm	ll	ll	ll	lm	--	lm	ll	--	ll	lm	lm
48191	<lmxll>	lm	ll	lm	--	LM	--	--	LM	ll	ll	--	--	lm	LM	LM	lm	ll	ll	LM	--	lm	--	--	lm	--	LM	lm	lm	lm	lm	ll	--	lm	--	ll	lm	--	--	ll	ll	lm	--	--	--	--	--	ll	ll
48219	<lmxll>	lm	ll	lm	ll	ll	LM	ll	LM	LM	--	ll	ll	lm	lm	lm	ll	ll	ll	lm	ll	ll	ll	ll	ll	lm	ll	LM	ll	lm	lm	ll	lm	ll	ll	LM	--	ll	lm	lm	lm	LM	lm	ll	ll	ll	ll	ll	lm
48242	<lmxll>	lm	--	ll	--	ll	--	--	lm	--	--	--	--	ll	ll	--	--	--	LM	lm	--	lm	--	LM	LM	--	ll	--	LM	ll	--	ll	--	ll	--	--	--	--	LM	--	LM	ll	--	--	--	LM	LM	--	lm
48355	<lmxll>	--	lm	LM	--	lm	--	--	--	lm	--	--	--	lm	lm	lm	--	--	--	lm	--	lm	ll	--	--	LM	ll	--	LM	--	ll	--	--	--	--	--	--	LM	--	--	--	LM	LM	--	--	lm	--	--	lm
48358	<lmxll>	ll	--	ll	ll	--	--	ll	ll	ll	--	ll	ll	ll	--	ll	--	ll	ll	ll	ll	--	ll	ll	--	ll	ll	--	ll	ll	ll	ll	ll	ll	ll	--	ll	ll	ll	ll	--	ll	--	ll	--	ll	--	ll	ll
48423	<lmxll>	LM	--	lm	LM	ll	lm	ll	--	LM	lm	lm	lm	ll	lm	ll	--	lm	lm	LM	--	lm	ll	lm	lm	ll	LM	ll	ll	--	--	ll	--	lm	ll	ll	lm	ll	--	--	ll	lm	lm	--	LM	--	lm	--	lm
48451	<lmxll>	--	--	ll	--	--	--	ll	--	--	--	ll	ll	--	ll	--	ll	--	--	--	--	ll	--	--	--	--	ll	ll	--	ll	--	ll	--	ll	--	ll	--	ll	--	ll	ll	--	ll	--	--	ll	--	--	ll
48485	<lmxll>	ll	--	ll	--	ll	ll	LM	ll	ll	--	--	lm	--	lm	lm	lm	--	--	--	ll	lm	--	ll	--	--	LM	--	ll	ll	--	--	lm	lm	--	LM	--	ll	ll	--	--	lm	ll	LM	--	ll	--	ll	ll
48491	<lmxll>	ll	lm	--	--	--	--	ll	ll	lm	--	--	--	ll	ll	LM	--	--	--	ll	--	lm	LM	--	--	LM	ll	ll	lm	ll	lm	lm	--	lm	--	ll	--	--	--	--	lm	LM	--	LM	--	--	--	--	--
48513	<lmxll>	--	--	lm	lm	ll	--	--	--	ll	--	--	LM	LM	--	--	--	ll	lm	--	--	ll	--	--	LM	--	--	ll	LM	lm	--	ll	lm	ll	LM	ll	ll	--	--	ll	LM	ll	--	ll	ll	--	--	lm	LM
48534	<lmxll>	--	ll	--	--	lm	LM	ll	--	lm	--	--	LM	lm	ll	--	LM	ll	ll	lm	--	--	ll	LM	lm	ll	--	ll	--	lm	ll	--	lm	lm	lm	lm	lm	lm	--	--	ll	ll	lm	--	ll	lm	ll	ll	lm
48548	<lmxll>	ll	ll	ll	LM	lm	ll	lm	ll	LM	--	LM	lm	ll	ll	lm	lm	ll	ll	lm	ll	ll	ll	ll	lm	lm	LM	lm	ll	ll	ll	ll	--	lm	ll	lm	--	lm	ll	LM	ll	ll	LM	ll	LM	ll	ll	ll	ll
48587	<lmxll>	ll	ll	ll	ll	lm	lm	lm	--	lm	--	--	ll	ll	lm	LM	--	ll	ll	ll	ll	lm	--	LM	LM	LM	ll	lm	ll	LM	lm	lm	ll	lm	LM	lm	lm	ll	ll	LM	ll	--	ll	--	lm	ll	lm	ll	ll
48613	<nnxnp>	--	--	nn	--	--	--	--	--	--	--	--	--	--	--	--	--	--	--	--	--	--	--	--	--	--	--	--	--	--	--	nn	--	--	--	--	--	--	nn	--	--	--	--	--	--	nn	--	--	NP
48647	<lmxll>	ll	--	--	--	lm	--	--	--	--	--	--	--	lm	ll	--	--	lm	ll	--	--	ll	LM	--	--	ll	ll	LM	--	ll	--	--	lm	ll	lm	--	ll	--	lm	--	LM	--	--	--	--	--	--	LM	lm
48672	<lmxll>	--	--	ll	--	ll	--	ll	--	--	--	--	ll	--	ll	--	--	--	--	--	--	--	--	--	--	--	ll	--	lm	LM	--	--	--	ll	--	--	ll	--	ll	--	ll	ll	--	ll	--	--	ll	--	--
48694	<hkxhk>	kk	hh	hh	--	hh	hh	hh	hk	kk	hh	--	HK	hk	hh	hh	--	kk	hk	hh	hh	hk	hh	hk	hk	hk	hh	hk	hk	hk	hk	HK	hh	hk	hk	hk	HK	--	hh	--	hk	kk	--	HK	HK	hh	kk	kk	hh
48697	<hkxhk>	kk	--	HK	hk	hh	hh	hk	--	--	--	--	--	hh	hk	kk	--	hk	--	hh	--	--	--	--	--	--	kk	--	--	HK	--	--	--	kk	--	--	--	--	--	HK	--	--	--	HK	hk	kk	--	--	hk
48710	<nnxnp>	--	np	nn	--	--	NP	np	--	nn	--	nn	NP	np	nn	NP	--	np	np	nn	NP	nn	--	--	nn	np	nn	--	NP	nn	nn	np	NP	nn	np	nn	nn	nn	--	nn	NP	nn	np	NP	--	--	nn	NP	np
48728	<lmxll>	--	lm	ll	ll	lm	--	lm	lm	--	--	--	ll	ll	ll	lm	--	--	ll	ll	--	lm	--	--	ll	--	ll	ll	--	--	ll	ll	--	lm	--	ll	ll	--	--	--	ll	ll	--	ll	--	lm	LM	ll	ll
48736	<lmxll>	lm	lm	ll	--	--	lm	LM	--	--	lm	lm	ll	ll	lm	ll	--	LM	--	--	--	--	--	lm	--	--	lm	lm	lm	--	LM	ll	--	ll	--	ll	--	--	--	--	ll	ll	--	--	--	ll	--	LM	LM
48846	<lmxll>	--	ll	ll	ll	--	lm	LM	lm	--	--	--	--	ll	--	LM	ll	ll	--	--	--	--	lm	--	ll	LM	ll	--	--	lm	--	lm	ll	lm	--	--	lm	ll	--	LM	ll	--	ll	--	--	ll	--	ll	ll
48859	<lmxll>	--	lm	ll	ll	--	--	--	--	ll	--	--	--	ll	--	--	--	--	--	LM	--	--	LM	--	--	ll	ll	lm	--	ll	--	ll	--	ll	--	--	--	--	--	ll	--	--	--	--	--	ll	ll	ll	--
48862	<lmxll>	--	--	ll	--	ll	ll	ll	--	--	--	--	--	--	ll	--	--	--	--	lm	--	ll	--	LM	--	--	ll	--	--	--	--	ll	ll	ll	--	--	--	--	LM	--	lm	ll	--	ll	--	LM	ll	ll	LM
48946	<lmxll>	--	--	LM	--	--	--	LM	ll	LM	--	--	--	lm	ll	--	--	--	ll	ll	--	lm	--	--	lm	LM	lm	--	--	lm	--	--	--	LM	--	--	--	--	--	--	--	ll	lm	--	--	ll	ll	--	ll
48963	<lmxll>	--	ll	ll	--	ll	ll	ll	lm	lm	--	lm	--	lm	ll	ll	--	lm	lm	ll	ll	lm	--	ll	ll	ll	ll	ll	ll	lm	ll	LM	LM	lm	ll	ll	ll	ll	ll	ll	ll	--	--	--	--	ll	ll	--	ll
49060	<lmxll>	ll	lm	ll	ll	ll	--	--	--	--	--	--	--	lm	lm	ll	--	lm	LM	lm	--	ll	lm	lm	ll	ll	ll	--	--	--	LM	LM	lm	LM	ll	--	--	lm	--	--	--	--	lm	ll	--	ll	ll	--	lm
49069	<lmxll>	LM	ll	LM	LM	ll	ll	LM	--	--	ll	ll	--	ll	ll	--	--	--	LM	ll	--	--	--	--	--	LM	LM	--	--	--	LM	ll	--	ll	LM	--	LM	ll	ll	--	LM	--	--	LM	--	--	ll	--	ll
49093	<lmxll>	ll	ll	ll	lm	ll	--	--	--	ll	--	ll	ll	ll	LM	ll	lm	LM	ll	lm	--	LM	lm	LM	--	LM	ll	lm	ll	ll	ll	lm	ll	ll	--	--	lm	lm	lm	lm	--	ll	LM	lm	ll	--	LM	LM	ll
49169	<lmxll>	--	ll	--	--	--	--	ll	--	--	--	--	--	--	ll	ll	--	--	ll	LM	ll	ll	ll	--	--	--	--	--	--	--	--	--	--	lm	ll	lm	--	--	--	--	--	--	--	--	ll	ll	--	--	ll
49176	<lmxll>	ll	ll	lm	lm	lm	lm	ll	--	ll	ll	--	lm	ll	ll	LM	lm	lm	ll	ll	--	ll	--	LM	ll	ll	ll	ll	ll	lm	LM	lm	ll	lm	--	ll	lm	--	ll	--	ll	lm	ll	lm	ll	LM	ll	ll	ll
49226	<lmxll>	--	--	LM	ll	ll	ll	--	ll	ll	--	--	--	--	LM	ll	--	ll	lm	lm	--	lm	LM	ll	ll	--	ll	LM	ll	LM	ll	LM	--	ll	LM	LM	ll	--	LM	--	ll	LM	--	ll	ll	ll	--	ll	ll
49272	<lmxll>	lm	ll	ll	lm	ll	ll	--	--	ll	--	--	--	lm	lm	ll	--	--	lm	ll	ll	ll	--	--	--	--	lm	ll	ll	ll	ll	--	LM	ll	ll	ll	--	--	--	ll	lm	--	ll	--	LM	--	ll	lm	lm
49356	<lmxll>	lm	lm	ll	lm	lm	lm	ll	--	lm	--	lm	ll	lm	ll	ll	ll	ll	ll	lm	lm	ll	lm	LM	lm	lm	lm	ll	lm	ll	ll	lm	ll	ll	ll	ll	ll	LM	--	lm	ll	ll	lm	ll	ll	lm	ll	lm	lm
49433	<lmxll>	lm	ll	ll	LM	lm	LM	--	ll	lm	lm	ll	lm	LM	lm	ll	lm	lm	lm	ll	lm	lm	ll	ll	lm	ll	ll	ll	lm	ll	lm	ll	lm	ll	lm	lm	lm	lm	ll	ll	ll	LM	--	--	--	ll	ll	LM	lm
49446	<lmxll>	--	--	lm	ll	LM	lm	--	lm	lm	--	lm	ll	ll	--	lm	ll	lm	lm	lm	ll	--	lm	--	ll	ll	lm	--	ll	lm	LM	ll	lm	lm	ll	LM	--	--	LM	lm	lm	lm	--	LM	--	--	lm	lm	lm
49459	<nnxnp>	NP	np	NP	np	--	np	np	--	np	--	--	nn	--	np	np	--	nn	np	NP	--	np	np	nn	NP	np	NP	--	np	nn	np	NP	--	np	NP	np	np	NP	np	NP	NP	--	np	np	NP	NP	np	np	np
49506	<lmxll>	--	--	ll	--	ll	ll	ll	--	--	--	--	--	ll	ll	ll	--	ll	ll	ll	ll	ll	ll	ll	ll	ll	ll	ll	ll	ll	ll	ll	--	ll	--	ll	--	--	ll	ll	ll	ll	ll	ll	--	--	ll	ll	ll
49533	<lmxll>	--	LM	lm	LM	--	--	ll	ll	ll	--	ll	--	ll	ll	--	--	--	ll	ll	--	lm	--	--	--	ll	ll	ll	--	ll	--	LM	--	--	--	--	--	--	--	ll	ll	ll	ll	ll	--	--	--	LM	LM
49608	<lmxll>	lm	LM	lm	ll	ll	ll	ll	--	LM	--	--	--	lm	lm	LM	--	LM	ll	--	--	lm	--	LM	LM	ll	ll	ll	lm	ll	ll	lm	ll	lm	--	ll	--	--	--	lm	ll	--	ll	ll	ll	--	LM	--	lm
49686	<lmxll>	LM	LM	lm	lm	ll	ll	ll	--	ll	--	lm	LM	lm	ll	ll	LM	lm	lm	lm	--	ll	ll	ll	LM	ll	lm	ll	lm	ll	ll	ll	lm	ll	ll	ll	ll	LM	lm	ll	LM	ll	lm	ll	ll	LM	--	lm	LM
49694	<lmxll>	ll	--	ll	ll	ll	ll	ll	ll	ll	--	ll	--	ll	ll	ll	ll	ll	ll	ll	ll	ll	ll	--	ll	ll	ll	ll	ll	ll	ll	ll	ll	ll	ll	ll	ll	ll	ll	ll	ll	ll	ll	ll	ll	ll	ll	ll	ll
49707	<lmxll>	ll	ll	ll	ll	--	ll	ll	LM	ll	ll	ll	--	ll	--	--	--	--	ll	--	LM	ll	ll	--	ll	ll	ll	ll	--	ll	--	--	lm	ll	ll	lm	ll	--	--	--	ll	ll	--	LM	--	ll	ll	ll	lm
49734	<lmxll>	lm	lm	ll	ll	ll	ll	ll	ll	LM	--	lm	lm	lm	--	ll	--	ll	ll	lm	ll	ll	--	lm	--	lm	lm	ll	ll	ll	ll	lm	ll	lm	ll	ll	--	--	--	lm	lm	ll	ll	ll	lm	lm	--	ll	ll
49794	<hkxhk>	HK	--	hk	hk	hh	kk	hh	--	hk	--	hh	hh	hh	kk	kk	--	hh	hk	hh	hk	hk	hk	hh	hk	hh	hk	hk	hh	hh	hk	kk	--	kk	HK	hk	hk	HK	--	HK	hk	kk	HK	HK	--	hk	hh	hh	hk
49815	<lmxll>	ll	lm	lm	ll	ll	ll	lm	ll	ll	--	lm	ll	ll	ll	lm	--	ll	ll	LM	--	ll	LM	lm	ll	lm	lm	lm	ll	ll	ll	lm	ll	lm	--	ll	ll	ll	LM	lm	lm	ll	ll	ll	LM	LM	lm	ll	ll
49852	<nnxnp>	--	np	--	--	--	--	--	--	--	--	--	--	np	--	--	--	--	--	--	--	--	--	--	--	--	--	--	np	--	--	--	--	--	--	--	--	--	--	--	--	--	--	--	--	--	--	--	--
49855	<lmxll>	--	--	ll	--	ll	--	LM	--	--	--	--	--	LM	ll	--	--	--	--	ll	--	--	--	ll	ll	ll	lm	--	--	--	lm	--	ll	ll	lm	--	ll	--	--	--	ll	--	--	--	--	LM	ll	--	--
49868	<nnxnp>	np	--	np	--	--	--	--	--	--	--	--	--	--	np	nn	--	--	--	np	np	--	--	--	--	--	--	--	--	--	--	--	--	--	np	--	--	--	--	--	np	--	--	--	--	--	--	--	--
49878	<lmxll>	lm	lm	lm	LM	lm	LM	lm	--	lm	--	lm	ll	lm	ll	ll	LM	ll	ll	ll	ll	ll	ll	lm	LM	ll	lm	ll	ll	lm	ll	lm	lm	lm	lm	lm	ll	ll	lm	LM	lm	ll	ll	lm	ll	ll	ll	lm	ll
49919	<lmxll>	--	--	ll	ll	--	ll	ll	--	ll	--	--	--	ll	ll	ll	--	ll	ll	ll	ll	ll	--	ll	--	ll	ll	--	--	--	ll	ll	ll	ll	ll	--	ll	--	ll	--	ll	ll	ll	ll	ll	ll	ll	ll	ll
49930	<lmxll>	LM	ll	lm	lm	lm	lm	lm	ll	lm	ll	--	ll	lm	ll	LM	--	ll	LM	ll	lm	lm	lm	ll	--	LM	lm	lm	ll	ll	ll	lm	--	lm	lm	lm	lm	--	--	ll	ll	ll	lm	--	ll	ll	ll	--	ll
49941	<lmxll>	ll	--	lm	ll	lm	lm	lm	LM	lm	LM	--	lm	ll	ll	--	--	ll	ll	lm	ll	ll	--	--	LM	ll	ll	ll	lm	lm	lm	lm	lm	ll	lm	ll	--	ll	--	ll	--	--	ll	--	--	lm	lm	LM	ll
49997	<lmxll>	ll	--	--	--	ll	ll	ll	--	ll	--	--	ll	ll	ll	ll	ll	ll	ll	--	LM	ll	--	ll	ll	ll	ll	--	ll	ll	ll	ll	ll	ll	--	--	ll	ll	ll	ll	ll	ll	ll	ll	ll	ll	--	ll	ll
50030	<lmxll>	ll	--	lm	--	--	ll	LM	lm	--	--	lm	ll	ll	ll	--	ll	--	--	LM	--	ll	lm	--	--	--	lm	lm	ll	lm	--	LM	--	lm	--	ll	ll	--	--	--	ll	ll	--	ll	lm	LM	--	ll	ll
50066	<lmxll>	lm	ll	lm	ll	ll	ll	lm	LM	ll	LM	LM	LM	lm	lm	lm	--	--	lm	ll	--	lm	ll	lm	--	ll	--	lm	ll	lm	ll	--	LM	--	--	ll	--	ll	--	ll	--	lm	lm	--	lm	--	lm	--	--
50100	<lmxll>	--	lm	ll	--	--	LM	LM	--	--	--	LM	lm	ll	LM	lm	--	LM	--	ll	--	LM	lm	--	--	--	lm	--	--	lm	LM	ll	--	ll	--	ll	ll	--	--	--	ll	ll	--	--	--	lm	LM	LM	LM
50229	<lmxll>	--	--	ll	--	LM	--	--	--	--	--	--	--	--	--	--	--	LM	--	--	--	--	--	--	--	ll	--	--	LM	--	--	--	ll	LM	ll	--	--	--	--	--	--	ll	--	--	--	--	--	ll	ll
50235	<nnxnp>	nn	--	nn	nn	--	nn	nn	--	--	--	--	--	NP	NP	nn	--	--	--	--	--	nn	--	nn	--	--	NP	nn	np	--	nn	nn	--	np	--	--	--	--	nn	--	--	nn	nn	--	nn	np	nn	nn	nn
50241	<lmxll>	--	--	ll	ll	--	--	--	--	--	--	ll	--	ll	ll	ll	--	ll	--	--	--	ll	--	ll	--	ll	--	--	ll	--	--	ll	--	ll	--	--	ll	--	--	--	--	--	ll	ll	--	--	ll	--	ll
50243	<lmxll>	ll	--	lm	--	lm	--	lm	--	--	--	ll	--	ll	ll	ll	LM	--	--	ll	LM	ll	ll	lm	ll	lm	lm	LM	lm	ll	lm	ll	--	ll	--	--	--	--	--	--	ll	ll	ll	ll	ll	LM	--	lm	lm
50256	<lmxll>	ll	--	ll	ll	ll	ll	ll	--	ll	ll	--	ll	ll	ll	--	--	--	--	ll	--	--	ll	ll	ll	ll	ll	ll	ll	--	--	ll	--	ll	--	ll	ll	ll	ll	--	ll	ll	ll	--	ll	ll	--	--	ll
50277	<lmxll>	ll	--	ll	ll	ll	--	--	ll	LM	--	--	--	ll	--	ll	--	--	--	--	--	ll	--	--	--	--	ll	--	LM	ll	--	--	--	ll	ll	LM	ll	--	--	ll	--	--	ll	--	--	ll	--	--	--
50282	<lmxll>	lm	lm	lm	LM	lm	ll	lm	--	lm	--	ll	ll	ll	ll	lm	ll	lm	ll	ll	ll	ll	--	LM	LM	ll	lm	ll	lm	--	LM	lm	ll	lm	ll	ll	--	lm	--	LM	ll	LM	ll	ll	LM	ll	lm	lm	ll
50284	<lmxll>	lm	lm	lm	lm	lm	ll	lm	lm	lm	--	ll	ll	lm	LM	ll	lm	ll	ll	lm	ll	lm	--	LM	LM	LM	lm	lm	lm	ll	LM	ll	ll	ll	lm	ll	--	ll	LM	--	ll	LM	ll	ll	ll	ll	--	lm	ll
50321	<lmxll>	ll	ll	lm	ll	lm	ll	lm	ll	lm	ll	--	--	ll	ll	--	--	--	ll	--	ll	lm	LM	ll	ll	--	ll	--	lm	LM	lm	LM	ll	lm	lm	LM	ll	ll	ll	ll	ll	ll	ll	ll	LM	lm	ll	ll	ll
50334	<lmxll>	--	ll	LM	LM	ll	--	lm	--	ll	--	--	--	--	ll	--	--	ll	--	lm	--	--	--	--	ll	--	lm	--	lm	ll	--	--	lm	--	ll	ll	LM	--	--	--	--	lm	LM	--	ll	--	lm	lm	ll
50342	<lmxll>	LM	ll	ll	lm	--	ll	lm	ll	lm	--	ll	lm	ll	ll	lm	ll	lm	ll	ll	lm	lm	ll	ll	ll	ll	lm	lm	LM	lm	--	lm	lm	lm	lm	ll	ll	--	lm	ll	ll	lm	ll	--	ll	ll	lm	ll	ll
50360	<lmxll>	ll	--	lm	--	--	LM	LM	--	ll	--	ll	--	ll	--	--	--	--	--	ll	--	ll	--	--	ll	--	LM	--	--	--	--	ll	lm	--	--	LM	--	--	ll	ll	--	lm	--	--	--	--	ll	lm	LM
50399	<nnxnp>	--	--	np	--	--	--	--	--	--	--	--	--	--	--	--	--	--	--	--	--	--	--	--	--	--	--	--	nn	--	--	--	--	nn	--	--	--	nn	--	--	nn	np	--	--	--	--	--	--	--
50459	<lmxll>	LM	--	LM	--	lm	--	LM	--	--	--	--	--	ll	--	LM	--	--	--	ll	--	ll	--	--	LM	--	lm	ll	lm	ll	--	LM	--	lm	--	ll	ll	LM	ll	--	ll	lm	--	--	ll	ll	lm	--	ll
50492	<lmxll>	ll	--	lm	ll	ll	LM	lm	ll	lm	--	--	LM	lm	lm	--	--	ll	LM	lm	ll	ll	LM	ll	ll	--	lm	ll	ll	ll	ll	ll	--	ll	ll	lm	--	lm	--	--	lm	--	lm	lm	LM	LM	LM	LM	LM
50493	<lmxll>	LM	--	--	LM	--	--	ll	ll	ll	--	--	--	--	ll	--	--	ll	ll	--	--	ll	--	--	--	--	lm	--	LM	ll	--	ll	--	ll	LM	ll	--	--	--	--	--	ll	--	--	lm	--	ll	lm	ll
50529	<hkxhk>	hh	--	kk	hk	kk	kk	kk	HK	hh	--	--	hk	--	--	kk	hh	hh	hk	kk	--	hk	kk	--	HK	hk	kk	hh	HK	kk	HK	HK	kk	hk	HK	hk	HK	kk	hh	--	HK	hh	hh	--	hk	HK	hh	hh	kk
50590	<lmxll>	ll	ll	ll	ll	ll	ll	ll	ll	ll	--	ll	ll	ll	ll	ll	ll	ll	ll	ll	ll	ll	ll	ll	ll	ll	ll	ll	ll	ll	ll	ll	ll	ll	ll	ll	ll	ll	ll	ll	--	ll	ll	ll	ll	ll	ll	ll	ll
50596	<lmxll>	lm	LM	--	ll	--	LM	--	LM	ll	--	lm	lm	--	--	ll	LM	ll	ll	lm	lm	lm	ll	lm	lm	ll	--	ll	lm	--	lm	--	--	--	--	ll	LM	ll	--	ll	lm	--	lm	lm	--	lm	--	lm	lm
50679	<nnxnp>	np	NP	np	np	np	np	np	NP	NP	nn	np	NP	np	np	np	np	np	np	NP	np	np	np	np	NP	np	np	np	np	np	np	np	np	np	np	np	--	np	--	np	np	np	np	--	np	np	np	np	np
50790	<lmxll>	ll	lm	ll	ll	ll	ll	ll	--	ll	--	lm	lm	lm	ll	ll	ll	ll	ll	lm	--	ll	LM	ll	lm	lm	ll	lm	ll	ll	ll	lm	--	ll	lm	ll	lm	ll	--	--	ll	ll	ll	lm	ll	lm	ll	ll	lm
50794	<lmxll>	--	lm	lm	ll	lm	--	lm	--	lm	--	--	--	lm	LM	ll	--	lm	LM	--	--	--	--	--	--	lm	ll	ll	lm	lm	--	lm	--	lm	--	--	LM	lm	--	lm	--	ll	ll	lm	ll	--	--	--	--
50814	<lmxll>	ll	--	lm	--	--	ll	LM	--	lm	lm	ll	ll	lm	LM	--	ll	--	ll	ll	--	ll	LM	LM	lm	lm	--	lm	lm	--	--	lm	--	lm	ll	ll	LM	--	lm	--	ll	--	lm	--	--	ll	--	--	ll
50921	<nnxnp>	--	--	NP	--	--	--	--	NP	--	--	--	--	--	NP	--	--	nn	--	--	--	--	--	--	--	nn	np	--	--	NP	nn	nn	--	NP	np	--	--	--	--	--	nn	nn	--	--	--	--	--	NP	--
51159	<lmxll>	--	--	--	--	ll	--	ll	--	--	--	--	--	ll	--	--	--	--	ll	--	ll	--	--	--	--	ll	--	ll	--	ll	--	--	--	--	--	--	--	--	--	ll	--	ll	--	--	--	--	--	--	--
51167	<lmxll>	--	lm	lm	--	ll	--	ll	--	lm	--	ll	--	ll	ll	ll	--	ll	ll	lm	--	ll	--	ll	LM	lm	ll	lm	ll	ll	ll	lm	ll	lm	--	--	--	--	ll	--	ll	lm	--	--	--	--	--	--	lm
51203	<lmxll>	lm	--	ll	--	LM	--	ll	--	--	--	--	ll	ll	LM	--	--	--	--	--	lm	--	ll	--	--	ll	--	--	--	lm	ll	lm	ll	ll	ll	--	--	--	--	ll	lm	lm	lm	--	lm	LM	ll	ll	ll
51264	<lmxll>	ll	LM	lm	lm	lm	ll	lm	ll	ll	--	ll	--	ll	ll	LM	lm	lm	ll	ll	lm	--	lm	lm	lm	ll	ll	ll	lm	ll	ll	lm	ll	lm	lm	ll	--	LM	ll	ll	ll	ll	--	--	--	lm	LM	lm	lm
51290	<lmxll>	ll	lm	ll	LM	ll	ll	ll	--	ll	--	LM	ll	ll	ll	ll	LM	--	--	LM	lm	ll	--	--	ll	ll	ll	--	LM	ll	LM	ll	--	ll	--	ll	ll	--	ll	ll	LM	ll	ll	LM	lm	LM	ll	lm	ll
51297	<lmxll>	--	--	--	--	lm	--	--	--	--	--	--	--	--	LM	--	--	LM	--	--	--	--	--	--	ll	--	LM	--	--	--	lm	--	--	--	--	--	LM	ll	--	--	--	--	--	--	--	--	ll	--	lm
51346	<lmxll>	ll	ll	LM	--	lm	ll	LM	--	ll	--	--	lm	lm	ll	--	lm	ll	ll	lm	lm	ll	ll	--	lm	ll	lm	LM	ll	ll	ll	ll	ll	lm	ll	lm	--	LM	lm	ll	ll	lm	--	lm	--	LM	ll	lm	lm
51390	<nnxnp>	np	nn	nn	--	np	np	nn	--	nn	--	--	NP	np	nn	np	--	np	np	nn	--	nn	nn	nn	NP	np	nn	--	np	--	nn	nn	--	np	nn	np	nn	--	nn	--	--	NP	np	--	--	np	NP	--	nn
51414	<lmxll>	lm	ll	lm	ll	lm	ll	lm	--	ll	--	lm	lm	lm	lm	--	--	ll	lm	LM	lm	lm	LM	ll	ll	ll	lm	ll	ll	ll	LM	lm	lm	lm	lm	ll	lm	ll	--	ll	lm	ll	lm	lm	--	lm	lm	lm	lm
51446	<lmxll>	--	--	--	--	--	--	--	--	--	--	--	--	--	--	--	--	--	--	--	--	--	--	--	--	--	lm	--	--	--	--	ll	--	--	ll	--	--	--	--	--	--	ll	--	--	--	--	--	--	--
51456	<lmxll>	lm	lm	ll	ll	lm	lm	ll	ll	ll	--	--	ll	ll	--	lm	lm	ll	LM	ll	lm	LM	ll	ll	ll	ll	lm	ll	ll	lm	ll	lm	ll	ll	ll	ll	ll	ll	ll	ll	lm	LM	lm	LM	--	lm	ll	ll	ll
51526	<lmxll>	ll	--	ll	ll	LM	LM	--	--	--	--	ll	--	ll	ll	lm	--	--	ll	--	ll	--	--	--	ll	ll	ll	ll	--	lm	ll	ll	--	--	--	ll	ll	LM	--	lm	ll	ll	--	--	--	ll	--	ll	--
51553	<lmxll>	lm	lm	ll	ll	ll	lm	lm	lm	lm	--	--	ll	ll	lm	--	--	ll	--	lm	ll	LM	LM	ll	--	lm	LM	LM	lm	ll	ll	ll	--	ll	lm	lm	ll	LM	--	ll	--	ll	lm	ll	ll	lm	LM	lm	lm
51588	<lmxll>	ll	ll	--	--	LM	--	--	--	ll	--	--	--	lm	ll	--	--	--	ll	lm	--	ll	--	--	--	ll	--	--	--	ll	ll	ll	--	--	--	--	ll	--	--	ll	LM	--	LM	LM	--	LM	ll	--	--
51604	<lmxll>	LM	--	lm	lm	lm	LM	--	LM	LM	--	LM	--	LM	--	--	--	--	--	LM	--	lm	--	lm	lm	--	lm	--	lm	--	--	lm	LM	lm	lm	lm	LM	lm	lm	LM	ll	--	LM	ll	ll	lm	--	ll	lm
51648	<lmxll>	--	LM	--	--	--	--	--	--	ll	--	--	--	--	ll	lm	ll	--	--	--	ll	--	--	--	--	LM	LM	LM	ll	--	LM	LM	--	LM	--	LM	--	--	--	--	--	ll	LM	--	--	lm	--	--	LM
51706	<lmxll>	ll	lm	lm	--	ll	--	ll	ll	lm	--	lm	lm	ll	lm	ll	--	lm	lm	lm	lm	lm	ll	LM	lm	--	lm	lm	ll	lm	lm	ll	LM	lm	ll	ll	LM	ll	--	ll	ll	ll	--	lm	LM	ll	lm	ll	lm
51731	<lmxll>	ll	ll	ll	ll	lm	LM	lm	lm	lm	--	--	ll	ll	lm	lm	--	ll	--	ll	ll	LM	lm	lm	ll	lm	ll	LM	ll	lm	LM	lm	--	lm	lm	lm	LM	ll	ll	--	ll	--	ll	--	--	ll	--	ll	ll
51770	<nnxnp>	nn	--	--	--	--	--	nn	--	--	--	--	--	nn	nn	--	nn	--	--	--	--	--	--	--	nn	--	--	--	--	--	--	nn	--	nn	--	--	nn	--	--	--	--	nn	--	--	--	nn	--	--	nn
51816	<lmxll>	--	--	LM	--	--	--	ll	--	ll	--	--	--	--	--	--	--	ll	--	ll	--	--	--	ll	ll	--	--	--	--	--	--	ll	LM	ll	--	--	ll	--	--	--	--	ll	ll	ll	--	--	ll	--	LM
51861	<lmxll>	lm	lm	ll	--	LM	lm	--	--	lm	--	--	--	--	LM	--	--	--	--	--	--	lm	--	--	--	--	--	--	--	--	--	LM	lm	ll	lm	--	lm	--	--	--	lm	lm	ll	--	--	--	--	--	LM
51873	<lmxll>	lm	--	ll	LM	ll	lm	lm	lm	lm	--	--	--	lm	lm	ll	ll	ll	--	lm	--	ll	ll	--	--	lm	lm	lm	ll	ll	lm	ll	lm	ll	ll	--	ll	ll	--	lm	LM	LM	--	LM	ll	ll	--	ll	ll
51904	<nnxnp>	--	--	np	--	--	--	--	--	nn	--	--	--	--	np	--	--	--	np	NP	--	--	--	--	--	nn	--	--	--	nn	--	NP	--	--	--	--	nn	--	--	--	--	nn	nn	--	--	NP	--	--	--
51911	<lmxll>	--	--	ll	--	--	ll	ll	--	--	--	--	--	--	--	--	--	--	ll	--	--	ll	--	--	--	--	ll	ll	--	--	--	--	--	--	--	--	ll	--	--	--	--	--	--	ll	ll	ll	--	--	--
51914	<nnxnp>	--	--	nn	--	nn	--	nn	--	--	--	--	--	nn	nn	--	--	nn	nn	nn	--	--	--	--	--	--	nn	--	nn	--	nn	nn	--	--	nn	nn	--	--	--	--	--	--	nn	nn	--	nn	nn	nn	nn
51919	<lmxll>	lm	lm	ll	ll	--	ll	ll	ll	lm	--	--	--	LM	ll	ll	--	ll	ll	--	--	--	--	--	lm	lm	ll	--	ll	--	lm	LM	--	lm	ll	ll	--	--	--	--	--	ll	ll	--	--	--	LM	--	--
51976	<lmxll>	--	lm	lm	lm	LM	--	lm	ll	lm	--	--	ll	ll	ll	lm	--	ll	ll	--	--	ll	lm	--	lm	ll	lm	ll	LM	--	lm	lm	ll	lm	--	--	ll	lm	--	--	ll	ll	ll	lm	--	--	lm	--	ll
51988	<lmxll>	ll	--	ll	--	--	--	ll	--	--	--	--	--	--	ll	--	--	ll	--	--	ll	--	--	--	--	--	--	--	ll	ll	ll	ll	--	--	ll	ll	ll	ll	ll	--	ll	--	ll	ll	ll	ll	ll	ll	ll
52022	<lmxll>	ll	ll	lm	--	LM	lm	lm	--	LM	--	--	ll	ll	LM	ll	--	--	--	--	LM	LM	--	ll	--	--	ll	--	ll	ll	LM	LM	lm	LM	LM	lm	ll	ll	ll	ll	ll	--	LM	ll	--	lm	ll	ll	--
52073	<lmxll>	ll	ll	ll	ll	ll	ll	ll	ll	ll	ll	--	ll	ll	ll	ll	--	ll	--	ll	ll	ll	ll	ll	--	ll	ll	ll	ll	ll	ll	ll	ll	ll	ll	ll	ll	ll	--	ll	ll	ll	ll	ll	ll	ll	ll	ll	ll
52077	<lmxll>	--	--	ll	--	--	LM	--	--	--	--	--	--	--	lm	--	--	ll	--	--	--	--	--	ll	ll	--	--	--	--	--	--	LM	--	LM	--	--	ll	--	ll	--	LM	--	--	LM	--	--	ll	ll	--
52103	<nnxnp>	--	nn	nn	--	--	nn	nn	--	--	--	--	nn	nn	nn	--	--	nn	--	nn	--	nn	--	--	nn	--	--	--	--	nn	--	--	--	nn	nn	--	--	nn	--	nn	nn	--	--	nn	--	nn	nn	nn	--
52113	<lmxll>	--	ll	ll	ll	ll	ll	ll	ll	ll	ll	ll	--	ll	ll	--	--	ll	ll	ll	ll	ll	ll	ll	ll	ll	ll	ll	ll	ll	ll	ll	ll	--	ll	ll	ll	ll	ll	ll	ll	ll	ll	--	--	ll	ll	ll	ll
52159	<lmxll>	lm	ll	ll	ll	ll	ll	ll	--	lm	ll	--	LM	--	ll	ll	ll	lm	lm	ll	ll	lm	lm	ll	ll	ll	ll	ll	ll	--	ll	lm	LM	lm	ll	ll	--	--	ll	ll	ll	lm	LM	--	lm	ll	--	ll	ll
52186	<nnxnp>	--	--	--	--	--	--	--	--	--	--	--	--	--	--	--	--	--	--	--	--	--	--	--	--	nn	--	--	--	--	--	nn	--	--	--	--	--	--	--	--	--	--	--	--	--	--	--	--	--
52256	<lmxll>	ll	lm	lm	lm	lm	lm	ll	lm	ll	--	--	--	ll	lm	lm	ll	ll	ll	ll	LM	ll	LM	ll	ll	lm	lm	ll	ll	ll	lm	lm	LM	lm	lm	lm	ll	lm	ll	lm	ll	ll	ll	ll	ll	lm	ll	ll	lm
52278	<lmxll>	--	ll	ll	ll	ll	lm	ll	--	ll	--	ll	ll	lm	lm	ll	--	lm	lm	ll	ll	lm	ll	lm	ll	lm	lm	lm	lm	lm	ll	lm	ll	ll	lm	ll	LM	ll	lm	lm	ll	lm	lm	ll	ll	ll	LM	ll	ll
52297	<lmxll>	ll	--	ll	--	ll	--	ll	--	ll	--	--	ll	ll	ll	ll	--	ll	--	LM	ll	ll	--	--	LM	ll	--	LM	LM	ll	--	ll	--	ll	LM	--	ll	--	--	--	LM	lm	--	ll	--	LM	ll	--	ll
52416	<hkxhk>	hk	kk	hk	HK	kk	kk	hh	--	hk	--	--	hk	hk	--	--	HK	hk	hk	kk	kk	hk	kk	hk	hh	kk	hh	hk	kk	hk	HK	hh	HK	hk	hh	hk	hh	HK	kk	--	hh	hh	HK	hk	kk	kk	hk	--	hk
52424	<lmxll>	--	LM	lm	--	ll	--	lm	lm	--	--	lm	--	ll	ll	--	--	--	--	LM	--	--	--	--	LM	--	lm	lm	ll	--	ll	--	--	LM	ll	ll	ll	--	LM	--	--	--	ll	--	--	--	LM	--	ll
52467	<lmxll>	lm	ll	lm	--	lm	ll	lm	ll	ll	--	--	LM	LM	lm	--	ll	--	--	lm	LM	lm	ll	LM	--	ll	--	--	ll	ll	lm	lm	lm	lm	lm	ll	--	ll	lm	--	LM	LM	ll	--	ll	LM	lm	LM	lm
52493	<lmxll>	ll	--	ll	ll	ll	ll	--	--	--	ll	ll	ll	ll	ll	ll	ll	--	--	ll	ll	ll	--	--	ll	ll	ll	ll	--	ll	--	ll	--	ll	ll	ll	ll	ll	ll	--	ll	--	ll	ll	ll	--	--	ll	ll
52512	<lmxll>	LM	lm	lm	--	ll	ll	ll	ll	lm	--	--	LM	lm	LM	--	LM	lm	ll	ll	lm	lm	ll	lm	LM	ll	ll	ll	lm	ll	ll	lm	ll	lm	ll	ll	LM	lm	LM	lm	ll	ll	ll	ll	ll	ll	LM	lm	lm
52587	<lmxll>	LM	--	LM	--	--	--	ll	--	--	--	--	--	LM	ll	ll	--	--	ll	lm	--	ll	--	--	LM	ll	--	ll	lm	LM	--	--	--	ll	--	ll	--	--	LM	LM	--	ll	lm	ll	--	--	--	--	ll
52591	<lmxll>	lm	ll	lm	ll	LM	ll	LM	ll	ll	--	lm	lm	lm	LM	ll	lm	ll	ll	lm	lm	lm	ll	lm	ll	ll	lm	ll	ll	ll	lm	lm	lm	lm	lm	ll	lm	ll	--	ll	lm	lm	lm	lm	ll	--	lm	LM	lm
52611	<lmxll>	ll	--	ll	ll	ll	--	lm	--	--	--	--	--	--	lm	--	--	ll	ll	--	--	--	--	--	ll	--	--	--	ll	lm	--	ll	--	--	--	LM	ll	ll	--	--	ll	LM	--	LM	--	--	--	--	lm
52618	<lmxll>	--	--	ll	--	ll	--	--	--	--	--	--	--	--	--	--	--	--	--	--	--	LM	--	--	--	--	ll	--	--	--	--	lm	--	LM	LM	LM	--	--	ll	--	ll	--	--	--	--	ll	--	--	ll
52716	<lmxll>	--	--	--	--	lm	--	LM	--	--	--	LM	LM	lm	ll	lm	--	--	--	--	--	ll	--	ll	--	ll	lm	lm	ll	ll	--	--	--	lm	--	lm	ll	--	--	ll	--	lm	--	--	--	lm	--	--	lm
52727	<nnxnp>	nn	nn	nn	nn	nn	nn	nn	--	nn	--	nn	nn	nn	nn	--	nn	nn	nn	nn	nn	nn	nn	nn	nn	nn	nn	nn	nn	nn	nn	nn	--	nn	nn	nn	nn	nn	nn	nn	nn	nn	nn	nn	nn	nn	nn	--	nn
52734	<lmxll>	ll	ll	ll	ll	ll	ll	ll	--	ll	--	ll	ll	ll	ll	ll	ll	ll	ll	ll	ll	ll	ll	ll	ll	ll	ll	ll	ll	ll	ll	ll	ll	ll	ll	ll	ll	ll	ll	ll	ll	ll	ll	ll	ll	ll	ll	ll	ll
52738	<nnxnp>	--	--	--	--	--	--	--	--	--	--	--	--	--	--	--	--	--	--	--	--	--	--	--	--	--	np	--	--	--	--	--	--	--	--	--	--	--	--	np	--	np	--	--	--	np	np	--	--
52769	<lmxll>	--	--	--	--	ll	--	ll	--	ll	--	--	--	ll	ll	--	--	ll	--	--	--	--	--	ll	--	--	ll	--	--	ll	--	ll	--	ll	--	ll	ll	ll	--	ll	ll	--	--	ll	--	--	--	ll	ll
52786	<lmxll>	--	lm	lm	--	--	ll	LM	--	ll	--	--	--	--	LM	ll	--	ll	ll	--	LM	--	LM	--	LM	lm	--	--	--	lm	LM	--	lm	--	lm	ll	--	--	--	lm	ll	lm	--	--	lm	lm	--	lm	ll
52823	<lmxll>	--	ll	lm	--	LM	lm	--	--	--	--	--	--	--	ll	--	--	--	--	--	--	ll	--	LM	--	--	--	ll	ll	--	--	--	--	LM	--	--	LM	--	--	--	ll	LM	--	LM	--	lm	ll	--	--
52831	<lmxll>	ll	ll	ll	ll	ll	ll	ll	ll	ll	--	ll	ll	ll	ll	ll	ll	ll	ll	ll	--	ll	--	ll	ll	ll	ll	ll	ll	ll	ll	ll	ll	ll	ll	ll	ll	ll	--	--	ll	ll	ll	ll	ll	ll	ll	ll	ll
52842	<nnxnp>	--	nn	nn	--	nn	--	--	nn	nn	--	nn	nn	nn	nn	--	--	nn	--	nn	--	nn	--	--	--	--	--	nn	nn	nn	--	--	--	nn	--	--	--	--	nn	--	nn	nn	nn	nn	--	--	nn	--	nn
52861	<lmxll>	ll	LM	ll	ll	lm	ll	lm	lm	lm	--	--	ll	ll	lm	ll	--	LM	lm	ll	--	ll	lm	lm	lm	lm	ll	--	ll	ll	lm	ll	lm	lm	ll	lm	LM	ll	ll	ll	lm	lm	ll	lm	lm	lm	ll	lm	ll
52869	<lmxll>	lm	lm	lm	--	ll	lm	LM	LM	LM	--	ll	ll	lm	lm	lm	lm	ll	ll	lm	ll	ll	ll	ll	ll	ll	ll	ll	ll	ll	lm	lm	ll	ll	lm	lm	ll	ll	ll	LM	lm	lm	lm	ll	LM	ll	ll	ll	lm
52885	<lmxll>	--	ll	ll	--	ll	ll	ll	--	ll	--	--	--	--	ll	--	--	--	--	--	--	--	--	--	--	--	ll	--	--	--	ll	--	--	ll	--	ll	--	--	--	--	ll	--	ll	--	--	ll	ll	ll	ll
52943	<lmxll>	LM	LM	lm	lm	ll	--	ll	ll	ll	LM	lm	--	lm	ll	ll	lm	lm	lm	lm	lm	ll	ll	ll	lm	ll	lm	ll	lm	ll	ll	ll	LM	ll	ll	ll	--	lm	lm	ll	lm	ll	lm	ll	ll	lm	ll	lm	LM
52993	<lmxll>	--	--	ll	--	--	--	--	ll	--	--	--	--	--	--	--	--	--	--	--	--	--	--	ll	--	ll	--	--	ll	--	ll	ll	--	ll	--	ll	--	--	--	--	ll	ll	ll	--	--	--	ll	ll	ll
53092	<lmxll>	lm	LM	ll	--	LM	--	lm	--	ll	--	ll	--	ll	ll	--	ll	LM	ll	lm	ll	lm	ll	lm	ll	ll	ll	ll	ll	lm	ll	--	ll	lm	--	--	ll	--	ll	ll	ll	ll	LM	ll	--	--	--	--	ll
53163	<nnxnp>	NP	nn	nn	np	np	np	nn	nn	nn	NP	--	NP	np	nn	np	NP	np	np	nn	nn	nn	nn	np	np	np	nn	np	np	np	nn	nn	np	NP	nn	np	nn	np	nn	--	--	NP	np	--	nn	np	np	np	np
53166	<lmxll>	--	--	--	--	--	--	lm	--	lm	ll	--	--	--	lm	ll	--	--	--	ll	--	--	--	--	lm	--	LM	--	--	ll	--	--	--	ll	--	ll	--	--	--	lm	--	--	--	--	--	--	--	--	--
53207	<lmxll>	lm	lm	lm	lm	ll	ll	lm	ll	lm	--	LM	ll	lm	LM	lm	lm	lm	LM	lm	LM	ll	ll	ll	ll	ll	ll	ll	ll	lm	ll	lm	ll	ll	LM	ll	LM	ll	ll	lm	LM	lm	lm	ll	LM	ll	lm	lm	ll
53246	<nnxnp>	--	nn	nn	nn	--	--	--	--	nn	--	--	--	--	nn	--	--	nn	nn	--	--	--	--	--	--	--	--	--	nn	nn	nn	nn	--	--	nn	nn	nn	nn	--	nn	--	--	nn	--	--	nn	nn	--	--
53280	<lmxll>	ll	ll	ll	ll	ll	ll	ll	--	ll	--	--	ll	ll	ll	ll	ll	ll	--	ll	--	ll	ll	ll	ll	ll	ll	ll	ll	ll	ll	ll	ll	ll	ll	ll	ll	ll	--	ll	ll	ll	ll	ll	ll	ll	ll	ll	ll
53283	<lmxll>	lm	lm	lm	LM	ll	--	ll	--	LM	--	--	lm	ll	ll	--	ll	ll	ll	lm	ll	ll	lm	--	lm	lm	ll	LM	ll	ll	ll	lm	--	ll	--	ll	lm	ll	ll	ll	ll	lm	lm	--	--	lm	ll	ll	LM
53291	<nnxnp>	--	--	nn	--	--	nn	nn	--	nn	--	nn	--	--	nn	--	nn	nn	nn	nn	nn	--	nn	--	nn	nn	--	nn	nn	--	nn	nn	nn	--	--	nn	nn	--	nn	--	nn	nn	--	nn	--	nn	--	--	--
53352	<nnxnp>	--	nn	nn	--	nn	--	nn	--	nn	--	--	--	--	nn	--	--	nn	nn	--	--	--	--	--	--	nn	--	nn	--	nn	--	nn	nn	nn	--	nn	nn	--	nn	nn	--	nn	nn	nn	nn	--	--	--	nn
53364	<lmxll>	ll	lm	ll	ll	lm	--	lm	LM	lm	--	LM	--	ll	lm	LM	ll	LM	--	ll	ll	ll	--	ll	--	lm	ll	lm	ll	ll	lm	ll	lm	lm	ll	LM	--	ll	--	ll	--	ll	ll	--	LM	lm	LM	LM	ll
53378	<lmxll>	--	ll	ll	ll	ll	ll	LM	--	ll	lm	--	ll	lm	lm	LM	lm	LM	ll	--	ll	LM	ll	--	ll	ll	lm	lm	--	--	lm	lm	--	ll	--	LM	--	--	lm	lm	ll	lm	--	ll	ll	LM	--	--	lm
53401	<lmxll>	ll	ll	ll	ll	lm	ll	lm	ll	lm	--	ll	ll	lm	lm	lm	lm	lm	lm	ll	ll	lm	ll	lm	ll	ll	lm	ll	lm	--	lm	ll	ll	lm	ll	lm	ll	lm	--	lm	lm	ll	lm	ll	ll	ll	--	LM	ll
53402	<lmxll>	ll	lm	lm	lm	lm	LM	lm	ll	lm	lm	lm	ll	lm	lm	ll	lm	lm	ll	lm	--	ll	lm	ll	ll	ll	ll	lm	ll	lm	ll	ll	lm	ll	ll	lm	lm	LM	lm	--	ll	ll	LM	ll	ll	LM	ll	ll	ll
53493	<lmxll>	lm	ll	lm	ll	ll	lm	ll	--	lm	ll	ll	ll	lm	lm	lm	ll	ll	--	LM	ll	ll	ll	ll	ll	lm	ll	LM	--	ll	LM	ll	lm	ll	ll	LM	--	ll	LM	lm	lm	LM	--	--	--	--	ll	--	lm
53532	<lmxll>	--	ll	--	ll	ll	--	ll	--	ll	ll	ll	ll	ll	ll	--	ll	--	--	ll	--	--	ll	--	--	ll	ll	ll	--	ll	--	--	ll	--	LM	ll	--	ll	ll	--	--	--	ll	--	ll	--	--	--	--
53541	<lmxll>	--	--	LM	LM	--	--	LM	--	ll	ll	--	--	LM	ll	--	--	LM	--	--	--	--	--	LM	--	ll	ll	LM	--	LM	ll	--	ll	lm	ll	--	ll	ll	--	--	ll	--	--	--	ll	--	ll	LM	ll
53592	<lmxll>	--	--	ll	--	--	--	--	--	--	--	--	--	ll	--	--	--	--	--	--	--	--	--	--	--	ll	--	--	--	--	--	--	ll	--	--	--	--	--	--	--	--	ll	--	--	--	--	--	--	ll
53594	<lmxll>	--	--	--	ll	--	--	--	lm	--	--	--	ll	lm	ll	--	--	--	--	--	--	--	ll	--	--	ll	lm	--	--	--	--	ll	ll	lm	--	lm	--	lm	--	ll	ll	--	--	--	ll	--	--	lm	LM
53680	<lmxll>	--	lm	lm	ll	lm	--	LM	--	--	--	--	--	lm	lm	ll	lm	LM	LM	--	--	--	LM	lm	lm	lm	ll	--	lm	--	--	LM	--	lm	--	--	LM	--	lm	lm	--	ll	lm	lm	ll	--	ll	ll	--
53759	<lmxll>	--	--	ll	--	--	--	ll	--	ll	--	--	--	LM	--	ll	--	lm	--	--	--	ll	--	--	--	--	lm	lm	--	--	ll	lm	--	ll	--	--	--	--	--	--	ll	lm	lm	--	--	--	--	ll	--
53766	<lmxll>	ll	ll	ll	ll	ll	ll	ll	ll	ll	--	LM	LM	LM	ll	ll	ll	ll	ll	LM	--	ll	LM	--	LM	LM	ll	--	ll	ll	ll	ll	ll	ll	ll	ll	LM	ll	--	ll	ll	LM	ll	ll	--	ll	ll	ll	--
53785	<lmxll>	LM	ll	lm	lm	--	ll	--	ll	--	ll	ll	LM	ll	ll	--	--	ll	ll	ll	ll	ll	ll	--	--	--	ll	--	--	--	ll	ll	ll	lm	ll	lm	ll	ll	ll	ll	ll	--	--	ll	ll	ll	ll	--	ll
53816	<nnxnp>	--	--	NP	--	np	NP	nn	--	nn	NP	NP	nn	--	np	--	--	np	nn	--	NP	nn	--	--	--	--	--	np	nn	np	np	nn	np	np	np	np	--	NP	--	--	--	--	np	--	nn	nn	--	--	--
53931	<lmxll>	ll	ll	ll	ll	ll	ll	LM	ll	ll	--	--	--	lm	lm	--	LM	LM	ll	ll	LM	--	--	lm	ll	ll	lm	--	LM	ll	LM	lm	lm	ll	ll	--	ll	--	--	lm	ll	LM	ll	ll	ll	lm	lm	ll	lm
53963	<lmxll>	ll	--	ll	--	lm	lm	lm	--	lm	ll	--	ll	ll	lm	--	--	ll	--	ll	--	--	LM	LM	ll	--	--	--	ll	lm	lm	lm	ll	lm	--	lm	LM	ll	--	--	--	ll	--	lm	lm	ll	--	ll	--
53967	<lmxll>	--	--	LM	--	--	--	--	--	LM	--	--	--	lm	LM	--	--	--	--	--	--	--	--	--	--	--	lm	--	--	--	--	--	--	lm	--	--	--	LM	--	--	ll	--	--	--	ll	--	--	--	--
53992	<nnxnp>	--	np	--	np	--	np	np	np	--	--	--	--	np	--	--	--	np	np	--	--	--	--	--	--	np	np	--	np	np	--	--	np	--	--	np	--	--	--	--	--	--	np	--	--	np	--	--	--
54077	<lmxll>	--	--	lm	lm	lm	--	--	--	--	--	--	LM	--	--	LM	--	lm	--	lm	LM	--	--	--	--	ll	ll	ll	lm	LM	--	--	--	ll	--	--	--	ll	ll	LM	lm	--	--	ll	--	ll	LM	--	ll
54079	<lmxll>	--	--	ll	--	LM	--	--	lm	LM	ll	LM	--	ll	--	ll	--	--	--	ll	--	ll	--	lm	LM	--	ll	--	--	ll	--	--	--	lm	--	lm	--	--	--	--	--	--	--	--	--	lm	--	--	--
54115	<lmxll>	LM	lm	lm	lm	ll	ll	ll	--	ll	--	LM	lm	lm	ll	ll	LM	ll	ll	ll	lm	ll	ll	ll	lm	ll	lm	ll	lm	ll	ll	ll	--	ll	LM	ll	ll	lm	LM	lm	LM	ll	--	ll	lm	lm	ll	LM	ll
54126	<lmxll>	--	ll	--	--	--	--	--	--	--	--	--	ll	lm	--	--	--	--	--	--	--	--	--	--	--	--	lm	--	lm	lm	lm	lm	--	ll	ll	--	--	--	--	--	ll	--	--	ll	--	--	lm	LM	--
54215	<lmxll>	ll	ll	ll	ll	ll	ll	ll	--	--	--	--	--	ll	ll	ll	--	ll	--	--	ll	ll	ll	--	ll	ll	ll	ll	--	ll	--	ll	--	ll	--	ll	ll	--	--	--	ll	ll	ll	ll	ll	ll	ll	ll	ll
54232	<lmxll>	--	--	ll	ll	--	--	--	--	--	--	ll	--	ll	--	--	--	--	--	--	--	--	ll	--	--	--	ll	--	--	--	--	ll	--	--	ll	--	--	--	ll	--	--	ll	--	ll	--	--	ll	ll	--
54237	<nnxnp>	nn	nn	nn	nn	nn	nn	nn	nn	nn	nn	--	nn	nn	nn	nn	--	nn	--	nn	--	nn	--	nn	nn	nn	nn	--	nn	--	nn	nn	nn	nn	nn	nn	nn	nn	--	nn	nn	nn	--	--	nn	--	nn	nn	nn
54338	<lmxll>	ll	ll	lm	ll	ll	--	ll	ll	ll	--	--	LM	lm	lm	ll	lm	ll	lm	lm	ll	lm	lm	ll	ll	lm	ll	lm	ll	lm	ll	lm	lm	ll	lm	LM	--	ll	LM	lm	lm	ll	LM	ll	ll	ll	ll	ll	lm
54347	<nnxnp>	--	--	np	np	--	--	--	--	--	--	--	--	--	--	--	--	--	--	--	--	--	--	--	--	--	--	--	--	--	--	--	np	--	--	np	--	--	np	--	--	np	--	--	--	np	--	--	np
54363	<lmxll>	lm	lm	LM	--	LM	LM	ll	--	lm	--	--	ll	ll	ll	ll	ll	ll	lm	lm	ll	ll	lm	ll	lm	lm	ll	LM	ll	ll	ll	ll	ll	lm	lm	ll	lm	ll	ll	ll	LM	ll	--	lm	--	ll	ll	ll	lm
54373	<lmxll>	--	--	--	--	lm	--	ll	--	LM	--	--	LM	LM	lm	--	--	--	--	LM	LM	ll	--	lm	--	lm	lm	ll	--	--	--	LM	--	--	--	--	ll	--	--	--	--	ll	lm	--	ll	lm	--	lm	--
54394	<nnxnp>	np	--	np	--	np	--	--	--	--	--	np	--	np	--	np	--	np	--	--	--	np	--	--	--	--	np	--	np	np	np	--	--	--	--	np	--	--	--	--	np	--	--	np	--	--	np	--	--
54430	<nnxnp>	nn	nn	--	nn	--	--	--	--	nn	nn	nn	--	--	--	--	--	--	nn	--	--	nn	--	nn	nn	--	nn	--	--	nn	nn	nn	--	--	--	nn	--	--	--	--	--	--	--	--	--	--	--	--	nn
54514	<lmxll>	lm	lm	--	ll	--	ll	ll	ll	--	--	--	--	--	--	--	--	ll	--	--	--	ll	ll	--	--	--	ll	--	ll	ll	--	--	--	lm	--	ll	LM	lm	LM	LM	lm	ll	ll	ll	--	LM	--	ll	ll
54515	<lmxll>	ll	lm	ll	ll	ll	LM	--	lm	ll	--	lm	ll	LM	ll	ll	ll	--	--	ll	ll	ll	--	--	lm	LM	ll	LM	ll	--	--	lm	--	ll	lm	ll	LM	--	ll	ll	--	lm	ll	--	ll	--	--	ll	LM
54564	<lmxll>	--	ll	lm	--	LM	ll	LM	--	ll	--	--	--	lm	lm	ll	--	ll	LM	LM	--	lm	LM	ll	ll	ll	lm	ll	ll	ll	lm	lm	--	--	lm	ll	--	ll	LM	ll	LM	ll	--	lm	ll	lm	lm	lm	lm
54599	<lmxll>	LM	--	ll	--	--	--	LM	--	--	--	--	--	ll	--	LM	--	lm	--	lm	--	lm	lm	--	--	--	--	lm	LM	--	--	ll	--	--	--	ll	--	--	--	--	ll	--	--	--	--	lm	lm	--	--
54730	<lmxll>	ll	--	--	ll	ll	--	ll	ll	--	--	--	--	ll	--	--	--	--	--	--	ll	ll	--	ll	--	--	ll	--	ll	ll	ll	--	ll	ll	ll	ll	ll	--	--	--	ll	ll	ll	--	ll	--	--	--	ll
54870	<lmxll>	LM	ll	lm	ll	lm	--	--	--	lm	--	--	LM	--	LM	--	ll	lm	LM	ll	--	lm	ll	ll	ll	LM	lm	ll	ll	LM	ll	lm	--	lm	ll	--	--	ll	--	ll	ll	LM	--	ll	ll	ll	--	--	lm
54875	<lmxll>	ll	--	ll	lm	LM	ll	lm	ll	ll	--	--	LM	ll	ll	LM	LM	lm	--	--	lm	lm	LM	--	LM	ll	lm	ll	lm	lm	--	LM	ll	LM	LM	ll	ll	LM	ll	ll	ll	ll	ll	ll	--	--	lm	LM	lm
54930	<nnxnp>	NP	nn	nn	NP	np	np	np	--	NP	--	NP	np	nn	nn	--	NP	nn	--	nn	--	nn	nn	--	NP	NP	nn	--	np	np	nn	nn	nn	nn	nn	np	np	nn	nn	np	np	nn	nn	--	NP	nn	NP	NP	nn
54936	<lmxll>	ll	--	ll	--	ll	--	lm	--	ll	--	--	--	ll	lm	--	--	lm	ll	lm	ll	--	LM	lm	--	ll	ll	lm	LM	--	--	ll	--	ll	ll	--	lm	--	--	--	LM	lm	--	ll	--	--	LM	--	lm
54965	<lmxll>	--	LM	ll	--	ll	--	--	--	--	lm	--	--	--	lm	ll	lm	LM	--	--	--	--	--	--	ll	ll	--	--	--	LM	LM	--	--	ll	--	--	--	ll	--	ll	LM	ll	lm	ll	ll	LM	--	--	lm
55018	<lmxll>	--	ll	LM	--	lm	lm	LM	--	ll	ll	--	ll	ll	LM	lm	lm	lm	lm	ll	LM	lm	--	--	ll	ll	LM	--	LM	lm	ll	ll	LM	ll	--	lm	ll	--	--	--	ll	lm	LM	lm	--	ll	ll	lm	lm
55030	<lmxll>	--	ll	lm	ll	--	ll	lm	--	ll	lm	--	LM	lm	--	ll	--	LM	ll	--	lm	ll	--	lm	lm	--	ll	lm	lm	--	lm	--	--	ll	ll	--	--	--	ll	LM	--	--	ll	ll	--	ll	lm	--	ll
55052	<lmxll>	ll	lm	ll	LM	ll	lm	ll	LM	ll	ll	ll	ll	ll	ll	lm	lm	lm	ll	ll	ll	ll	ll	LM	lm	lm	ll	lm	ll	lm	ll	ll	ll	ll	ll	lm	--	lm	ll	ll	ll	lm	lm	ll	ll	ll	ll	ll	ll
55057	<lmxll>	--	lm	ll	ll	ll	lm	ll	ll	lm	--	ll	ll	ll	LM	lm	lm	ll	lm	ll	ll	LM	ll	ll	ll	ll	lm	ll	ll	ll	ll	lm	LM	lm	--	ll	lm	ll	lm	ll	lm	lm	LM	lm	ll	lm	ll	ll	lm
55095	<lmxll>	ll	lm	lm	LM	lm	ll	lm	--	ll	--	--	--	lm	LM	ll	--	lm	lm	--	ll	--	lm	ll	--	lm	LM	--	ll	lm	--	lm	--	ll	ll	LM	--	ll	--	--	LM	--	--	--	--	ll	--	--	lm
55100	<lmxll>	ll	ll	lm	--	ll	--	ll	--	lm	--	ll	LM	ll	lm	lm	lm	--	ll	lm	lm	ll	ll	LM	ll	ll	ll	ll	lm	ll	lm	lm	lm	ll	LM	LM	ll	ll	LM	--	ll	lm	ll	LM	--	ll	ll	ll	ll
55177	<lmxll>	lm	LM	lm	--	--	--	lm	lm	--	--	ll	ll	ll	ll	lm	ll	lm	ll	ll	ll	--	LM	--	lm	ll	LM	--	--	--	--	--	--	lm	--	ll	ll	--	--	LM	ll	lm	ll	--	LM	ll	--	--	ll
55180	<lmxll>	ll	ll	LM	--	--	--	lm	--	ll	--	--	--	--	--	--	--	--	--	--	--	--	--	--	--	--	--	--	ll	ll	--	--	--	lm	--	--	--	--	lm	ll	ll	lm	LM	--	--	lm	ll	lm	lm
55249	<lmxll>	lm	LM	lm	ll	--	--	--	--	LM	--	--	--	--	--	--	--	ll	--	--	lm	--	--	--	lm	ll	--	lm	--	--	--	LM	--	--	--	--	--	ll	--	ll	lm	--	ll	lm	--	LM	LM	--	lm
55252	<lmxll>	ll	--	--	--	LM	LM	--	--	LM	--	--	--	--	LM	--	--	--	lm	--	--	--	--	--	--	--	--	ll	LM	LM	--	LM	--	LM	--	lm	ll	--	--	--	LM	lm	--	--	ll	--	ll	--	lm
55316	<nnxnp>	--	NP	--	--	--	--	--	--	--	--	--	NP	NP	--	--	--	--	--	--	--	nn	--	--	--	--	nn	--	np	--	--	--	--	nn	--	--	nn	--	--	--	--	--	--	--	--	--	--	--	--
55318	<lmxll>	ll	ll	lm	lm	ll	ll	lm	ll	ll	lm	--	ll	ll	ll	lm	lm	ll	lm	ll	ll	ll	lm	--	lm	ll	lm	lm	lm	--	lm	lm	ll	lm	ll	ll	--	ll	ll	lm	ll	lm	ll	ll	LM	ll	lm	lm	ll
55330	<lmxll>	LM	LM	ll	--	lm	lm	LM	lm	ll	--	ll	ll	ll	ll	--	--	LM	ll	ll	ll	lm	ll	--	ll	ll	ll	ll	--	--	--	ll	ll	LM	--	ll	--	--	--	lm	ll	ll	--	--	--	--	lm	ll	ll
55364	<lmxll>	--	--	lm	--	LM	--	--	--	LM	--	--	ll	lm	LM	LM	--	--	--	LM	--	--	--	ll	--	--	--	--	LM	lm	--	--	--	ll	--	ll	--	--	--	ll	ll	LM	lm	--	--	LM	--	--	--
55425	<lmxll>	--	lm	--	ll	ll	LM	--	--	LM	--	ll	--	ll	ll	--	--	ll	LM	--	--	--	--	--	--	--	LM	--	lm	--	LM	--	lm	ll	LM	--	--	--	--	ll	--	lm	--	--	--	lm	LM	LM	LM
55444	<lmxll>	lm	ll	ll	ll	lm	lm	ll	LM	lm	lm	ll	lm	ll	ll	ll	ll	ll	LM	ll	ll	lm	--	ll	lm	--	ll	ll	ll	LM	lm	ll	ll	ll	ll	ll	lm	ll	ll	ll	ll	ll	--	ll	--	ll	ll	lm	lm
55458	<lmxll>	ll	LM	ll	lm	ll	lm	ll	lm	lm	--	--	ll	ll	ll	--	ll	lm	lm	ll	--	ll	lm	ll	lm	lm	ll	lm	lm	--	ll	ll	ll	ll	ll	lm	ll	LM	--	--	ll	ll	ll	ll	--	ll	ll	--	ll
55507	<lmxll>	--	lm	lm	--	--	--	lm	--	lm	--	--	--	lm	lm	ll	--	lm	ll	lm	--	ll	--	ll	--	lm	ll	--	ll	lm	ll	ll	--	ll	ll	--	ll	LM	--	--	ll	--	--	ll	ll	--	--	ll	ll
55523	<lmxll>	--	--	ll	--	--	--	--	--	--	--	--	--	ll	--	--	--	ll	--	--	--	--	--	--	--	--	ll	--	--	--	--	ll	--	ll	--	--	--	--	--	--	ll	ll	ll	--	--	--	--	--	--
55589	<lmxll>	--	--	lm	--	--	--	LM	--	--	--	--	ll	lm	ll	--	ll	--	--	ll	--	--	--	--	--	ll	LM	lm	ll	--	ll	--	ll	lm	--	--	--	--	ll	ll	--	--	ll	lm	--	--	--	--	ll
55614	<nnxnp>	--	--	--	--	--	--	nn	np	NP	nn	--	nn	--	--	np	--	--	NP	np	--	nn	nn	--	NP	--	np	np	--	np	nn	--	--	nn	--	--	nn	np	nn	--	nn	nn	np	--	--	nn	--	nn	nn
55673	<lmxll>	--	--	ll	--	--	--	--	--	--	--	--	--	LM	lm	ll	--	--	--	--	--	--	--	--	lm	--	--	--	--	--	--	LM	--	--	--	--	--	--	--	LM	--	--	lm	--	--	--	lm	ll	--
55731	<lmxll>	ll	--	ll	ll	--	lm	ll	LM	ll	--	LM	lm	lm	LM	ll	--	ll	ll	--	--	--	lm	--	lm	ll	ll	lm	ll	ll	--	lm	--	--	lm	--	lm	lm	--	ll	ll	lm	ll	--	ll	lm	ll	--	LM
55772	<lmxll>	lm	LM	lm	lm	ll	ll	lm	--	lm	--	LM	ll	lm	lm	lm	--	lm	LM	LM	--	ll	ll	ll	ll	ll	ll	ll	ll	ll	--	lm	ll	ll	lm	ll	LM	ll	--	lm	lm	lm	LM	ll	--	ll	lm	lm	ll
55789	<nnxnp>	--	nn	--	--	--	--	--	--	--	--	--	--	--	--	--	--	--	--	--	--	--	--	--	--	--	--	--	--	nn	--	--	--	--	--	--	--	--	--	nn	--	--	--	--	--	--	--	--	--
55791	<nnxnp>	nn	nn	--	--	nn	--	--	--	--	nn	--	nn	--	--	--	nn	nn	--	nn	--	--	--	--	nn	nn	nn	nn	nn	--	--	nn	--	nn	nn	nn	--	--	--	--	--	nn	--	--	nn	--	nn	nn	nn
55806	<lmxll>	ll	lm	ll	lm	ll	lm	--	--	lm	LM	ll	ll	lm	ll	ll	ll	lm	lm	ll	ll	ll	lm	ll	lm	LM	ll	--	lm	ll	ll	ll	lm	ll	ll	lm	--	--	--	--	ll	ll	ll	lm	LM	ll	ll	--	ll
55889	<lmxll>	lm	ll	lm	ll	lm	ll	lm	--	--	--	--	lm	ll	lm	LM	--	ll	ll	lm	--	lm	ll	--	--	ll	LM	ll	ll	ll	LM	LM	ll	lm	LM	ll	ll	ll	LM	ll	lm	lm	lm	ll	ll	ll	--	LM	lm
55917	<lmxll>	--	lm	--	LM	--	--	--	--	LM	--	--	--	ll	--	--	--	--	--	--	LM	--	--	lm	ll	ll	LM	--	--	ll	--	LM	lm	lm	--	LM	--	--	LM	--	ll	ll	ll	lm	ll	LM	--	lm	lm
55924	<lmxll>	--	--	LM	--	--	ll	LM	--	ll	--	--	--	--	ll	LM	--	ll	ll	--	--	ll	--	--	--	--	lm	--	--	--	--	--	ll	lm	--	--	--	ll	--	--	lm	--	ll	--	--	--	ll	--	--
55975	<lmxll>	LM	lm	ll	lm	--	lm	ll	--	lm	--	--	--	lm	ll	LM	--	ll	ll	LM	lm	ll	ll	--	--	lm	--	ll	ll	lm	lm	--	lm	lm	ll	LM	--	--	ll	lm	--	lm	LM	--	--	--	--	LM	ll
56019	<lmxll>	--	--	--	--	--	--	LM	--	--	--	--	--	--	--	ll	--	--	--	--	--	--	--	--	--	--	--	--	--	--	--	--	--	--	--	--	--	--	--	--	--	--	--	--	--	--	--	ll	--
56058	<lmxll>	ll	lm	LM	ll	ll	ll	LM	lm	ll	ll	LM	ll	ll	ll	lm	ll	ll	ll	lm	ll	ll	lm	ll	ll	lm	lm	lm	ll	--	ll	lm	ll	lm	ll	ll	ll	ll	ll	--	lm	ll	lm	ll	lm	lm	ll	ll	ll
56134	<lmxll>	LM	--	LM	--	--	LM	lm	--	lm	--	--	--	lm	ll	--	--	ll	ll	--	lm	ll	--	LM	LM	--	--	--	LM	ll	lm	lm	lm	lm	--	lm	lm	--	--	--	--	lm	--	--	lm	lm	--	--	ll
56193	<nnxnp>	nn	--	nn	--	--	--	nn	--	nn	nn	--	--	nn	nn	nn	--	--	--	--	nn	--	--	--	--	nn	--	--	--	nn	--	nn	nn	nn	nn	--	nn	--	--	--	nn	--	--	--	nn	nn	--	nn	--
56200	<lmxll>	lm	ll	lm	--	lm	lm	--	lm	--	LM	lm	--	ll	ll	--	lm	lm	ll	lm	--	lm	ll	--	lm	--	--	--	--	lm	ll	ll	ll	ll	LM	lm	lm	ll	ll	ll	--	ll	ll	ll	--	LM	lm	--	ll
56225	<lmxll>	lm	lm	lm	lm	lm	lm	--	lm	lm	--	lm	--	lm	lm	lm	lm	lm	lm	lm	lm	lm	lm	lm	LM	lm	lm	lm	lm	--	lm	lm	lm	lm	lm	lm	lm	lm	lm	LM	lm	lm	LM	lm	lm	lm	lm	lm	lm
56228	<lmxll>	ll	lm	lm	ll	--	LM	lm	--	LM	LM	lm	lm	ll	ll	--	ll	ll	--	lm	--	ll	--	ll	lm	ll	ll	ll	lm	ll	lm	lm	--	ll	lm	lm	ll	lm	ll	LM	ll	ll	lm	ll	ll	lm	ll	ll	ll
56240	<lmxll>	--	ll	ll	--	ll	--	ll	--	--	--	--	LM	LM	ll	--	--	--	lm	--	--	lm	--	--	lm	lm	ll	--	--	--	lm	lm	--	LM	lm	LM	ll	--	ll	--	lm	--	LM	--	--	ll	--	LM	ll
56245	<lmxll>	--	--	ll	--	ll	--	ll	--	lm	--	--	--	LM	ll	--	ll	LM	--	ll	--	ll	--	ll	--	lm	ll	lm	LM	ll	ll	--	ll	ll	ll	lm	ll	lm	ll	ll	--	ll	ll	--	ll	ll	ll	ll	ll
56257	<lmxll>	ll	--	--	--	--	--	--	--	ll	--	--	ll	--	ll	ll	--	ll	ll	--	--	--	--	--	--	--	ll	ll	--	--	--	--	--	--	ll	ll	ll	--	ll	ll	ll	--	ll	ll	--	--	ll	--	ll
56269	<lmxll>	lm	LM	lm	--	--	--	--	--	--	--	lm	--	--	lm	LM	LM	lm	lm	lm	--	lm	lm	--	lm	LM	lm	lm	--	--	lm	lm	lm	LM	LM	lm	--	--	--	--	ll	--	--	LM	--	--	LM	LM	lm
56309	<lmxll>	--	ll	lm	ll	ll	--	ll	--	--	--	--	ll	--	LM	--	--	ll	ll	--	ll	--	--	--	--	--	--	--	ll	--	--	--	--	--	ll	--	--	--	--	--	LM	--	--	ll	--	--	ll	ll	lm
56330	<lmxll>	lm	--	lm	--	ll	ll	ll	--	ll	--	--	--	lm	ll	--	LM	--	ll	lm	lm	ll	--	ll	--	ll	lm	ll	lm	lm	LM	ll	LM	ll	LM	--	ll	lm	--	--	--	--	lm	ll	--	--	ll	lm	ll
56360	<lmxll>	ll	ll	lm	lm	ll	ll	LM	--	lm	LM	lm	--	lm	ll	ll	ll	lm	ll	--	ll	ll	lm	lm	lm	LM	ll	lm	LM	lm	lm	ll	lm	lm	lm	lm	lm	lm	--	--	ll	ll	ll	--	ll	ll	lm	LM	lm
56365	<lmxll>	--	--	lm	ll	--	lm	--	--	lm	--	LM	--	--	--	--	--	lm	--	--	--	--	--	--	ll	ll	lm	lm	--	--	--	ll	--	--	--	lm	--	--	--	lm	--	lm	--	lm	--	lm	--	--	lm
56402	<lmxll>	--	lm	--	--	--	lm	lm	--	lm	LM	--	--	lm	lm	--	--	--	lm	lm	LM	--	lm	LM	--	lm	lm	LM	lm	ll	--	LM	--	lm	lm	--	--	--	lm	LM	--	LM	LM	--	lm	--	LM	--	--
56439	<lmxll>	--	lm	--	lm	lm	LM	--	LM	ll	ll	--	--	--	LM	--	--	--	--	--	--	--	--	--	--	LM	LM	ll	--	--	LM	--	--	--	lm	lm	--	LM	--	ll	--	--	--	--	--	lm	--	--	LM
56488	<lmxll>	--	--	ll	--	--	--	--	--	--	--	--	--	ll	--	--	--	ll	--	--	--	ll	ll	--	--	--	--	--	ll	--	ll	--	--	ll	--	--	--	--	--	ll	ll	--	--	--	--	--	--	--	--
56516	<lmxll>	ll	ll	ll	--	--	--	--	--	--	--	--	--	--	ll	ll	--	--	--	--	--	ll	--	--	ll	--	ll	--	ll	ll	--	--	ll	ll	--	--	ll	--	ll	ll	--	ll	--	--	--	--	--	--	ll
56586	<lmxll>	LM	lm	--	lm	--	--	lm	--	lm	lm	LM	LM	lm	lm	lm	lm	lm	--	lm	lm	lm	lm	lm	LM	lm	--	--	LM	ll	LM	lm	lm	--	lm	lm	LM	LM	lm	lm	--	lm	lm	--	LM	--	--	lm	lm
56675	<lmxll>	ll	LM	lm	LM	lm	--	LM	LM	LM	ll	lm	lm	lm	ll	lm	lm	ll	--	lm	--	ll	LM	ll	LM	ll	ll	--	ll	ll	LM	ll	lm	lm	ll	LM	ll	lm	--	LM	LM	ll	--	--	--	--	ll	lm	lm
56683	<nnxnp>	--	np	np	--	nn	nn	np	nn	nn	--	--	np	np	nn	nn	nn	np	np	nn	--	nn	nn	nn	nn	nn	--	nn	NP	nn	nn	np	--	nn	nn	np	nn	nn	NP	nn	np	np	nn	nn	NP	np	nn	nn	np
56693	<lmxll>	--	LM	--	lm	--	--	--	--	--	--	ll	--	--	--	lm	--	lm	--	--	LM	--	LM	--	--	LM	--	--	lm	--	ll	--	--	--	--	--	--	lm	--	LM	--	--	--	LM	ll	--	--	LM	lm
56698	<lmxll>	ll	lm	lm	ll	--	--	lm	ll	--	--	--	--	ll	ll	ll	ll	ll	--	--	--	--	--	ll	ll	ll	ll	--	lm	--	--	lm	ll	--	--	lm	--	ll	--	--	--	ll	--	ll	--	lm	--	ll	ll
56709	<lmxll>	ll	--	ll	LM	ll	LM	ll	--	lm	--	--	ll	LM	ll	ll	ll	LM	LM	ll	ll	ll	LM	ll	ll	lm	ll	LM	lm	ll	ll	ll	--	ll	--	lm	ll	lm	--	--	ll	ll	ll	LM	--	--	ll	ll	ll
56723	<lmxll>	--	--	ll	--	--	ll	ll	ll	ll	--	--	--	ll	ll	--	--	ll	ll	--	--	ll	ll	ll	--	--	ll	--	ll	ll	--	--	--	ll	ll	ll	ll	--	ll	--	ll	--	--	ll	ll	ll	ll	--	ll
56770	<lmxll>	ll	ll	LM	--	--	ll	ll	LM	lm	--	ll	LM	LM	ll	--	ll	ll	--	lm	--	ll	--	--	--	ll	ll	lm	--	LM	ll	ll	LM	--	--	--	--	--	ll	lm	--	ll	lm	--	lm	--	ll	LM	ll
56813	<nnxnp>	--	nn	nn	nn	np	nn	np	--	nn	--	np	np	np	nn	nn	nn	np	NP	np	--	NP	nn	np	nn	np	np	nn	--	--	nn	nn	np	nn	NP	np	nn	nn	--	nn	np	nn	np	np	nn	np	--	np	np
56856	<lmxll>	ll	lm	ll	ll	ll	ll	lm	lm	ll	--	--	LM	ll	lm	ll	lm	lm	ll	lm	ll	ll	LM	lm	ll	ll	ll	lm	LM	ll	lm	ll	lm	ll	ll	ll	lm	ll	ll	lm	lm	lm	LM	ll	lm	lm	LM	ll	lm
56862	<lmxll>	--	ll	ll	ll	--	--	--	--	--	--	--	--	ll	ll	--	--	--	ll	--	--	ll	--	--	--	--	ll	--	ll	ll	--	--	--	ll	--	ll	--	ll	--	--	ll	--	ll	--	ll	ll	ll	--	--
56870	<lmxll>	--	ll	ll	--	ll	--	ll	--	ll	--	--	ll	ll	ll	ll	ll	ll	ll	ll	ll	ll	--	--	--	ll	ll	--	ll	--	--	ll	ll	ll	--	ll	--	--	--	ll	ll	ll	ll	ll	--	--	--	ll	ll
56920	<lmxll>	ll	--	ll	--	--	--	ll	--	ll	--	--	ll	--	--	--	--	--	--	ll	--	ll	--	ll	ll	--	ll	--	--	--	--	ll	--	ll	ll	--	ll	--	--	ll	ll	ll	ll	--	--	--	ll	--	--
56938	<nnxnp>	--	--	nn	--	nn	nn	--	--	nn	nn	--	nn	--	--	--	nn	nn	nn	--	--	nn	nn	--	nn	--	nn	--	nn	nn	--	--	--	nn	--	nn	nn	nn	--	--	nn	nn	nn	nn	--	nn	--	--	nn
56960	<lmxll>	--	lm	lm	lm	lm	ll	--	ll	ll	--	ll	LM	lm	LM	--	lm	ll	lm	LM	--	ll	lm	--	lm	ll	lm	--	LM	--	--	ll	--	ll	--	lm	lm	LM	ll	LM	--	ll	ll	--	LM	--	ll	--	ll
56991	<lmxll>	lm	lm	lm	lm	ll	LM	ll	--	lm	ll	LM	lm	ll	ll	ll	ll	ll	ll	lm	ll	ll	lm	ll	lm	lm	ll	LM	ll	--	ll	lm	ll	lm	lm	ll	LM	ll	ll	ll	ll	lm	--	lm	ll	ll	ll	ll	lm
57003	<lmxll>	LM	ll	lm	lm	ll	ll	LM	--	ll	--	ll	ll	lm	ll	lm	--	--	--	--	--	lm	LM	LM	--	--	lm	lm	ll	ll	ll	lm	ll	lm	lm	ll	LM	lm	ll	ll	lm	LM	ll	--	ll	ll	ll	ll	ll
57012	<lmxll>	--	--	lm	ll	LM	ll	--	lm	ll	--	lm	--	--	--	--	LM	--	--	lm	ll	lm	--	--	lm	ll	lm	--	ll	--	--	--	--	--	LM	lm	--	--	--	lm	ll	--	--	--	--	lm	lm	--	--
57031	<lmxll>	--	--	ll	--	--	ll	--	--	ll	--	--	LM	--	lm	--	--	LM	--	--	lm	--	--	--	--	--	--	--	--	--	--	lm	ll	--	ll	--	--	--	ll	--	ll	--	--	ll	--	--	lm	--	lm
57048	<nnxnp>	--	--	np	--	NP	--	--	--	nn	--	--	--	nn	np	--	--	--	nn	--	nn	NP	--	--	nn	nn	nn	--	nn	nn	np	--	np	nn	--	--	--	--	--	--	np	nn	--	--	nn	NP	nn	--	NP
57071	<lmxll>	--	--	lm	--	--	--	--	--	--	--	--	lm	--	--	--	--	--	--	--	--	--	--	--	lm	--	lm	ll	--	--	--	--	--	--	LM	ll	--	--	--	--	--	ll	--	ll	ll	--	ll	--	LM
57120	<nnxnp>	--	--	nn	--	--	--	--	--	nn	--	nn	--	--	nn	--	--	--	nn	--	--	nn	--	--	nn	nn	nn	--	nn	--	nn	nn	--	nn	nn	--	nn	--	--	--	nn	nn	nn	--	nn	nn	--	nn	nn
57128	<lmxll>	lm	ll	ll	ll	ll	ll	ll	--	lm	--	--	ll	LM	ll	ll	ll	lm	LM	ll	ll	LM	lm	ll	ll	ll	ll	ll	ll	ll	ll	lm	lm	lm	--	ll	ll	ll	ll	--	ll	lm	lm	LM	ll	ll	ll	ll	ll
57155	<lmxll>	--	LM	ll	--	ll	--	--	--	--	--	--	--	--	--	--	--	--	ll	lm	--	--	ll	LM	--	--	ll	ll	ll	LM	--	lm	--	LM	--	ll	--	--	--	ll	--	ll	--	ll	--	LM	lm	--	ll
57157	<nnxnp>	--	--	nn	--	--	--	--	--	--	--	nn	--	--	--	--	--	--	--	--	--	--	--	--	--	--	--	--	--	np	--	--	--	--	--	--	--	--	--	--	--	np	np	--	np	--	--	--	--
57171	<nnxnp>	nn	--	nn	--	--	--	--	--	--	--	--	--	nn	nn	--	--	--	--	--	--	nn	--	--	--	nn	--	nn	--	--	nn	--	nn	--	--	nn	--	--	--	--	--	nn	--	--	nn	nn	--	--	nn
57176	<nnxnp>	NP	nn	--	--	--	--	--	np	nn	--	np	NP	--	--	NP	NP	np	nn	NP	np	nn	np	np	np	nn	np	NP	NP	nn	NP	np	np	--	NP	--	--	np	--	--	np	--	nn	nn	--	--	np	--	np
57295	<lmxll>	--	lm	lm	--	ll	ll	--	ll	lm	--	--	--	--	lm	LM	LM	lm	LM	lm	lm	ll	ll	ll	--	ll	ll	ll	ll	ll	ll	lm	--	ll	--	ll	--	ll	--	lm	--	lm	LM	--	--	ll	LM	LM	ll
57318	<lmxll>	ll	ll	ll	--	ll	ll	--	--	ll	--	--	ll	ll	ll	ll	--	--	ll	--	ll	ll	ll	--	ll	ll	ll	--	ll	ll	ll	ll	--	ll	ll	ll	ll	--	ll	--	ll	--	--	ll	ll	--	ll	ll	ll
57349	<lmxll>	ll	--	ll	--	ll	ll	--	--	ll	--	--	--	ll	ll	--	--	ll	--	ll	ll	ll	ll	ll	ll	ll	ll	ll	ll	ll	ll	ll	ll	ll	ll	ll	ll	ll	ll	ll	--	ll	--	ll	--	--	ll	ll	ll
57370	<lmxll>	lm	LM	lm	LM	--	lm	lm	--	lm	--	--	ll	lm	--	ll	--	--	--	ll	--	--	--	LM	lm	ll	ll	lm	lm	lm	lm	lm	lm	LM	--	lm	--	lm	LM	lm	ll	lm	LM	LM	lm	LM	lm	--	--
57425	<lmxll>	ll	LM	ll	lm	ll	ll	ll	ll	ll	ll	LM	ll	ll	ll	ll	lm	ll	ll	lm	lm	ll	lm	LM	lm	ll	ll	--	lm	ll	LM	ll	--	ll	lm	ll	ll	--	ll	lm	lm	lm	ll	lm	lm	lm	ll	lm	ll
57442	<lmxll>	ll	--	ll	ll	LM	--	--	--	ll	--	--	--	lm	ll	LM	--	--	--	--	--	--	--	--	lm	--	--	--	ll	--	--	--	ll	lm	ll	--	ll	--	--	--	--	--	--	--	--	--	--	lm	lm
57503	<lmxll>	--	--	LM	ll	--	--	ll	--	--	ll	--	--	lm	lm	--	--	LM	ll	--	LM	--	--	--	lm	--	--	ll	--	--	--	--	--	LM	ll	--	lm	lm	--	--	ll	ll	--	--	--	ll	--	--	--
57522	<nnxnp>	NP	--	NP	np	--	--	nn	--	np	--	--	--	nn	--	--	--	nn	np	--	--	--	--	nn	NP	--	NP	np	nn	NP	--	--	np	--	np	np	--	NP	--	--	--	--	np	nn	--	np	--	nn	np
57525	<lmxll>	--	LM	lm	ll	ll	lm	--	--	lm	--	--	ll	ll	ll	ll	--	ll	--	LM	ll	ll	ll	ll	lm	lm	lm	--	LM	--	lm	LM	lm	ll	lm	lm	--	LM	ll	ll	lm	lm	LM	lm	ll	lm	lm	LM	lm
57703	<lmxll>	lm	lm	lm	lm	ll	ll	ll	ll	--	--	--	lm	LM	ll	ll	lm	--	LM	LM	--	ll	ll	ll	lm	ll	lm	ll	lm	ll	ll	ll	lm	ll	ll	ll	ll	LM	--	ll	--	ll	--	ll	ll	lm	ll	LM	lm
57761	<nnxnp>	--	nn	nn	--	nn	--	nn	--	--	nn	--	--	nn	--	nn	--	nn	nn	nn	nn	nn	--	--	--	nn	nn	nn	nn	nn	--	nn	nn	nn	nn	--	--	--	--	--	nn	nn	--	--	nn	--	--	nn	nn
57770	<lmxll>	--	--	lm	--	--	--	LM	--	--	--	--	--	--	--	--	--	--	--	ll	--	--	--	--	--	--	ll	--	--	lm	--	--	--	--	--	--	LM	--	--	--	ll	--	--	--	--	ll	--	--	--
57808	<lmxll>	ll	ll	lm	LM	ll	ll	ll	--	ll	lm	--	ll	ll	ll	--	ll	ll	ll	lm	LM	LM	ll	--	ll	LM	LM	LM	LM	ll	ll	ll	LM	LM	ll	ll	LM	ll	ll	ll	ll	lm	--	ll	--	LM	ll	lm	ll
57842	<lmxll>	ll	lm	lm	ll	ll	lm	ll	--	ll	--	--	lm	ll	lm	ll	lm	LM	lm	lm	LM	lm	--	lm	lm	ll	ll	lm	ll	ll	ll	lm	LM	lm	ll	lm	lm	--	--	--	--	--	ll	--	ll	ll	--	lm	lm
57854	<lmxll>	--	--	--	--	LM	lm	--	--	lm	--	--	--	LM	--	LM	--	--	--	--	--	--	lm	--	--	--	ll	--	--	LM	--	lm	--	lm	lm	LM	--	--	LM	--	--	lm	--	ll	LM	ll	--	--	ll
57879	<lmxll>	--	--	--	ll	ll	ll	--	--	ll	--	ll	--	ll	ll	--	--	ll	--	--	--	--	--	--	ll	--	ll	--	ll	ll	--	ll	ll	ll	--	--	--	--	--	--	--	ll	--	ll	ll	ll	--	--	ll
57887	<lmxll>	--	lm	ll	ll	ll	lm	ll	--	ll	ll	LM	LM	LM	ll	ll	ll	ll	ll	lm	lm	ll	lm	ll	LM	LM	ll	LM	ll	ll	ll	LM	lm	ll	--	ll	LM	ll	ll	ll	ll	LM	ll	lm	ll	lm	--	ll	lm
57922	<efxeg>	--	--	--	--	--	--	--	--	--	--	--	--	--	--	--	--	--	--	--	--	--	--	--	--	--	--	--	--	--	--	--	--	--	--	--	--	--	--	--	--	--	--	--	--	--	ee	--	--
57923	<lmxll>	--	--	--	ll	--	ll	--	--	ll	--	--	--	--	--	--	--	LM	--	--	--	--	--	--	ll	--	lm	lm	lm	lm	--	lm	--	ll	--	--	--	--	ll	lm	ll	lm	ll	--	ll	LM	--	lm	ll
57959	<lmxll>	--	--	ll	LM	lm	ll	ll	--	--	--	--	--	LM	LM	lm	--	LM	--	--	--	LM	--	--	lm	ll	ll	ll	LM	--	--	ll	--	lm	--	ll	--	LM	ll	--	ll	ll	LM	ll	--	ll	ll	ll	ll
57962	<lmxll>	ll	--	ll	--	--	--	ll	--	--	--	ll	--	--	ll	--	--	--	ll	ll	--	--	--	--	--	--	--	--	--	ll	--	--	--	ll	--	--	--	--	--	--	ll	ll	--	--	--	--	--	--	ll
57964	<nnxnp>	nn	--	nn	nn	--	--	nn	--	--	--	--	--	--	--	nn	--	--	--	--	--	--	--	--	nn	nn	--	--	nn	nn	nn	--	--	--	--	--	--	--	nn	--	--	nn	--	nn	--	nn	--	nn	nn
58086	<lmxll>	ll	--	LM	lm	--	lm	--	--	--	LM	--	--	lm	ll	--	--	--	--	--	--	--	--	ll	LM	--	--	--	--	LM	--	LM	lm	--	LM	LM	--	LM	--	--	--	--	--	--	lm	--	--	ll	--
58115	<nnxnp>	nn	nn	nn	--	nn	--	nn	--	nn	--	nn	nn	nn	nn	nn	nn	--	nn	nn	nn	nn	nn	nn	nn	nn	nn	nn	nn	nn	nn	nn	--	nn	nn	nn	nn	--	nn	nn	nn	nn	nn	nn	nn	nn	nn	nn	nn
58119	<lmxll>	ll	ll	ll	--	ll	ll	--	--	--	--	--	ll	--	ll	ll	--	ll	--	ll	--	ll	ll	ll	ll	ll	ll	ll	ll	ll	--	--	ll	--	--	ll	ll	ll	--	--	ll	ll	--	--	--	ll	ll	ll	LM
58141	<nnxnp>	np	--	--	--	--	--	np	--	--	--	--	--	--	np	--	--	--	--	--	--	--	np	--	--	np	--	np	--	--	np	--	--	--	--	--	--	--	np	--	np	--	--	--	--	np	np	--	--
58166	<lmxll>	--	--	ll	--	--	--	ll	LM	--	--	--	--	--	--	--	--	--	--	--	--	ll	--	--	lm	--	lm	ll	--	--	--	LM	--	ll	--	ll	--	--	--	lm	--	--	--	--	--	--	--	--	ll
58261	<lmxll>	ll	ll	ll	ll	ll	LM	ll	ll	ll	ll	--	ll	lm	lm	ll	ll	lm	LM	ll	ll	lm	ll	lm	ll	lm	lm	lm	lm	LM	ll	lm	--	ll	lm	ll	LM	--	--	LM	ll	lm	ll	ll	ll	--	--	ll	ll
58296	<nnxnp>	--	--	nn	--	--	--	--	--	--	--	--	--	--	nn	--	--	nn	--	--	--	--	--	--	--	--	--	--	--	nn	--	--	nn	nn	nn	--	--	--	--	nn	--	nn	--	--	--	--	--	--	--
58364	<lmxll>	--	--	--	lm	--	--	--	--	--	--	--	ll	ll	--	--	--	--	--	--	--	--	--	--	ll	--	lm	--	--	ll	--	lm	--	lm	--	LM	--	ll	--	LM	--	--	--	LM	--	--	--	--	LM
58451	<lmxll>	--	--	ll	ll	--	--	LM	--	--	--	--	--	--	--	--	--	LM	ll	--	--	--	--	--	--	ll	ll	--	ll	--	--	--	--	lm	--	ll	--	LM	--	--	--	--	ll	--	--	--	--	--	--
58460	<lmxll>	--	LM	ll	LM	lm	ll	lm	--	ll	--	--	--	ll	ll	LM	--	--	LM	ll	--	--	--	--	LM	ll	lm	--	lm	ll	--	lm	ll	LM	--	--	ll	--	--	--	ll	--	ll	--	lm	LM	--	--	lm
58464	<nnxnp>	nn	nn	NP	--	nn	--	nn	--	--	--	--	--	NP	nn	--	--	--	--	nn	--	--	--	--	nn	nn	nn	--	np	--	--	nn	--	nn	--	--	--	--	nn	--	nn	nn	--	--	--	--	--	--	--
58473	<lmxll>	ll	lm	LM	ll	LM	lm	ll	--	ll	--	--	--	lm	LM	ll	--	lm	--	ll	lm	lm	--	--	--	--	ll	LM	lm	--	lm	LM	ll	ll	--	LM	LM	ll	--	ll	ll	--	ll	LM	--	ll	LM	lm	LM
58492	<lmxll>	ll	ll	ll	ll	ll	ll	lm	--	ll	LM	--	lm	ll	lm	lm	ll	lm	LM	lm	lm	ll	lm	ll	ll	lm	ll	lm	lm	ll	lm	ll	ll	ll	ll	ll	ll	LM	ll	ll	ll	LM	ll	ll	lm	lm	lm	ll	lm
58533	<lmxll>	ll	--	ll	LM	--	--	--	--	--	--	--	--	--	LM	--	--	--	--	--	--	LM	--	--	--	LM	ll	lm	--	ll	--	lm	--	ll	--	ll	--	lm	--	--	--	ll	lm	--	ll	--	--	--	ll
58554	<lmxll>	--	lm	LM	--	--	--	--	--	--	--	--	ll	ll	LM	lm	ll	--	--	ll	--	--	--	--	ll	--	lm	--	--	--	LM	--	LM	--	lm	lm	--	lm	ll	LM	ll	ll	--	--	--	--	--	--	LM
58570	<lmxll>	lm	lm	lm	lm	lm	lm	lm	lm	lm	LM	lm	lm	lm	lm	lm	lm	LM	LM	lm	lm	LM	LM	lm	lm	lm	lm	lm	lm	ll	lm	lm	lm	lm	lm	lm	lm	lm	lm	lm	lm	LM	lm	lm	lm	lm	lm	lm	lm
58574	<lmxll>	--	lm	LM	--	lm	--	--	--	LM	--	--	--	lm	--	--	--	--	--	--	--	--	LM	--	--	LM	lm	LM	--	ll	--	--	--	ll	lm	--	--	ll	--	--	ll	lm	--	ll	--	ll	LM	ll	ll
58596	<lmxll>	LM	--	--	--	--	--	--	--	LM	--	--	--	lm	--	--	LM	--	--	LM	--	ll	--	LM	--	--	ll	--	ll	ll	--	ll	--	lm	--	LM	--	--	--	LM	--	--	--	--	--	--	--	--	--
58604	<lmxll>	lm	--	ll	ll	lm	lm	ll	--	--	ll	--	ll	ll	lm	--	lm	ll	lm	ll	--	lm	--	ll	ll	ll	lm	ll	ll	--	--	lm	--	ll	--	ll	--	--	--	ll	lm	lm	lm	lm	--	lm	--	--	ll
58643	<lmxll>	lm	lm	lm	lm	LM	lm	lm	lm	lm	ll	lm	lm	lm	ll	LM	--	ll	ll	--	ll	ll	lm	ll	lm	ll	ll	ll	ll	ll	lm	ll	lm	lm	LM	lm	ll	LM	--	--	lm	ll	ll	lm	lm	lm	ll	LM	lm
58684	<lmxll>	--	lm	ll	ll	ll	--	ll	--	ll	--	lm	--	lm	ll	ll	--	ll	--	--	LM	--	--	--	--	--	ll	LM	ll	ll	ll	LM	--	ll	lm	ll	lm	ll	--	ll	--	LM	ll	lm	ll	LM	ll	ll	lm
58711	<lmxll>	ll	lm	lm	ll	ll	--	ll	--	lm	--	--	LM	ll	LM	ll	LM	lm	LM	lm	lm	lm	ll	lm	--	ll	lm	lm	ll	lm	lm	ll	lm	lm	--	ll	--	ll	ll	ll	ll	ll	ll	--	--	ll	LM	--	lm
58727	<lmxll>	lm	LM	lm	lm	lm	--	ll	--	lm	--	--	--	ll	ll	LM	ll	lm	ll	lm	LM	--	lm	--	lm	--	--	--	lm	lm	--	ll	--	--	--	--	lm	--	--	--	ll	ll	ll	--	--	--	lm	--	--
58751	<lmxll>	--	lm	LM	--	--	--	ll	--	--	--	ll	--	ll	--	--	--	ll	--	--	--	ll	lm	--	--	lm	LM	ll	lm	--	--	--	lm	ll	LM	LM	ll	--	--	lm	lm	ll	--	ll	--	ll	--	--	lm
58756	<lmxll>	--	--	ll	--	--	LM	--	--	lm	--	--	--	LM	ll	--	--	--	--	--	--	--	--	--	--	--	--	--	--	--	--	--	--	--	--	--	--	--	--	ll	--	--	--	--	--	--	--	ll	--
58760	<lmxll>	LM	LM	--	--	lm	lm	lm	--	lm	--	--	LM	--	lm	--	lm	lm	LM	LM	LM	lm	LM	--	lm	lm	--	lm	lm	lm	LM	lm	LM	LM	LM	LM	LM	LM	lm	LM	lm	lm	LM	lm	lm	--	LM	lm	lm
58765	<lmxll>	lm	LM	lm	lm	ll	ll	ll	ll	ll	ll	lm	lm	lm	ll	ll	lm	ll	--	lm	lm	ll	ll	--	lm	ll	lm	ll	lm	ll	lm	ll	lm	ll	LM	ll	ll	--	--	lm	lm	ll	--	ll	--	lm	ll	LM	ll
58865	<lmxll>	--	--	lm	lm	--	--	LM	LM	--	--	--	--	LM	ll	LM	lm	--	--	LM	--	--	LM	--	lm	--	ll	ll	ll	--	--	--	--	lm	--	--	--	--	ll	--	--	--	ll	--	--	--	--	LM	lm
58872	<lmxll>	--	--	lm	ll	LM	--	--	lm	--	LM	--	ll	lm	--	LM	ll	lm	lm	--	ll	--	--	ll	--	lm	--	--	lm	ll	lm	ll	--	lm	--	lm	ll	--	ll	ll	LM	ll	--	ll	--	LM	--	--	--
58931	<lmxll>	--	lm	lm	--	--	ll	lm	--	ll	lm	ll	ll	--	lm	ll	--	ll	--	--	ll	--	LM	--	lm	lm	--	--	--	lm	lm	ll	lm	--	lm	ll	--	--	LM	lm	ll	lm	ll	--	--	lm	ll	lm	ll
58985	<lmxll>	lm	lm	ll	lm	ll	ll	ll	--	ll	--	LM	ll	lm	ll	lm	lm	ll	ll	lm	--	ll	lm	lm	lm	lm	lm	ll	lm	lm	ll	ll	ll	ll	ll	ll	--	lm	lm	LM	lm	lm	ll	lm	ll	ll	LM	lm	lm
59087	<lmxll>	ll	--	ll	lm	LM	ll	ll	LM	ll	--	ll	lm	lm	LM	LM	ll	lm	ll	ll	lm	LM	lm	LM	lm	ll	ll	ll	LM	ll	ll	--	ll	LM	ll	ll	--	--	lm	LM	ll	ll	ll	ll	LM	ll	ll	ll	ll
59212	<lmxll>	--	lm	lm	lm	ll	ll	ll	ll	ll	--	lm	lm	lm	ll	ll	lm	lm	--	lm	--	--	ll	--	lm	--	lm	--	lm	ll	ll	--	lm	--	ll	ll	ll	lm	lm	ll	lm	ll	lm	ll	--	lm	--	lm	lm
59229	<lmxll>	--	--	--	--	--	ll	ll	--	--	--	--	ll	ll	--	--	ll	--	ll	--	--	--	--	--	--	--	ll	ll	ll	--	ll	--	--	ll	--	ll	--	--	--	--	--	--	ll	--	--	--	ll	--	--
59235	<nnxnp>	np	--	np	--	--	--	NP	--	nn	--	--	--	--	--	--	--	nn	--	np	--	NP	nn	NP	nn	nn	--	--	--	np	--	--	np	nn	nn	nn	--	--	--	--	nn	--	--	nn	--	nn	nn	--	nn
59315	<lmxll>	ll	--	ll	ll	ll	ll	ll	--	ll	ll	--	ll	ll	ll	--	ll	--	ll	ll	ll	ll	ll	ll	ll	ll	ll	ll	ll	ll	ll	ll	ll	ll	ll	ll	ll	ll	ll	ll	ll	--	ll	ll	ll	ll	ll	ll	ll
59337	<lmxll>	ll	LM	lm	--	ll	lm	lm	--	ll	--	--	lm	ll	lm	--	lm	LM	ll	lm	LM	--	ll	lm	lm	LM	LM	LM	lm	--	lm	ll	ll	ll	lm	lm	lm	lm	lm	lm	lm	ll	ll	ll	--	lm	LM	LM	lm
59379	<lmxll>	LM	lm	ll	ll	lm	lm	ll	--	ll	--	ll	ll	ll	LM	--	lm	ll	lm	ll	--	lm	--	ll	ll	ll	lm	ll	ll	ll	ll	LM	ll	lm	ll	ll	ll	ll	ll	ll	lm	lm	LM	lm	lm	lm	ll	ll	ll
59404	<lmxll>	--	--	ll	lm	ll	--	ll	--	lm	ll	--	ll	ll	ll	--	ll	ll	--	--	ll	ll	--	--	--	--	--	lm	ll	--	ll	--	--	ll	--	ll	--	--	LM	--	ll	LM	--	--	ll	--	--	ll	lm
59493	<lmxll>	ll	ll	ll	ll	ll	ll	ll	--	ll	ll	--	ll	--	ll	ll	--	ll	ll	ll	--	--	ll	ll	ll	ll	ll	ll	ll	ll	--	ll	ll	ll	--	ll	ll	--	ll	ll	ll	ll	ll	ll	ll	ll	ll	ll	ll
59541	<lmxll>	ll	LM	lm	--	LM	lm	ll	LM	--	--	ll	--	ll	lm	--	ll	ll	--	--	--	ll	LM	--	ll	LM	lm	--	ll	ll	LM	LM	LM	lm	lm	lm	--	LM	ll	LM	--	ll	ll	--	ll	--	--	--	LM
59594	<lmxll>	lm	lm	ll	ll	lm	LM	lm	LM	ll	ll	ll	ll	ll	ll	LM	ll	lm	ll	ll	--	lm	ll	lm	ll	ll	ll	ll	ll	--	ll	ll	ll	lm	ll	ll	--	lm	--	lm	ll	ll	lm	ll	--	lm	LM	ll	ll
59601	<lmxll>	--	--	ll	--	--	--	--	--	ll	--	--	--	--	--	--	--	--	--	--	--	--	--	--	--	--	--	--	--	--	--	--	ll	ll	--	--	--	--	ll	--	--	--	--	--	--	--	LM	ll	--
59602	<lmxll>	--	--	lm	--	lm	ll	--	--	lm	--	--	LM	--	--	--	--	LM	LM	--	LM	--	--	--	--	ll	--	--	--	ll	--	--	--	ll	--	ll	--	--	--	--	--	--	--	--	--	ll	lm	LM	ll
59627	<lmxll>	--	--	ll	--	ll	--	ll	--	ll	--	ll	--	--	LM	--	--	--	--	ll	--	--	lm	--	lm	--	--	--	--	LM	--	--	lm	lm	ll	LM	LM	--	--	lm	--	LM	lm	--	--	ll	--	--	lm
59651	<nnxnp>	--	NP	nn	NP	np	np	np	--	np	--	--	nn	NP	nn	nn	NP	--	nn	np	--	NP	--	NP	nn	nn	np	nn	np	np	nn	nn	nn	nn	--	np	--	nn	nn	--	nn	NP	nn	--	nn	nn	nn	np	NP
59679	<lmxll>	lm	ll	ll	lm	lm	ll	ll	--	lm	ll	lm	lm	ll	ll	lm	ll	lm	ll	ll	LM	lm	ll	ll	lm	ll	ll	lm	lm	lm	lm	lm	lm	lm	lm	ll	ll	ll	lm	lm	--	ll	ll	ll	--	ll	lm	ll	ll
59684	<nnxnp>	nn	np	np	NP	np	nn	np	--	nn	--	--	--	np	np	--	np	np	np	np	nn	np	nn	--	nn	--	NP	--	nn	np	np	np	--	nn	np	NP	--	nn	--	--	np	--	--	--	np	nn	nn	nn	np
59688	<lmxll>	--	--	ll	--	ll	--	lm	--	--	lm	--	lm	lm	ll	ll	--	--	LM	lm	ll	lm	ll	LM	lm	ll	ll	--	--	--	ll	ll	--	ll	--	--	--	--	LM	--	--	--	--	lm	--	ll	--	--	ll
59704	<lmxll>	--	ll	ll	--	--	ll	ll	--	ll	--	ll	ll	--	--	ll	--	ll	--	--	--	ll	--	ll	ll	ll	ll	ll	ll	--	--	ll	ll	ll	--	ll	ll	ll	--	ll	ll	--	ll	--	--	ll	ll	ll	ll
59732	<nnxnp>	NP	np	np	nn	np	NP	NP	nn	nn	--	nn	nn	nn	np	nn	--	np	np	np	np	nn	NP	nn	nn	--	nn	NP	nn	np	nn	nn	nn	nn	np	nn	nn	NP	nn	nn	--	np	np	nn	np	nn	nn	NP	nn
59734	<lmxll>	--	ll	ll	--	--	--	--	--	--	--	--	lm	--	--	--	--	--	--	--	LM	--	--	ll	--	--	--	--	--	lm	--	--	--	LM	--	lm	--	--	--	--	LM	LM	--	lm	--	--	--	lm	LM
59747	<lmxll>	LM	ll	ll	LM	LM	ll	ll	LM	ll	--	lm	--	ll	ll	ll	--	LM	ll	ll	LM	lm	ll	lm	lm	ll	ll	lm	lm	lm	lm	lm	LM	ll	lm	ll	ll	ll	lm	lm	ll	ll	ll	ll	--	ll	ll	ll	ll
59789	<lmxll>	--	--	LM	--	LM	lm	lm	--	lm	--	--	--	ll	ll	--	--	ll	--	lm	ll	--	--	--	--	ll	--	ll	lm	ll	--	LM	--	ll	--	--	ll	--	ll	--	--	--	--	--	lm	lm	LM	--	ll
59802	<lmxll>	LM	--	ll	--	ll	--	ll	--	lm	ll	--	lm	lm	ll	ll	ll	lm	--	ll	--	--	--	--	--	ll	ll	--	--	ll	ll	lm	LM	LM	ll	--	ll	ll	--	ll	ll	LM	lm	LM	--	ll	ll	ll	ll
59814	<lmxll>	ll	--	ll	--	ll	ll	ll	--	ll	--	ll	--	ll	--	--	ll	ll	ll	--	ll	ll	--	--	--	--	ll	ll	--	ll	ll	ll	ll	--	ll	ll	ll	--	ll	ll	--	--	ll	ll	ll	ll	ll	ll	ll
59839	<lmxll>	--	--	ll	--	--	--	--	--	--	--	--	--	--	ll	--	--	--	--	--	--	ll	--	--	ll	ll	ll	ll	--	ll	ll	ll	--	ll	ll	--	--	--	ll	ll	ll	--	--	--	ll	ll	ll	--	ll
59856	<lmxll>	--	--	--	--	--	ll	LM	--	--	--	--	ll	--	--	ll	LM	ll	ll	--	ll	--	--	--	LM	--	--	--	lm	LM	LM	ll	ll	ll	--	ll	--	ll	ll	--	ll	--	LM	--	ll	--	lm	ll	ll
59873	<lmxll>	--	lm	lm	--	ll	--	ll	lm	--	ll	LM	lm	ll	--	ll	--	--	ll	lm	ll	ll	lm	ll	LM	lm	ll	lm	ll	ll	ll	lm	ll	ll	lm	ll	lm	--	--	ll	ll	--	--	LM	ll	lm	ll	ll	lm
59998	<lmxll>	--	--	--	--	--	--	--	--	--	--	--	--	--	--	--	--	--	--	--	--	--	--	--	ll	--	--	--	--	--	--	LM	--	--	--	--	--	--	--	--	--	--	LM	ll	--	ll	--	--	--
60134	<lmxll>	lm	lm	ll	--	lm	--	lm	--	--	--	ll	ll	ll	ll	LM	ll	LM	ll	ll	ll	lm	ll	LM	ll	--	ll	ll	ll	lm	ll	ll	ll	lm	ll	ll	--	--	--	lm	ll	ll	lm	ll	--	ll	lm	ll	ll
60150	<lmxll>	--	ll	lm	ll	LM	--	lm	LM	--	--	--	lm	--	ll	lm	LM	--	ll	lm	ll	ll	lm	--	--	ll	ll	ll	lm	--	--	lm	lm	--	lm	ll	ll	--	ll	ll	--	ll	ll	--	--	--	ll	LM	ll
60152	<lmxll>	lm	lm	--	LM	--	--	lm	--	lm	--	--	lm	ll	lm	lm	lm	lm	lm	lm	--	LM	lm	LM	lm	ll	lm	--	ll	lm	--	lm	LM	--	--	--	lm	lm	lm	ll	ll	ll	--	LM	LM	lm	lm	lm	ll
60160	<nnxnp>	--	nn	nn	--	nn	nn	nn	--	nn	--	--	--	--	--	--	--	--	nn	nn	--	--	nn	--	nn	nn	nn	--	nn	--	nn	--	--	nn	--	nn	--	--	nn	nn	nn	nn	nn	--	--	nn	--	nn	nn
60181	<lmxll>	ll	lm	lm	--	ll	--	--	ll	ll	--	--	--	ll	ll	--	--	--	ll	--	--	ll	--	--	--	--	lm	--	--	ll	ll	LM	--	lm	ll	--	ll	--	--	--	--	--	lm	--	--	LM	ll	--	ll
60196	<lmxll>	lm	lm	lm	ll	ll	lm	ll	ll	lm	lm	LM	LM	ll	LM	ll	ll	lm	LM	lm	lm	lm	ll	LM	LM	ll	lm	lm	ll	lm	lm	ll	LM	lm	ll	ll	lm	ll	ll	ll	ll	ll	ll	lm	LM	lm	--	ll	lm
60277	<lmxll>	ll	ll	lm	ll	lm	lm	lm	lm	lm	--	ll	lm	lm	lm	lm	ll	lm	lm	ll	ll	LM	ll	ll	ll	lm	ll	ll	ll	--	ll	lm	ll	lm	ll	lm	lm	ll	LM	ll	ll	lm	--	ll	--	ll	lm	ll	lm
60356	<lmxll>	ll	ll	ll	ll	ll	ll	ll	ll	ll	--	--	--	ll	ll	ll	ll	ll	ll	ll	ll	ll	ll	ll	ll	ll	ll	ll	ll	ll	ll	ll	ll	ll	ll	ll	ll	ll	ll	ll	ll	ll	ll	ll	--	ll	ll	--	ll
60399	<lmxll>	--	--	lm	lm	--	--	--	--	--	--	ll	--	LM	ll	--	--	LM	--	--	--	LM	--	--	--	--	--	--	--	--	lm	--	--	--	lm	LM	--	--	--	--	--	--	--	lm	--	--	--	--	--
60452	<lmxll>	--	LM	lm	lm	LM	ll	ll	ll	ll	lm	--	--	ll	ll	lm	lm	lm	ll	ll	--	--	lm	lm	LM	ll	ll	ll	lm	ll	--	LM	--	lm	lm	ll	LM	--	ll	--	ll	ll	ll	ll	--	--	lm	--	lm
60490	<lmxll>	lm	ll	--	ll	lm	--	ll	--	--	--	--	--	LM	lm	--	lm	--	--	lm	LM	--	--	lm	--	--	lm	--	lm	lm	--	LM	--	ll	ll	LM	--	lm	lm	--	--	--	--	--	ll	ll	--	--	lm
60511	<lmxll>	ll	ll	lm	lm	lm	--	lm	--	--	--	ll	--	lm	ll	--	--	ll	--	lm	LM	lm	--	ll	lm	ll	lm	lm	--	--	--	--	lm	ll	--	lm	lm	--	--	--	lm	lm	--	--	lm	--	--	--	lm
60567	<lmxll>	--	ll	ll	ll	--	ll	ll	ll	ll	--	ll	ll	ll	ll	ll	--	ll	ll	ll	--	ll	--	ll	ll	--	ll	ll	ll	ll	ll	ll	--	ll	ll	ll	ll	--	ll	--	ll	ll	--	ll	--	ll	ll	ll	ll
60600	<lmxll>	ll	ll	lm	--	LM	LM	LM	--	ll	--	ll	ll	ll	LM	--	LM	lm	--	ll	--	lm	lm	LM	ll	ll	LM	lm	lm	LM	ll	ll	LM	ll	ll	lm	ll	ll	ll	ll	--	--	lm	LM	ll	--	--	lm	ll
60662	<nnxnp>	NP	nn	nn	--	np	np	np	--	np	--	np	--	nn	nn	NP	NP	nn	nn	nn	--	nn	--	nn	np	np	np	nn	np	nn	nn	nn	nn	nn	nn	--	np	nn	nn	--	--	nn	nn	nn	NP	nn	np	--	nn
60702	<lmxll>	ll	ll	lm	lm	LM	ll	lm	lm	lm	--	lm	LM	lm	ll	ll	ll	lm	ll	LM	LM	ll	LM	lm	lm	lm	ll	lm	lm	lm	lm	ll	ll	ll	lm	lm	LM	lm	lm	LM	ll	ll	ll	ll	ll	ll	lm	lm	lm
60703	<lmxll>	--	lm	LM	--	ll	--	lm	ll	LM	ll	--	ll	ll	ll	--	--	--	ll	--	--	ll	LM	--	--	--	ll	LM	ll	lm	lm	lm	--	ll	--	--	ll	--	--	--	--	LM	--	--	--	lm	LM	lm	lm
60744	<lmxll>	--	LM	ll	--	--	--	LM	--	lm	--	--	ll	--	ll	--	LM	LM	lm	ll	--	ll	lm	LM	lm	--	LM	lm	--	lm	lm	ll	lm	lm	lm	LM	--	--	--	--	--	--	--	ll	lm	--	LM	lm	ll
60753	<lmxll>	--	--	ll	--	--	--	--	--	--	--	--	--	--	--	--	--	ll	ll	ll	--	--	--	--	ll	--	--	--	--	--	ll	--	--	ll	--	ll	ll	ll	ll	--	ll	--	ll	ll	--	ll	ll	--	--
60873	<lmxll>	ll	--	ll	LM	LM	ll	lm	ll	LM	--	lm	--	ll	LM	--	LM	ll	ll	--	--	ll	ll	ll	--	LM	lm	lm	ll	--	ll	--	lm	lm	ll	lm	ll	--	--	LM	ll	ll	ll	ll	lm	ll	--	ll	ll
60877	<lmxll>	ll	ll	ll	ll	--	--	--	--	lm	--	--	lm	LM	lm	lm	--	ll	--	lm	ll	ll	--	ll	ll	lm	lm	ll	ll	LM	ll	ll	ll	lm	--	LM	lm	ll	--	ll	lm	lm	ll	lm	lm	lm	LM	ll	lm
60902	<lmxll>	lm	LM	ll	ll	lm	LM	lm	--	ll	--	--	ll	ll	ll	lm	ll	lm	ll	ll	ll	LM	ll	lm	ll	ll	ll	--	--	--	ll	ll	--	lm	ll	ll	ll	LM	ll	lm	ll	--	--	ll	lm	lm	LM	--	ll
60940	<lmxll>	lm	lm	lm	LM	--	lm	--	--	lm	--	ll	--	LM	--	ll	--	--	--	LM	LM	--	--	lm	LM	ll	ll	--	lm	--	lm	LM	LM	lm	--	lm	ll	lm	--	lm	ll	lm	lm	ll	lm	lm	LM	LM	--
60975	<lmxll>	--	LM	--	--	--	--	ll	--	--	--	--	ll	ll	lm	--	--	--	--	--	--	--	--	--	ll	--	--	--	--	--	--	--	--	--	--	--	--	--	--	--	--	ll	--	--	ll	--	ll	--	--
61032	<lmxll>	--	--	ll	--	--	--	ll	--	--	--	--	--	ll	--	ll	--	--	--	ll	ll	--	--	--	--	--	ll	ll	ll	--	--	ll	--	--	--	--	ll	--	--	--	--	--	ll	--	--	--	--	ll	ll
61036	<nnxnp>	--	--	--	--	--	--	--	--	--	--	--	--	--	--	--	--	--	--	--	--	--	--	--	--	--	--	--	--	--	--	--	--	--	--	--	--	--	--	--	--	--	--	--	--	--	--	--	--
61113	<hkxhk>	hk	--	hk	--	hk	--	kk	--	kk	--	--	--	hh	hh	--	--	--	hh	hh	--	hk	--	HK	HK	--	hk	--	kk	hh	hh	hh	hh	hh	--	kk	kk	--	hh	kk	kk	hh	hh	hh	hk	hk	--	--	hh
61139	<nnxnp>	nn	--	nn	--	--	--	--	--	--	--	--	--	nn	--	--	--	--	--	--	--	--	--	NP	--	--	--	--	--	--	--	--	--	--	--	np	--	--	--	--	--	--	--	--	--	--	--	--	--
61156	<lmxll>	lm	--	lm	lm	--	ll	--	--	lm	--	--	lm	--	--	--	--	--	--	--	--	--	--	--	lm	--	ll	ll	ll	--	lm	ll	lm	lm	--	lm	ll	--	--	--	--	--	--	--	--	lm	--	lm	lm
61168	<lmxll>	lm	LM	lm	LM	ll	lm	LM	--	lm	--	--	ll	lm	lm	--	--	ll	ll	lm	ll	ll	ll	--	ll	ll	ll	--	ll	ll	lm	lm	--	ll	lm	LM	--	ll	--	lm	lm	lm	--	ll	--	ll	lm	ll	LM
61182	<nnxnp>	NP	nn	nn	NP	np	np	np	--	--	nn	--	--	nn	nn	NP	--	nn	nn	nn	NP	nn	nn	nn	np	np	nn	np	np	NP	nn	nn	nn	nn	--	NP	--	--	nn	np	np	nn	nn	nn	--	nn	--	NP	nn
61188	<hkxhk>	--	--	hh	--	hh	hk	--	--	--	--	kk	--	hh	--	--	--	--	--	--	--	hh	--	--	--	--	kk	hh	--	hk	--	hk	--	hk	--	--	--	--	--	--	--	hk	hh	--	kk	HK	HK	--	--
61202	<lmxll>	--	--	lm	--	lm	LM	ll	ll	ll	LM	ll	ll	lm	lm	--	--	lm	ll	--	LM	ll	--	--	--	LM	--	--	lm	LM	lm	ll	lm	lm	lm	lm	--	--	--	LM	lm	lm	LM	--	ll	ll	--	--	lm
61213	<nnxnp>	--	--	--	--	--	--	--	--	--	--	--	--	--	--	nn	--	nn	--	nn	--	nn	--	--	--	--	--	nn	--	--	nn	--	--	nn	--	--	nn	--	--	--	--	nn	--	nn	nn	nn	--	--	--
61217	<lmxll>	--	ll	ll	--	lm	--	ll	--	LM	--	--	ll	lm	--	--	--	--	--	LM	--	lm	lm	--	--	--	--	LM	ll	lm	--	ll	--	LM	lm	ll	--	--	lm	--	lm	--	lm	--	--	--	LM	--	LM
61251	<nnxnp>	nn	nn	--	--	nn	nn	nn	--	--	--	np	--	np	--	np	--	nn	--	--	np	--	--	nn	np	--	nn	--	np	nn	nn	nn	--	np	--	--	nn	np	--	--	--	--	--	np	NP	nn	--	nn	nn
61289	<nnxnp>	--	--	--	--	--	--	--	--	--	--	--	--	--	--	--	--	--	--	--	--	--	--	--	--	--	--	--	--	--	--	--	--	--	--	--	--	--	--	--	--	--	--	--	--	--	--	--	--
61308	<hkxhk>	kk	hk	hh	kk	hk	kk	hh	--	kk	--	--	hh	kk	--	--	hk	--	hk	kk	hk	HK	kk	hk	hk	kk	HK	hk	hk	hk	hh	HK	hh	hk	--	hh	hh	hh	--	kk	hk	hh	--	hh	--	hh	hk	hk	hk
61327	<hkxhk>	HK	hk	hk	HK	hk	HK	hk	hh	hk	--	HK	hk	hk	hk	hk	HK	hk	hk	hk	HK	hk	--	HK	hk	hk	hk	hk	hk	kk	hk	hk	hh	hk	hk	hk	kk	hk	hk	HK	hk	hk	hk	hk	hk	hk	hk	hk	hk
61334	<nnxnp>	nn	--	np	nn	np	--	np	--	NP	--	--	nn	nn	np	--	--	np	--	--	--	NP	--	np	--	--	--	--	--	np	nn	--	--	np	--	nn	--	NP	--	np	nn	--	--	--	--	nn	nn	nn	nn
61335	<lmxll>	ll	ll	ll	--	--	--	--	--	lm	--	--	--	ll	lm	--	--	--	--	--	--	ll	--	--	--	lm	--	lm	--	ll	--	ll	--	lm	--	--	--	--	--	--	--	--	LM	ll	ll	--	--	--	ll
61348	<nnxnp>	nn	nn	np	np	NP	np	nn	nn	np	--	NP	nn	nn	nn	nn	NP	NP	nn	nn	NP	nn	nn	NP	np	NP	nn	nn	nn	nn	NP	nn	nn	nn	np	nn	np	np	np	nn	NP	NP	--	np	NP	np	NP	np	np
61364	<lmxll>	--	--	--	--	--	--	--	--	--	--	--	--	ll	ll	--	--	--	--	--	--	ll	--	--	--	--	--	ll	--	--	--	--	--	--	ll	ll	--	--	--	--	--	ll	--	ll	--	--	--	--	--
61379	<nnxnp>	--	--	--	--	--	--	--	--	--	--	--	--	--	--	--	--	--	--	nn	--	--	--	--	--	--	--	--	nn	nn	--	--	--	nn	--	--	--	--	--	--	--	nn	--	--	--	--	--	--	--
61417	<nnxnp>	NP	np	np	NP	nn	nn	np	np	nn	np	NP	nn	np	nn	np	np	np	np	np	NP	nn	np	np	np	NP	np	nn	nn	--	NP	nn	nn	np	nn	np	nn	nn	np	np	np	nn	np	NP	nn	NP	np	NP	np
61436	<hkxhk>	--	HK	kk	--	--	hh	--	hh	--	--	--	kk	hh	kk	--	--	hk	--	--	--	hk	--	--	hk	--	hh	kk	hk	kk	hh	hh	--	HK	--	--	--	--	hk	--	--	hk	hk	HK	--	HK	hh	kk	HK
61523	<nnxnp>	--	--	--	--	--	np	--	--	--	--	nn	--	np	nn	--	--	--	--	--	--	--	--	--	--	np	--	--	--	--	--	--	--	--	--	--	--	--	--	--	--	nn	--	--	--	np	--	--	NP
61541	<lmxll>	LM	LM	ll	--	ll	ll	ll	--	ll	--	ll	ll	lm	lm	--	--	lm	lm	--	--	ll	--	LM	lm	lm	--	--	ll	lm	ll	ll	--	ll	ll	ll	--	lm	lm	lm	--	LM	ll	lm	LM	ll	--	lm	--
61593	<lmxll>	--	--	ll	--	LM	--	--	--	ll	--	--	--	ll	--	--	--	LM	--	--	ll	--	--	--	ll	--	ll	--	ll	--	ll	ll	--	lm	--	--	--	--	--	--	--	--	lm	--	LM	--	lm	--	--
61604	<lmxll>	ll	ll	ll	--	ll	ll	lm	ll	ll	--	ll	lm	ll	lm	LM	--	lm	lm	lm	LM	ll	lm	ll	ll	lm	ll	LM	lm	ll	LM	ll	ll	ll	ll	ll	ll	lm	ll	ll	ll	lm	ll	ll	--	lm	lm	ll	lm
61633	<lmxll>	--	--	LM	ll	ll	ll	ll	--	ll	--	ll	--	--	lm	ll	--	--	lm	lm	--	lm	--	--	ll	lm	ll	LM	ll	LM	ll	--	lm	ll	--	LM	LM	--	--	lm	LM	ll	lm	--	--	--	--	ll	lm
61637	<lmxll>	--	--	ll	LM	--	--	lm	--	--	--	lm	ll	ll	lm	--	--	lm	--	lm	--	LM	LM	LM	--	--	lm	lm	lm	lm	lm	ll	ll	ll	--	ll	ll	--	--	LM	ll	ll	--	LM	--	lm	LM	lm	lm
61671	<lmxll>	--	--	--	--	ll	--	--	--	--	--	--	--	--	--	--	--	ll	--	--	--	--	--	--	--	--	LM	--	--	ll	lm	LM	--	lm	--	--	--	--	--	--	--	ll	--	--	--	--	--	LM	--
61681	<lmxll>	ll	lm	--	--	--	lm	lm	ll	lm	--	--	--	ll	ll	--	--	--	ll	ll	--	lm	lm	--	--	LM	lm	ll	--	ll	lm	lm	ll	lm	--	ll	--	--	lm	--	LM	lm	LM	lm	lm	--	--	--	--
61685	<lmxll>	LM	ll	ll	ll	LM	ll	ll	lm	lm	ll	lm	ll	lm	ll	ll	ll	LM	LM	ll	--	lm	lm	ll	ll	ll	ll	ll	ll	lm	ll	lm	lm	lm	--	lm	ll	ll	ll	--	ll	lm	lm	lm	LM	--	ll	ll	ll
61687	<nnxnp>	--	--	--	np	np	nn	nn	--	nn	NP	--	--	--	np	np	nn	nn	NP	np	np	nn	np	np	np	nn	--	np	np	np	--	nn	--	nn	--	np	np	NP	NP	np	--	nn	NP	--	--	--	nn	NP	nn
61697	<lmxll>	LM	ll	ll	lm	lm	ll	ll	lm	lm	--	lm	--	ll	ll	lm	--	lm	ll	ll	lm	LM	--	ll	ll	ll	ll	lm	lm	ll	LM	LM	LM	lm	--	ll	ll	ll	lm	LM	ll	ll	--	ll	ll	ll	lm	ll	ll
61752	<lmxll>	ll	--	ll	ll	ll	ll	ll	--	--	--	--	ll	ll	ll	ll	ll	ll	ll	ll	--	ll	--	--	ll	--	ll	ll	ll	ll	--	ll	ll	ll	ll	ll	ll	--	--	--	ll	ll	ll	ll	--	--	ll	--	ll
61757	<lmxll>	ll	ll	ll	--	ll	--	ll	--	ll	--	ll	ll	ll	ll	ll	ll	ll	--	ll	--	ll	ll	ll	--	ll	ll	ll	ll	ll	--	ll	ll	ll	ll	ll	--	ll	--	ll	ll	ll	ll	ll	ll	--	--	ll	--
61764	<nnxnp>	--	nn	np	--	--	--	--	--	nn	--	--	--	--	--	--	--	--	--	--	--	--	--	--	--	--	--	--	--	--	--	np	np	np	--	np	--	--	--	--	--	--	--	--	--	--	--	--	--
61814	<lmxll>	--	--	lm	ll	LM	ll	lm	lm	--	--	--	LM	lm	LM	ll	--	lm	lm	--	ll	lm	LM	--	LM	lm	ll	LM	lm	lm	lm	--	ll	--	--	ll	--	lm	--	--	lm	ll	ll	ll	--	--	--	ll	lm
61818	<nnxnp>	nn	nn	nn	nn	nn	nn	nn	nn	nn	--	nn	--	nn	nn	nn	nn	nn	--	nn	nn	nn	nn	--	nn	nn	nn	nn	--	nn	nn	nn	nn	nn	nn	nn	--	nn	nn	nn	nn	nn	nn	nn	nn	nn	nn	nn	nn
61865	<lmxll>	LM	lm	lm	lm	ll	ll	ll	LM	lm	lm	lm	lm	lm	ll	LM	ll	ll	lm	ll	ll	ll	ll	ll	lm	ll	lm	lm	LM	lm	lm	lm	LM	lm	lm	lm	lm	ll	ll	ll	LM	lm	ll	ll	ll	lm	ll	ll	lm
61867	<nnxnp>	NP	NP	nn	--	nn	--	--	nn	nn	--	nn	--	nn	--	np	--	nn	np	--	nn	--	np	--	nn	nn	nn	nn	nn	nn	--	nn	--	--	--	--	--	nn	--	--	nn	nn	--	--	np	nn	--	--	--
61869	<nnxnp>	nn	--	nn	--	--	--	--	--	--	--	--	--	--	NP	np	--	--	NP	--	--	--	--	--	--	--	nn	--	--	--	--	--	--	--	--	--	--	--	--	--	--	--	--	--	--	--	--	np	--
61908	<nnxnp>	--	--	np	--	nn	--	nn	--	nn	nn	--	np	--	np	--	--	--	np	nn	nn	nn	--	--	np	--	nn	np	nn	NP	--	np	--	np	--	--	NP	--	--	NP	nn	nn	NP	--	--	--	np	--	nn
61909	<lmxll>	ll	ll	ll	--	ll	--	ll	--	ll	ll	--	ll	ll	ll	ll	ll	ll	--	--	ll	--	--	ll	ll	ll	ll	ll	ll	ll	ll	ll	ll	ll	--	ll	ll	--	ll	--	ll	ll	ll	ll	--	ll	ll	ll	ll
61916	<lmxll>	ll	ll	lm	ll	ll	ll	ll	--	ll	--	lm	lm	LM	LM	ll	--	ll	--	LM	ll	lm	lm	ll	ll	lm	ll	lm	ll	lm	ll	LM	--	ll	lm	LM	lm	ll	ll	LM	lm	LM	lm	ll	ll	ll	ll	ll	lm
61937	<lmxll>	--	ll	ll	--	ll	--	--	ll	ll	--	--	--	ll	ll	ll	ll	ll	ll	ll	--	--	--	--	ll	ll	ll	ll	--	ll	ll	ll	ll	ll	ll	ll	ll	ll	--	ll	ll	ll	--	ll	--	ll	--	ll	ll
62004	<nnxnp>	nn	--	nn	nn	--	--	nn	--	--	nn	--	--	nn	--	--	--	--	--	--	--	--	--	nn	nn	nn	nn	--	nn	nn	nn	nn	nn	nn	nn	--	--	--	--	nn	--	--	nn	--	--	nn	--	nn	--
62013	<lmxll>	ll	--	ll	ll	ll	ll	ll	ll	--	ll	--	ll	ll	ll	ll	ll	--	--	ll	--	--	--	--	ll	ll	ll	ll	ll	--	ll	ll	--	ll	--	ll	--	ll	--	--	--	--	--	--	ll	--	--	ll	ll
62014	<efxeg>	EG	eg	--	--	eg	--	--	--	eg	ee	EG	--	--	--	ef	--	eg	eg	--	--	fg	EG	--	eg	--	--	--	--	eg	eg	--	ef	--	EG	EG	--	eg	--	eg	ef	ef	ef	--	fg	--	ef	--	eg
62031	<lmxll>	ll	ll	ll	--	ll	ll	ll	--	ll	ll	ll	ll	ll	--	ll	--	--	ll	ll	--	ll	ll	--	ll	ll	ll	ll	ll	ll	--	ll	ll	ll	--	ll	ll	--	ll	ll	ll	ll	--	ll	ll	ll	ll	ll	ll
62059	<lmxll>	lm	lm	ll	lm	ll	lm	ll	ll	lm	--	ll	ll	ll	lm	ll	ll	LM	lm	ll	ll	lm	LM	ll	ll	lm	ll	ll	ll	--	LM	lm	lm	ll	LM	ll	lm	ll	ll	lm	ll	ll	--	ll	lm	ll	ll	ll	ll
62084	<nnxnp>	--	--	--	--	--	--	--	--	--	--	--	--	nn	--	--	--	--	nn	--	--	--	--	--	--	--	nn	--	--	nn	--	--	--	nn	nn	nn	--	--	nn	--	nn	nn	nn	--	nn	nn	nn	nn	--
62090	<nnxnp>	--	nn	nn	--	--	nn	nn	--	nn	--	--	nn	nn	nn	--	--	nn	nn	nn	--	nn	nn	nn	nn	--	nn	nn	nn	nn	--	nn	nn	nn	--	nn	nn	--	nn	--	nn	nn	nn	nn	--	nn	nn	nn	nn
62096	<hkxhk>	--	hk	hk	hh	HK	hk	HK	HK	hk	hh	--	hh	hk	hk	--	hh	hk	--	HK	--	hk	HK	HK	HK	hk	kk	--	kk	hk	hh	kk	hh	hk	--	hh	kk	hh	kk	kk	hh	kk	kk	--	hk	hh	--	hh	hh
62104	<hkxhk>	hk	HK	hh	hk	kk	hk	hk	kk	kk	--	hk	--	hh	hk	hk	kk	HK	kk	hk	--	HK	hk	HK	kk	kk	hk	hk	hk	kk	HK	hh	hh	hh	HK	hh	hh	hk	HK	kk	hh	hh	kk	--	hk	--	hk	hk	hk
62107	<lmxll>	ll	--	lm	ll	ll	--	--	--	--	--	--	lm	ll	--	--	lm	ll	--	--	ll	--	--	--	ll	--	--	--	--	--	ll	--	--	ll	lm	lm	--	--	--	lm	ll	--	--	ll	ll	ll	--	ll	ll
62110	<lmxll>	--	--	ll	ll	ll	--	ll	ll	ll	--	--	--	ll	ll	ll	--	ll	--	ll	--	ll	--	ll	ll	--	ll	--	--	ll	--	ll	ll	ll	ll	ll	--	--	--	--	--	ll	ll	ll	--	--	ll	--	ll
62136	<lmxll>	ll	LM	lm	lm	LM	LM	lm	ll	lm	--	lm	ll	lm	lm	ll	lm	LM	ll	LM	ll	ll	--	ll	ll	lm	ll	lm	ll	lm	ll	ll	lm	ll	ll	lm	ll	lm	LM	ll	ll	ll	LM	ll	ll	ll	ll	ll	ll
62142	<lmxll>	--	LM	ll	--	--	--	lm	--	LM	--	lm	ll	lm	LM	--	ll	ll	--	LM	--	lm	--	ll	--	lm	lm	LM	lm	--	ll	ll	lm	ll	LM	lm	--	--	--	--	lm	--	--	--	--	ll	LM	lm	LM
62152	<nnxnp>	--	--	--	--	--	--	--	--	np	--	nn	--	--	np	--	--	np	--	--	--	--	--	--	np	np	--	--	np	--	--	np	--	np	np	np	--	np	--	--	np	--	np	--	--	np	--	--	np
62208	<nnxnp>	--	--	--	nn	nn	nn	--	--	--	--	--	--	--	--	np	--	np	--	nn	nn	--	--	--	np	--	np	--	nn	--	--	np	--	--	np	--	np	--	--	--	np	--	--	--	--	np	--	--	--
62216	<nnxnp>	--	--	nn	--	--	--	--	--	--	--	--	--	--	nn	--	--	--	--	nn	nn	--	--	--	nn	--	--	nn	--	--	--	nn	--	--	--	--	nn	nn	--	--	--	--	nn	--	nn	--	nn	--	--
62225	<nnxnp>	nn	--	nn	nn	nn	--	--	--	--	--	--	nn	--	nn	nn	--	nn	--	--	--	nn	--	--	--	--	--	--	--	--	--	nn	--	nn	--	--	nn	--	--	nn	--	--	nn	nn	--	nn	--	nn	nn
62251	<lmxll>	--	ll	ll	ll	ll	ll	--	--	ll	--	--	--	ll	ll	--	ll	ll	--	ll	--	ll	ll	--	ll	ll	ll	ll	ll	ll	ll	ll	--	ll	ll	ll	--	ll	--	--	ll	--	--	ll	--	ll	ll	--	ll
62277	<nnxnp>	--	--	--	--	--	--	--	--	--	--	--	--	--	nn	--	--	--	--	nn	--	--	--	--	--	--	--	--	--	--	--	--	--	--	--	--	--	--	--	--	--	--	--	--	--	--	--	--	--
62301	<nnxnp>	NP	NP	nn	NP	np	np	NP	--	np	--	--	--	np	nn	nn	NP	np	nn	--	nn	np	--	--	--	nn	np	nn	np	--	--	--	nn	--	nn	NP	nn	--	nn	nn	np	np	nn	NP	nn	--	nn	NP	NP
62320	<lmxll>	--	--	--	--	--	LM	--	lm	lm	--	LM	ll	--	--	--	--	--	--	--	--	--	ll	--	--	ll	lm	ll	ll	--	--	ll	--	lm	--	lm	ll	lm	LM	--	LM	ll	--	--	ll	--	--	LM	ll
62327	<nnxnp>	--	--	NP	nn	nn	--	--	nn	--	--	np	--	nn	NP	np	--	--	--	nn	--	--	--	--	--	--	--	np	nn	--	np	--	--	np	--	nn	np	np	--	--	--	nn	--	--	NP	--	--	--	nn
62336	<nnxnp>	--	nn	nn	NP	np	nn	--	--	nn	--	--	nn	NP	nn	np	--	np	--	NP	--	np	nn	--	np	NP	nn	nn	--	nn	nn	--	--	np	--	nn	--	--	--	NP	nn	nn	nn	--	nn	nn	np	np	nn
62354	<nnxnp>	nn	--	nn	--	--	--	nn	--	nn	--	--	--	nn	nn	--	nn	--	nn	nn	--	nn	--	nn	nn	nn	nn	nn	nn	--	nn	nn	--	nn	--	--	nn	--	nn	nn	nn	nn	--	--	--	--	--	--	nn
62369	<nnxnp>	--	nn	nn	nn	nn	--	nn	--	nn	--	nn	--	nn	nn	nn	nn	nn	nn	--	--	--	nn	nn	nn	nn	--	--	nn	nn	--	--	--	nn	nn	nn	nn	--	--	--	--	--	nn	--	nn	nn	nn	nn	nn
62390	<nnxnp>	nn	--	--	--	--	--	--	--	--	--	--	--	--	NP	--	--	--	--	--	--	NP	--	--	--	--	--	--	nn	--	--	NP	np	np	--	--	--	--	--	--	--	nn	np	nn	nn	--	nn	--	--
62484	<nnxnp>	--	--	nn	--	nn	--	nn	nn	--	--	--	--	np	nn	--	nn	nn	--	--	--	nn	nn	--	np	np	np	--	nn	np	--	--	--	--	nn	--	np	--	--	nn	np	--	--	--	np	--	--	--	nn
62486	<lmxll>	LM	LM	ll	LM	LM	--	ll	--	--	--	ll	--	LM	lm	--	ll	ll	--	ll	ll	LM	ll	LM	LM	--	--	ll	LM	--	--	--	--	lm	--	LM	--	LM	--	ll	lm	lm	--	--	ll	--	--	lm	--
62489	<nnxnp>	--	--	np	--	--	--	np	--	np	--	--	np	np	np	--	--	--	--	np	--	--	--	--	--	np	np	np	--	np	--	np	--	--	np	--	--	--	np	--	--	np	--	--	np	np	--	--	np
62578	<lmxll>	--	--	lm	lm	lm	--	LM	--	--	--	--	--	LM	ll	--	--	ll	--	--	--	--	--	--	--	lm	lm	--	--	--	--	--	--	ll	--	LM	--	--	--	--	ll	--	ll	--	--	ll	--	--	ll
62596	<nnxnp>	np	np	np	np	NP	NP	nn	--	nn	--	--	--	np	nn	np	np	np	nn	nn	nn	NP	--	np	nn	nn	np	nn	np	np	np	nn	np	nn	np	np	nn	nn	nn	nn	NP	nn	nn	NP	nn	np	np	nn	nn
62605	<lmxll>	ll	--	lm	lm	--	lm	ll	--	--	--	--	--	--	--	lm	--	ll	ll	ll	--	ll	--	ll	ll	--	LM	--	ll	--	lm	--	lm	--	LM	lm	--	--	--	--	--	--	ll	ll	--	LM	--	--	--
62635	<lmxll>	--	lm	ll	--	lm	ll	--	LM	--	ll	--	ll	ll	--	LM	--	lm	ll	ll	--	ll	LM	--	--	--	ll	LM	--	ll	ll	lm	LM	--	LM	--	--	lm	lm	--	--	--	--	--	ll	--	ll	--	ll
62654	<hkxhk>	--	--	kk	hk	HK	HK	--	kk	kk	--	--	hk	--	--	kk	--	--	--	--	kk	--	hk	HK	hk	HK	HK	HK	HK	hk	hk	hk	HK	hk	kk	hk	--	hk	HK	--	HK	kk	kk	HK	kk	hk	kk	kk	hk
62667	<lmxll>	lm	--	lm	lm	--	--	--	ll	lm	--	ll	--	LM	ll	lm	--	ll	lm	ll	ll	lm	--	--	LM	LM	lm	--	ll	LM	--	lm	--	LM	--	LM	lm	--	--	ll	ll	ll	ll	--	ll	ll	ll	--	ll
62669	<hkxhk>	HK	--	hh	hk	kk	HK	hh	--	--	hk	--	hk	hh	HK	--	--	HK	kk	HK	hh	HK	--	hk	kk	kk	HK	hk	HK	hk	--	hh	--	--	--	HK	hh	HK	hk	--	--	hh	kk	kk	--	--	--	HK	hk
62671	<lmxll>	--	--	--	ll	--	--	ll	--	--	--	--	--	--	--	--	--	LM	--	--	--	--	--	--	--	--	ll	--	--	--	--	--	--	--	--	--	--	ll	--	--	--	ll	--	--	ll	--	--	--	--
62696	<nnxnp>	--	nn	np	np	np	--	nn	nn	nn	--	nn	--	nn	np	np	--	nn	nn	--	nn	nn	nn	--	nn	--	np	--	nn	nn	--	nn	--	nn	nn	nn	np	nn	nn	nn	--	nn	np	nn	nn	--	--	NP	np
62699	<lmxll>	ll	lm	ll	LM	ll	lm	ll	--	LM	--	--	ll	LM	ll	--	ll	lm	LM	ll	--	ll	lm	ll	lm	lm	ll	lm	LM	ll	--	ll	--	ll	ll	lm	ll	--	ll	ll	ll	ll	ll	lm	LM	ll	ll	ll	ll
62763	<lmxll>	ll	lm	ll	lm	lm	--	ll	--	ll	--	--	--	ll	lm	--	--	--	--	LM	--	--	--	--	ll	--	ll	--	LM	--	LM	ll	LM	ll	ll	LM	--	--	--	LM	--	ll	lm	--	--	lm	lm	--	ll
62770	<lmxll>	lm	--	ll	ll	LM	--	LM	LM	ll	--	ll	--	ll	ll	lm	--	lm	--	ll	ll	LM	--	lm	ll	ll	ll	ll	--	--	ll	ll	ll	LM	ll	ll	--	--	ll	--	ll	ll	--	ll	--	LM	--	ll	ll
62776	<nnxnp>	--	--	np	--	--	--	--	--	--	--	NP	--	--	--	--	--	NP	--	--	--	--	--	nn	NP	--	--	np	--	--	--	nn	--	nn	np	--	--	NP	--	--	--	--	--	--	--	nn	nn	NP	NP
62789	<lmxll>	--	ll	lm	ll	--	ll	--	--	--	--	--	--	--	--	--	--	--	--	LM	--	ll	ll	--	--	--	lm	--	--	ll	--	--	--	LM	ll	--	--	--	--	ll	ll	lm	LM	--	--	--	--	LM	--
62791	<lmxll>	lm	LM	lm	ll	--	LM	--	--	lm	--	ll	--	--	--	ll	--	ll	--	lm	LM	--	LM	ll	LM	ll	--	lm	--	lm	LM	lm	--	--	ll	ll	--	ll	lm	ll	lm	lm	ll	lm	ll	lm	lm	LM	lm
62809	<lmxll>	LM	ll	ll	LM	ll	ll	ll	lm	ll	--	--	ll	lm	lm	lm	--	LM	lm	ll	ll	ll	ll	lm	lm	lm	lm	ll	ll	ll	ll	ll	LM	ll	ll	ll	lm	LM	lm	ll	LM	lm	ll	lm	--	ll	ll	lm	lm
62819	<nnxnp>	--	nn	np	--	nn	--	--	nn	np	--	--	nn	nn	np	nn	NP	np	nn	np	--	nn	nn	NP	np	NP	nn	nn	nn	--	nn	nn	nn	nn	np	nn	--	np	nn	--	np	nn	nn	nn	--	--	--	NP	np
62844	<nnxnp>	nn	nn	np	np	np	np	nn	nn	np	np	np	nn	nn	nn	nn	NP	np	nn	nn	np	nn	nn	np	np	np	nn	nn	nn	nn	np	nn	nn	nn	NP	nn	np	np	np	nn	np	np	np	np	nn	nn	NP	np	np
62848	<nnxnp>	--	--	np	nn	NP	--	np	--	nn	--	--	--	NP	NP	--	--	NP	--	--	--	NP	--	--	--	--	np	--	--	--	--	np	--	nn	np	--	--	--	--	--	--	--	--	np	--	nn	nn	np	--
62851	<lmxll>	lm	lm	lm	lm	ll	ll	ll	ll	ll	--	ll	--	lm	ll	ll	lm	LM	--	lm	--	--	ll	ll	LM	ll	--	ll	ll	ll	lm	ll	--	ll	--	ll	ll	lm	--	--	--	ll	--	ll	--	ll	ll	LM	lm
62865	<nnxnp>	--	np	np	np	np	np	np	--	np	np	np	nn	np	np	np	np	nn	NP	np	np	NP	NP	np	np	nn	np	NP	np	NP	np	--	NP	NP	nn	np	np	NP	np	--	np	--	np	nn	np	NP	np	NP	np
62866	<nnxnp>	np	np	--	NP	--	nn	--	--	nn	--	np	nn	--	--	--	--	--	--	--	--	--	--	NP	--	--	--	--	np	--	--	--	--	np	--	nn	NP	--	--	--	--	--	--	--	--	--	--	--	nn
62875	<lmxll>	ll	lm	ll	lm	lm	ll	lm	ll	ll	--	ll	lm	ll	ll	lm	lm	lm	lm	ll	lm	lm	lm	lm	lm	ll	lm	ll	lm	lm	ll	lm	ll	lm	lm	ll	ll	LM	ll	ll	ll	ll	ll	LM	lm	LM	lm	lm	lm
62941	<lmxll>	lm	LM	lm	LM	lm	--	LM	--	LM	--	--	--	--	lm	LM	LM	--	LM	LM	lm	--	lm	--	LM	LM	lm	LM	LM	LM	--	--	lm	lm	--	LM	--	LM	ll	--	--	--	lm	--	lm	--	--	lm	--
62966	<lmxll>	--	--	--	--	--	--	--	--	--	--	--	--	ll	--	--	--	--	--	--	--	--	--	--	--	--	--	--	lm	--	--	--	--	lm	--	ll	--	--	--	--	--	ll	ll	--	--	--	--	--	--
63002	<lmxll>	lm	ll	ll	LM	lm	ll	ll	LM	lm	ll	ll	LM	ll	ll	ll	ll	LM	ll	--	lm	lm	--	ll	ll	ll	ll	LM	lm	ll	lm	lm	LM	lm	lm	ll	ll	ll	LM	--	ll	ll	ll	ll	ll	ll	lm	ll	ll
63006	<lmxll>	--	--	LM	--	--	--	LM	--	--	--	--	ll	--	--	--	--	--	--	lm	--	--	ll	--	lm	--	ll	--	--	LM	--	--	--	ll	--	--	--	--	LM	--	--	lm	--	ll	--	LM	--	--	--
63011	<nnxnp>	nn	--	nn	--	NP	nn	--	--	nn	--	--	np	np	np	--	--	np	--	np	np	--	--	--	np	nn	NP	--	np	NP	np	np	np	--	--	np	nn	--	--	np	nn	nn	--	NP	--	np	np	NP	--
63015	<lmxll>	lm	LM	ll	--	--	--	lm	--	--	--	ll	--	ll	ll	lm	--	--	--	--	ll	--	--	LM	ll	ll	ll	--	ll	--	ll	ll	--	lm	--	ll	ll	--	ll	LM	ll	ll	--	ll	--	--	lm	ll	ll
63071	<lmxll>	ll	LM	ll	ll	ll	ll	lm	--	ll	--	ll	lm	ll	lm	ll	LM	lm	ll	LM	ll	ll	lm	LM	ll	ll	ll	--	lm	ll	lm	ll	LM	ll	ll	ll	--	ll	ll	LM	lm	lm	--	ll	ll	lm	LM	ll	lm
63082	<lmxll>	ll	LM	lm	LM	lm	LM	ll	lm	ll	--	ll	ll	ll	LM	lm	ll	ll	--	--	--	ll	lm	ll	ll	lm	lm	ll	ll	ll	lm	LM	LM	lm	lm	lm	--	lm	ll	lm	ll	ll	ll	ll	ll	LM	ll	ll	lm
63083	<lmxll>	--	--	ll	--	ll	--	ll	ll	--	--	--	ll	ll	ll	--	--	ll	ll	ll	--	--	--	--	--	ll	--	--	ll	--	ll	ll	ll	ll	ll	ll	ll	--	--	--	--	ll	ll	ll	--	--	ll	ll	ll
63086	<nnxnp>	nn	np	NP	nn	nn	nn	nn	--	nn	--	--	--	np	NP	nn	nn	np	np	np	nn	np	--	np	nn	nn	nn	--	nn	nn	--	np	NP	np	np	nn	np	np	np	nn	nn	NP	--	np	nn	--	--	nn	np
63089	<lmxll>	--	LM	--	--	LM	--	LM	--	--	--	--	ll	ll	LM	ll	--	LM	--	--	--	--	LM	lm	lm	--	--	--	--	lm	ll	--	--	--	--	--	--	--	--	--	--	--	--	--	LM	ll	--	--	ll
63099	<lmxll>	ll	ll	ll	--	ll	--	LM	ll	ll	--	--	ll	lm	ll	lm	--	lm	--	ll	lm	ll	ll	lm	ll	ll	LM	lm	LM	--	lm	ll	LM	ll	ll	lm	lm	--	--	lm	ll	lm	ll	ll	--	--	--	--	lm
63105	<nnxnp>	np	--	nn	NP	np	np	nn	NP	NP	nn	--	np	np	nn	np	nn	nn	nn	nn	nn	--	--	--	np	--	np	--	np	np	--	np	--	nn	np	nn	--	--	--	nn	nn	nn	NP	NP	nn	np	NP	NP	np
63115	<lmxll>	lm	lm	lm	ll	--	lm	--	LM	ll	--	lm	--	--	--	ll	lm	ll	--	lm	lm	--	--	--	LM	ll	--	ll	lm	lm	--	lm	--	--	LM	ll	--	ll	--	ll	--	--	lm	lm	--	lm	--	lm	LM
63166	<nnxnp>	--	--	nn	nn	nn	--	nn	--	nn	--	nn	--	nn	nn	--	nn	nn	--	nn	nn	nn	--	--	nn	nn	nn	nn	nn	nn	nn	nn	--	nn	nn	nn	nn	nn	--	--	nn	--	--	nn	--	--	--	--	nn
63176	<lmxll>	ll	ll	lm	LM	LM	LM	lm	LM	lm	--	--	--	LM	lm	LM	ll	ll	--	LM	lm	--	ll	ll	ll	LM	lm	--	--	lm	ll	lm	--	lm	lm	ll	--	LM	--	--	--	--	lm	ll	--	ll	lm	LM	ll
63183	<efxeg>	--	eg	eg	ef	--	--	eg	ef	ee	--	--	--	ee	ee	--	--	--	ee	ee	ef	--	--	--	ef	--	--	fg	EF	fg	ef	EF	--	ee	--	--	--	--	fg	ef	ee	--	--	--	ee	ee	ee	--	--
63249	<efxeg>	--	--	--	--	--	--	--	ee	fg	--	--	ee	--	--	--	ee	--	ee	ee	--	ee	--	ee	eg	eg	ee	ee	--	--	--	--	ee	--	ee	--	--	--	ee	ee	--	--	fg	ee	--	ee	ee	ee	--
63265	<nnxnp>	nn	--	nn	--	nn	--	nn	--	--	nn	--	--	nn	--	nn	--	nn	--	nn	nn	--	--	--	--	--	nn	--	nn	nn	--	nn	--	nn	--	nn	--	--	--	nn	--	nn	nn	--	nn	--	--	nn	nn
63271	<lmxll>	lm	lm	lm	lm	ll	lm	ll	lm	lm	--	LM	LM	ll	ll	ll	ll	ll	ll	lm	ll	ll	LM	ll	lm	lm	ll	--	ll	ll	ll	lm	ll	lm	--	ll	LM	ll	ll	ll	ll	lm	lm	--	ll	ll	ll	ll	lm
63277	<nnxnp>	--	--	--	np	--	--	--	--	nn	--	--	--	np	--	--	--	nn	np	--	--	--	--	--	np	np	--	--	NP	--	--	np	np	nn	np	np	--	--	--	NP	np	nn	np	--	--	--	nn	NP	--
63286	<lmxll>	--	--	ll	--	--	lm	ll	--	ll	--	--	--	ll	--	ll	--	ll	ll	--	--	lm	lm	--	LM	lm	LM	LM	--	--	lm	LM	LM	lm	ll	--	--	--	--	ll	--	ll	--	--	ll	lm	ll	--	--
63292	<nnxnp>	--	np	--	--	np	--	--	NP	NP	--	--	--	np	--	--	--	--	--	np	--	NP	NP	--	--	--	nn	NP	nn	np	--	nn	--	NP	--	--	--	--	--	--	--	nn	--	np	--	--	--	--	--
63351	<nnxnp>	--	NP	np	nn	--	--	nn	NP	nn	NP	--	--	np	np	--	nn	NP	np	NP	--	--	NP	--	--	nn	--	np	nn	--	--	NP	np	np	np	nn	NP	--	--	--	nn	np	--	--	--	np	nn	--	NP
63403	<hkxhk>	hk	HK	kk	hh	--	--	hk	--	hk	HK	--	hk	hk	--	--	--	hh	kk	hh	HK	hk	HK	--	kk	hk	hk	kk	hh	hk	--	hk	HK	kk	kk	hh	--	kk	--	--	HK	hh	--	--	--	kk	kk	HK	hh
63417	<nnxnp>	np	nn	np	np	np	--	nn	nn	np	NP	--	np	nn	np	NP	--	NP	nn	np	NP	--	NP	--	NP	NP	--	--	np	--	--	nn	--	--	nn	--	np	--	--	NP	np	nn	nn	--	--	--	np	--	--
63430	<lmxll>	lm	ll	lm	ll	LM	ll	lm	ll	ll	--	--	lm	lm	--	--	--	ll	--	lm	lm	lm	--	LM	ll	ll	lm	ll	ll	ll	LM	lm	lm	lm	--	ll	LM	--	lm	ll	LM	lm	lm	lm	ll	--	LM	LM	lm
63436	<nnxnp>	--	nn	np	np	np	np	--	nn	NP	--	--	--	nn	nn	nn	--	np	nn	nn	--	--	nn	NP	NP	np	nn	nn	nn	nn	NP	nn	nn	nn	np	nn	--	--	--	nn	--	NP	--	nn	--	--	--	--	np
63455	<lmxll>	--	--	ll	LM	ll	lm	--	--	--	--	--	--	lm	ll	ll	--	--	lm	--	ll	lm	--	LM	ll	lm	ll	ll	lm	lm	lm	LM	lm	LM	--	lm	--	ll	ll	lm	--	--	--	LM	--	ll	--	lm	ll
63466	<lmxll>	LM	ll	ll	ll	ll	--	ll	--	LM	--	--	--	LM	ll	ll	--	LM	--	ll	ll	ll	lm	--	LM	ll	ll	ll	ll	lm	--	lm	LM	lm	--	ll	--	ll	ll	ll	ll	lm	--	lm	ll	--	--	--	ll
63502	<lmxll>	ll	lm	ll	--	lm	--	--	--	--	--	--	--	ll	lm	LM	--	--	lm	lm	--	--	--	ll	--	--	ll	lm	lm	lm	ll	--	ll	--	--	lm	--	LM	lm	LM	ll	--	lm	--	--	ll	--	LM	--
63523	<lmxll>	--	--	lm	--	--	--	lm	--	--	--	LM	--	LM	lm	ll	--	lm	lm	--	--	lm	lm	--	lm	lm	lm	--	LM	--	ll	--	--	--	--	ll	lm	--	--	--	--	ll	ll	ll	--	--	--	--	lm
63533	<nnxnp>	NP	--	nn	--	NP	nn	--	--	nn	--	nn	--	np	np	np	--	np	--	--	NP	--	--	np	np	nn	NP	nn	np	np	--	np	np	--	--	np	nn	NP	--	NP	nn	nn	nn	np	--	NP	--	--	--
[truncated: 58,579 more rows]
[truncated: 102 more columns]
