# Supplementary material for: High-Density Linkage Map and Mapping for Sex and Growth-Related Traits of Largemouth Bass (Micropterus salmoides)
Source: Front Genet. 2019 Oct 10;10:960. doi: 10.3389/fgene.2019.00960 (PMC6796248; doi:10.3389/fgene.2019.00960)
Supplement: Supplementary file 3 [file DataSheet_3.zip › Supplemental Table 3.xlsx]

## Sheet: Supplemental Table 3 Tabular re
SNPs used to generate the largemouth bass high-density genetic map
Linkage_Group_ID	Marker_ID	Position	error_estimate
LG01	816280	0	0
LG01	389978	0.71	0.0284
LG01	817577	1.54	0.0011
LG01	853577	1.79	0.0076
LG01	783688	1.79	0.0078
LG01	563634	2.13	0.0075
LG01	741136	2.13	0
LG01	829661	2.13	0.0074
LG01	811886	2.79	0
LG01	759977	2.79	0
LG01	765879	2.79	0.0281
LG01	547427	2.79	0.0154
LG01	107026	2.79	0
LG01	730741	3.02	0.0213
LG01	187166	3.27	0.0072
LG01	700168	3.27	0.0074
LG01	739678	3.27	0.0143
LG01	429922	3.27	0
LG01	791119	3.27	0.0229
LG01	548398	3.27	0
LG01	158415	3.27	0.0136
LG01	619642	3.74	0
LG01	577043	3.99	0
LG01	348406	4.21	0
LG01	587675	4.21	0.0068
LG01	767926	4.21	0.014
LG01	680791	4.67	0
LG01	731736	4.67	0.0077
LG01	714270	5.13	0.0074
LG01	351061	5.13	0
LG01	29499	5.32	0.0071
LG01	359772	6.37	0.0478
LG01	90744	7.15	0
LG01	743196	7.66	0
LG01	863669	7.66	0.0224
LG01	655341	7.66	0.0143
LG01	492631	7.77	0
LG01	772015	7.78	0.0365
LG01	483445	8.22	0.0075
LG01	449016	8.22	0
LG01	592369	8.22	0
LG01	780637	9.92	0.0074
LG01	621149	9.93	0
LG01	268088	9.93	0
LG01	68519	9.93	0.0149
LG01	102564	9.93	0.0081
LG01	268751	9.93	0
LG01	39465	9.93	0
LG01	826210	9.93	0.0073
LG01	219018	9.93	0.0141
LG01	402768	9.93	0.0308
LG01	108838	9.93	0
LG01	677810	9.93	0.0069
LG01	76454	9.93	0.0079
LG01	326159	9.93	0.0143
LG01	831373	11.35	0
LG01	207175	11.35	0
LG01	559823	11.35	0
LG01	275137	12.39	0
LG01	68922	13.44	0.0116
LG01	323108	13.44	0.0076
LG01	63082	13.44	0
LG01	372873	13.44	0
LG01	228320	13.44	0.0145
LG01	314202	13.44	0.0075
LG01	655357	13.44	0.0118
LG01	745374	13.44	0
LG01	797393	13.44	0
LG01	829484	13.92	0
LG01	649461	13.92	0
LG01	758491	13.92	0.0143
LG01	697674	13.92	0.0081
LG01	52256	13.92	0
LG01	809901	13.92	0
LG01	293021	13.92	0.0081
LG01	893523	13.92	0.0079
LG01	367841	13.92	0.0074
LG01	147290	14.11	0.0163
LG01	910771	14.26	0
LG01	44271	14.26	0
LG01	455313	14.26	0
LG01	350717	14.26	0.0143
LG01	19209	14.27	0.0076
LG01	715554	14.27	0.0074
LG01	820521	14.27	0.0137
LG01	10141	14.27	0.0161
LG01	763426	15.27	0
LG01	622552	15.27	0
LG01	413629	15.27	0
LG01	375286	15.27	0.0227
LG01	85055	15.27	0.0073
LG01	430343	15.27	0
LG01	916635	15.27	0.0078
LG01	650983	15.7	0
LG01	888859	15.7	0.0079
LG01	326275	16.55	0
LG01	675925	16.55	0.016
LG01	830865	16.55	0.0081
LG01	133260	16.55	0
LG01	821025	16.55	0
LG01	325726	16.55	0.0164
LG01	481502	16.55	0.0144
LG01	598189	16.97	0
LG01	717649	16.97	0.0065
LG01	816703	16.97	0
LG01	301435	17.79	0.0072
LG01	288774	17.79	0
LG01	196848	17.79	0
LG01	540348	17.79	0.0076
LG01	252032	17.79	0.0079
LG01	447197	17.79	0.0229
LG01	895402	17.79	0
LG01	142287	17.79	0.0077
LG01	203540	17.79	0.0075
LG01	884733	17.79	0.0141
LG01	398605	17.79	0
LG01	508397	18.41	0.0156
LG01	599804	19.02	0
LG01	825679	19.02	0
LG01	827703	19.02	0
LG01	657873	19.02	0.0081
LG01	235629	19.02	0.007
LG01	381721	19.02	0.0076
LG01	568601	19.02	0.0071
LG01	557076	19.02	0.0076
LG01	908208	19.73	0.0155
LG01	675205	20.44	0.0077
LG01	33032	20.44	0.0152
LG01	415815	20.44	0
LG01	684478	20.44	0.0071
LG01	205748	20.44	0
LG01	438826	20.44	0.014
LG01	869520	20.44	0.0147
LG01	186582	20.44	0.0078
LG01	411499	20.44	0.0071
LG01	205608	20.44	0
LG01	680332	20.74	0
LG01	595480	21.11	0
LG01	524631	21.11	0.0143
LG01	434296	21.11	0.0074
LG01	685696	21.11	0
LG01	583075	21.11	0.0152
LG01	669405	21.52	0
LG01	354388	21.52	0
LG01	901064	21.52	0
LG01	335035	21.52	0.015
LG01	597843	21.52	0.0216
LG01	375106	21.52	0
LG01	638138	21.52	0.0227
LG01	819993	21.52	0.0074
LG01	862311	21.52	0.0079
LG01	815724	21.52	0.0072
LG01	590962	21.52	0.0074
LG01	279756	21.52	0
LG01	242952	21.52	0
LG01	338093	21.52	0
LG01	668450	21.52	0
LG01	716788	21.52	0
LG01	794031	21.52	0.0226
LG01	771493	21.52	0
LG01	13735	21.52	0.0144
LG01	651370	21.52	0.0073
LG01	476579	21.52	0
LG01	288522	21.52	0.0156
LG01	7532	21.52	0
LG01	478785	21.52	0
LG01	379181	21.52	0.0159
LG01	902468	21.52	0.0155
LG01	740052	21.52	0
LG01	384439	21.52	0.0148
LG01	211344	21.52	0.0078
LG01	453742	21.52	0.0078
LG01	243255	21.52	0.0072
LG01	558051	21.52	0
LG01	624821	21.52	0
LG01	214939	21.52	0.0163
LG01	679844	21.52	0.015
LG01	615884	21.52	0
LG01	859582	21.52	0.008
LG01	341276	21.52	0.0078
LG01	513107	21.52	0
LG01	430464	21.52	0.0229
LG01	452743	21.52	0
LG01	500228	21.52	0
LG01	687865	21.52	0.0077
LG01	190727	21.52	0.014
LG01	688726	21.52	0.028
LG01	445615	21.52	0.0213
LG01	420744	21.52	0
LG01	490896	21.52	0
LG01	857567	21.52	0.0072
LG01	239460	21.52	0.0072
LG01	901396	21.52	0.0071
LG01	354086	21.52	0.0075
LG01	21506	21.52	0.0145
LG01	266455	21.52	0.0074
LG01	307465	21.53	0
LG01	789766	21.53	0.0073
LG01	174344	21.54	0.0071
LG01	888862	21.96	0
LG01	836568	21.96	0
LG01	192697	22.86	0.0352
LG01	753524	22.86	0
LG01	644130	22.86	0.0148
LG01	602296	22.86	0.0071
LG01	83613	22.86	0.0071
LG01	411377	22.86	0
LG01	318369	22.86	0.0226
LG01	148653	22.86	0
LG01	365675	22.86	0.0074
LG01	207565	22.86	0.0077
LG01	569892	22.86	0.0069
LG01	180871	22.86	0.007
LG01	432368	22.86	0
LG01	426312	22.86	0
LG01	831498	23.92	0.0191
LG01	851459	24.32	0.0072
LG01	559531	24.32	0.0298
LG01	305061	24.32	0
LG01	753389	24.73	0
LG01	561767	24.73	0
LG01	294156	24.73	0.0144
LG01	37654	24.73	0
LG01	713916	24.73	0.0072
LG01	446954	24.73	0.0083
LG01	659288	24.73	0.0159
LG01	361928	24.73	0
LG01	270139	24.73	0
LG01	741829	24.73	0.0071
LG01	468345	24.73	0
LG01	794454	24.73	0
LG01	561580	24.73	0
LG01	14318	24.73	0
LG01	221226	24.73	0
LG01	654201	24.73	0.0238
LG01	812571	24.73	0
LG01	466798	24.73	0.0076
LG01	320843	24.73	0.0074
LG01	356924	24.73	0.0078
LG01	806946	24.73	0.0074
LG01	663060	24.73	0
LG01	768857	24.73	0
LG01	744149	24.73	0
LG01	354547	24.73	0
LG01	193383	24.73	0
LG01	416359	24.73	0.0161
LG01	434300	24.73	0.0071
LG01	322213	24.73	0.0077
LG01	753867	24.73	0.0074
LG01	889822	24.73	0
LG01	577499	25.41	0.007
LG01	841297	25.41	0.0071
LG01	713710	25.41	0
LG01	742738	25.41	0
LG01	254954	25.41	0
LG01	297269	25.41	0.0079
LG01	661769	25.41	0.0154
LG01	615487	25.41	0
LG01	256184	25.41	0
LG01	306641	25.41	0.0141
LG01	806255	25.41	0.0083
LG01	781297	25.41	0.0074
LG01	493344	25.41	0
LG01	665297	25.42	0.0226
LG01	825886	26.75	0.0146
LG01	130198	26.75	0.0076
LG01	79602	26.75	0.0166
LG01	651027	26.75	0.0183
LG01	475818	26.75	0
LG01	339468	26.75	0.0225
LG01	421492	27.58	0
LG01	289560	27.58	0.007
LG01	750561	27.58	0.0078
LG01	832589	27.58	0
LG01	320036	27.58	0
LG01	84440	27.58	0.0373
LG01	613264	28.59	0.0083
LG01	119214	28.59	0.0071
LG01	344318	28.6	0
LG01	747670	28.6	0.0148
LG01	20528	28.6	0
LG01	739813	28.6	0.007
LG01	184874	30.57	0.0159
LG01	322144	30.66	0.0147
LG01	796560	31.71	0.0104
LG01	822891	31.71	0.0072
LG01	605478	31.71	0.0076
LG01	613023	32.04	0.0072
LG01	438014	32.04	0.0108
LG01	722141	32.04	0
LG01	22100	32.04	0.0083
LG01	318175	32.04	0
LG01	106223	32.32	0.0194
LG01	531584	32.67	0.0144
LG01	916904	33.01	0
LG01	654625	33.01	0.0077
LG01	824840	33.36	0.0083
LG01	871159	34.07	0.0113
LG01	733833	34.07	0.0074
LG01	690614	34.07	0
LG01	654816	34.07	0.0079
LG01	382227	34.4	0.0292
LG01	841935	34.4	0
LG01	299413	34.4	0
LG01	176754	34.4	0
LG01	74243	34.4	0.019
LG01	595231	34.4	0.0076
LG01	207418	34.4	0.0226
LG01	880467	34.4	0
LG01	844324	34.4	0.0322
LG01	260467	34.4	0.0081
LG01	704806	34.4	0
LG01	92215	34.4	0.0071
LG01	704831	34.4	0.007
LG01	490858	34.4	0.0078
LG01	828831	35.07	0.0213
LG01	697044	35.07	0
LG01	303593	35.07	0.0183
LG01	666347	35.07	0.0079
LG01	763282	35.07	0.0135
LG01	732862	35.07	0
LG01	583019	35.07	0
LG01	884992	35.07	0.0036
LG01	423207	35.07	0.0039
LG01	569632	35.07	0
LG01	216170	35.07	0
LG01	612846	35.07	0.015
LG01	741853	35.07	0.0069
LG01	598698	35.07	0.0081
LG01	232114	35.07	0.0079
LG01	263985	35.07	0.0144
LG01	899662	35.07	0.0146
LG01	770685	35.07	0.0076
LG01	182770	35.07	0.0106
LG01	177461	35.07	0
LG01	131333	35.07	0
LG01	242225	35.07	0.0039
LG01	753016	35.07	0.0072
LG01	464536	35.07	0.0294
LG01	843359	35.07	0.0144
LG01	204551	35.07	0.022
LG01	812380	35.41	0.033
LG01	626162	35.41	0
LG01	690774	36.42	0
LG01	649045	36.43	0.0225
LG01	686943	36.43	0.0072
LG01	901331	36.43	0.0144
LG01	919956	36.43	0.0041
LG01	582578	36.43	0
LG01	828018	36.43	0.0161
LG01	386561	36.43	0.0107
LG01	848281	36.87	0.0292
LG01	326963	37.65	0
LG01	853022	38.1	0.0073
LG01	725457	40.83	0
LG01	511690	40.83	0.0125
LG01	651101	41	0.014
LG01	571892	41.17	0.0071
LG01	591303	41.17	0
LG01	874588	41.17	0
LG01	224711	41.17	0.0152
LG01	711959	41.17	0.0188
LG01	822925	41.33	0.0148
LG01	911607	41.51	0.0236
LG01	398146	41.84	0.0036
LG01	746726	41.84	0
LG01	381045	42.85	0.0075
LG01	545887	42.85	0.0073
LG01	845985	42.85	0.0076
LG01	724429	42.85	0.0071
LG01	717378	42.85	0.0152
LG01	610166	42.85	0.0075
LG01	907129	42.85	0
LG01	302080	42.85	0.0147
LG01	752379	44.06	0
LG01	93750	44.06	0
LG01	802011	44.06	0.0144
LG01	254439	44.06	0
LG01	193041	44.06	0.0224
LG01	583065	44.06	0.0148
LG01	34697	44.06	0.0071
LG01	371941	44.06	0.015
LG01	611169	44.06	0.016
LG01	763343	44.06	0.0071
LG01	307996	44.06	0.0079
LG01	341859	44.06	0
LG01	222473	44.06	0.014
LG01	177712	44.06	0
LG01	459940	44.06	0
LG01	699494	44.06	0
LG01	310845	44.06	0
LG01	226141	44.06	0.0153
LG01	356640	44.86	0
LG01	298000	44.86	0
LG01	627453	45.19	0.0068
LG01	103926	45.19	0
LG01	792570	45.19	0
LG01	628711	45.19	0.0071
LG01	504288	45.19	0.0071
LG01	135116	45.19	0
LG01	690131	45.19	0
LG01	829629	45.19	0
LG01	854035	45.19	0.0077
LG01	104077	45.19	0.0072
LG01	743493	45.19	0.007
LG01	920187	45.19	0.014
LG01	820608	45.19	0.0081
LG01	123845	45.19	0.0081
LG01	701862	46.07	0.0077
LG01	237617	46.51	0.0083
LG01	822204	46.51	0.007
LG01	96974	47.38	0.0071
LG01	759870	47.38	0
LG01	23400	47.38	0.0144
LG01	338219	47.38	0.0078
LG01	800544	47.38	0.0149
LG01	806936	47.38	0.0299
LG01	523930	48.26	0
LG01	508362	48.26	0.0072
LG01	804410	48.26	0.0077
LG01	773654	48.26	0
LG01	470774	48.26	0.0076
LG01	134137	48.26	0
LG01	358635	48.26	0
LG01	906078	48.26	0
LG01	291907	48.53	0
LG01	555001	48.83	0.0149
LG01	173858	49.05	0.0221
LG01	182165	49.2	0
LG01	793539	49.3	0
LG01	601798	49.89	0.015
LG01	502304	49.89	0
LG01	449321	52.08	0.0073
LG01	748493	52.71	0.0155
LG01	485808	52.71	0
LG01	120695	52.71	0
LG01	767325	52.71	0
LG01	583958	52.71	0.0216
LG01	51	52.71	0.0142
LG01	440711	52.71	0
LG01	908681	52.71	0
LG01	609623	52.71	0
LG01	79448	52.71	0.008
LG01	434978	52.71	0.0071
LG01	425548	53.83	0.0111
LG01	196137	53.83	0
LG01	210101	53.83	0
LG01	127408	53.83	0.0068
LG01	685159	53.83	0
LG01	530418	53.83	0
LG01	725018	53.83	0.0154
LG01	75177	57.18	0.0114
LG01	810132	57.85	0.0038
LG01	48694	57.85	0.0108
LG01	169914	57.85	0.0142
LG01	482736	57.85	0.0146
LG01	367781	57.85	0.0239
LG01	414279	58.85	0
LG01	793251	58.85	0.0038
LG01	815874	62.86	0
LG01	867243	62.91	0
LG01	917646	62.95	0.0034
LG01	600768	63.02	0.0154
LG01	715411	63.1	0.0148
LG01	241870	63.19	0.0152
LG01	827925	63.19	0.0077
LG01	87937	63.61	0.0221
LG01	858239	64.25	0.0109
LG01	380932	64.89	0.0086
LG01	761662	65.29	0.0082
LG01	570896	66.94	0.0139
LG01	882481	66.94	0.0115
LG01	662985	66.94	0.0148
LG01	885284	66.94	0.0074
LG01	411929	67.28	0.0175
LG01	860039	67.28	0.0143
LG01	174518	67.28	0.0113
LG01	738576	67.28	0.0079
LG01	355208	67.79	0
LG01	427993	68.23	0.0076
LG01	636217	69.97	0.0039
LG01	893239	70.51	0.0093
LG01	743739	74.89	0
LG01	368760	75.67	0
LG02	216724	0	0
LG02	600641	0	0.0083
LG02	601960	0	0.0233
LG02	826164	0	0.0071
LG02	906416	0	0.0074
LG02	426207	0.67	0
LG02	557322	0.67	0.0149
LG02	388159	0.67	0.0075
LG02	322814	0.67	0.014
LG02	354574	0.68	0
LG02	638777	0.68	0
LG02	793141	0.97	0.0076
LG02	876890	1.32	0.0298
LG02	184083	1.55	0.0294
LG02	738843	2.06	0.0167
LG02	804752	2.06	0
LG02	621468	2.06	0
LG02	918140	2.06	0.0079
LG02	919530	2.06	0
LG02	631557	2.06	0.0458
LG02	363873	2.06	0.0244
LG02	918510	2.06	0.0083
LG02	771798	2.06	0
LG02	824420	2.06	0
LG02	388776	2.06	0.0079
LG02	556048	2.06	0.0078
LG02	826411	2.06	0.0074
LG02	909634	2.06	0.0073
LG02	754192	2.06	0.0075
LG02	598164	2.06	0
LG02	691629	2.84	0.0147
LG02	287214	3.51	0.0196
LG02	447277	3.51	0.0188
LG02	175545	3.51	0.0148
LG02	837383	3.51	0.0076
LG02	445795	3.51	0.0075
LG02	333282	3.51	0.0034
LG02	891195	3.51	0.0075
LG02	876775	3.51	0.0222
LG02	676894	3.51	0.0205
LG02	298481	3.86	0.0149
LG02	807586	3.86	0.0158
LG02	579284	3.86	0
LG02	743540	4.01	0.0154
LG02	716307	4.2	0.0071
LG02	685490	4.2	0.0078
LG02	287910	4.2	0.0143
LG02	772826	4.2	0.0156
LG02	89429	4.71	0.0239
LG02	442453	4.99	0.0224
LG02	793791	5	0.0077
LG02	745181	5.25	0.0083
LG02	157404	5.25	0.008
LG02	669886	5.25	0.0076
LG02	434735	5.25	0
LG02	557681	5.25	0
LG02	293050	6.26	0
LG02	848782	6.26	0.0155
LG02	142096	6.26	0.0222
LG02	144326	6.26	0
LG02	911377	6.26	0.0075
LG02	881257	6.26	0.0117
LG02	784220	7.61	0.0143
LG02	603236	7.62	0.0076
LG02	221367	7.62	0
LG02	67400	7.63	0.0152
LG02	224664	7.8	0
LG02	304761	7.93	0.0036
LG02	645864	7.93	0.0148
LG02	811320	7.93	0
LG02	809045	7.93	0.0161
LG02	187011	7.93	0
LG02	782548	7.93	0.0157
LG02	359649	7.93	0.0077
LG02	739987	7.93	0.0074
LG02	913097	7.93	0
LG02	417512	7.93	0.0077
LG02	655259	8.97	0.0071
LG02	170699	8.97	0
LG02	908153	8.98	0
LG02	230471	9.47	0.0073
LG02	723125	10.03	0.0071
LG02	539623	10.03	0
LG02	898035	10.03	0.016
LG02	246569	10.03	0.0154
LG02	184400	10.03	0
LG02	650456	10.03	0.0221
LG02	195011	10.03	0.0082
LG02	328802	10.04	0.0155
LG02	725112	10.04	0.0153
LG02	202150	10.04	0
LG02	466019	10.04	0.0144
LG02	688027	10.04	0
LG02	758256	10.04	0.0077
LG02	897313	10.04	0.0144
LG02	877912	10.04	0.0145
LG02	721003	11.08	0.0142
LG02	288907	11.08	0
LG02	754501	11.08	0
LG02	747441	11.08	0
LG02	91371	11.08	0
LG02	899570	11.08	0
LG02	375114	11.08	0.006
LG02	872857	11.88	0.0081
LG02	531350	12.33	0
LG02	882745	12.33	0.0328
LG02	445910	12.33	0.0157
LG02	294092	12.33	0.0071
LG02	349183	12.33	0.0148
LG02	400339	12.33	0.0299
LG02	772604	12.33	0
LG02	816406	12.33	0
LG02	780655	12.33	0.0226
LG02	362263	12.33	0
LG02	71509	12.33	0
LG02	890042	12.33	0
LG02	918666	12.33	0.0165
LG02	230773	12.33	0.0157
LG02	860529	12.33	0
LG02	533893	12.33	0
LG02	698034	12.33	0
LG02	913141	12.33	0.016
LG02	520537	12.33	0.0072
LG02	434456	12.33	0
LG02	674709	12.33	0
LG02	415900	12.33	0.0315
LG02	656515	12.33	0.0078
LG02	455087	12.33	0.0229
LG02	826161	12.33	0.0147
LG02	446511	12.33	0
LG02	293451	12.33	0.0145
LG02	681443	12.33	0.0164
LG02	416502	12.33	0.0143
LG02	838490	12.33	0.0156
LG02	717615	12.74	0.0232
LG02	696709	13.05	0
LG02	908099	13.05	0.0082
LG02	811840	13.05	0
LG02	837510	13.05	0
LG02	467023	13.05	0
LG02	410089	13.05	0.0152
LG02	206441	13.05	0.0079
LG02	846967	13.05	0.0076
LG02	379023	13.05	0.008
LG02	550664	13.05	0.0144
LG02	821230	13.76	0.0242
LG02	613514	13.76	0
LG02	629410	14.88	0.0163
LG02	791888	14.88	0
LG02	895583	14.88	0.024
LG02	394581	14.88	0.0291
LG02	798298	14.88	0.0149
LG02	826563	14.88	0.023
LG02	414632	15.68	0
LG02	670960	16.63	0
LG02	647198	17.51	0
LG02	606164	17.51	0.0074
LG02	690898	17.82	0.0151
LG02	901766	18.11	0
LG02	855573	18.11	0.0159
LG02	113601	18.11	0
LG02	571375	18.11	0.0148
LG02	682315	18.11	0.0076
LG02	245604	18.11	0
LG02	409533	18.11	0.0075
LG02	374585	18.11	0.0218
LG02	703455	18.11	0.0072
LG02	533506	18.11	0
LG02	541224	18.11	0.0394
LG02	555453	18.11	0.0159
LG02	346467	18.11	0.0222
LG02	69952	18.11	0.0071
LG02	682502	18.62	0
LG02	921061	18.62	0.008
LG02	663135	18.62	0.0148
LG02	444188	19.14	0.0141
LG02	225278	19.14	0.0153
LG02	265152	19.14	0.0379
LG02	802225	19.14	0
LG02	735945	19.14	0
LG02	666245	19.14	0
LG02	78104	19.14	0.0074
LG02	849643	19.14	0.0244
LG02	407485	19.14	0
LG02	584091	19.14	0.015
LG02	421023	19.14	0.0303
LG02	732262	19.14	0.0075
LG02	874742	19.14	0
LG02	870588	19.14	0.0076
LG02	776484	19.14	0.0153
LG02	155557	19.14	0
LG02	704743	19.14	0.0152
LG02	391599	19.14	0.0076
LG02	6929	19.14	0
LG02	755026	19.14	0.0081
LG02	794029	19.14	0
LG02	558631	19.14	0
LG02	569564	19.14	0
LG02	415103	19.14	0.0077
LG02	764253	19.14	0
LG02	317275	19.14	0.0076
LG02	724920	19.14	0.0292
LG02	844877	19.14	0.0284
LG02	582784	19.14	0.007
LG02	828909	19.14	0
LG02	725900	19.14	0.0079
LG02	513426	19.14	0.0157
LG02	905613	19.14	0
LG02	563637	19.14	0.0323
LG02	785513	19.14	0
LG02	894939	19.14	0
LG02	264841	19.14	0.0079
LG02	576424	19.14	0
LG02	695058	19.14	0.0149
LG02	385493	19.82	0
LG02	307097	19.82	0.0002
LG02	811960	19.82	0.0145
LG02	528131	19.82	0.0429
LG02	572900	19.82	0.0242
LG02	790456	21.2	0.0077
LG02	744672	23.28	0
LG02	320556	23.28	0.0077
LG02	790026	23.28	0
LG02	817972	24.72	0
LG03	833772	0	0
LG03	217800	4.01	0.0316
LG03	395631	5.37	0.0156
LG03	610238	6.82	0.0077
LG03	912179	6.82	0
LG03	432455	6.83	0.0078
LG03	351029	6.83	0
LG03	587551	6.83	0.0122
LG03	839670	6.83	0.0165
LG03	841734	6.83	0.0073
LG03	786770	6.83	0.0035
LG03	423870	6.83	0.0074
LG03	186160	6.83	0.0081
LG03	880119	6.83	0
LG03	620934	7.7	0.0075
LG03	415071	7.7	0.0161
LG03	413630	7.7	0
LG03	110856	7.7	0.0093
LG03	883469	7.7	0.0076
LG03	871240	7.7	0.0078
LG03	799750	7.7	0.0077
LG03	862737	8.62	0
LG03	290571	8.85	0.0074
LG03	848064	9.07	0
LG03	234963	9.53	0
LG03	782753	9.53	0.007
LG03	144199	9.53	0
LG03	872337	9.53	0
LG03	844223	9.53	0.0248
LG03	579108	9.53	0.0082
LG03	548808	9.53	0.0074
LG03	673287	9.53	0.0316
LG03	366140	9.53	0.024
LG03	194771	9.53	0.0076
LG03	674023	9.53	0.007
LG03	639931	9.53	0.0365
LG03	642520	9.53	0.0153
LG03	657537	9.53	0.0397
LG03	281778	9.99	0.0081
LG03	697562	9.99	0
LG03	242040	9.99	0.0148
LG03	691139	10.89	0.0081
LG03	60662	10.89	0
LG03	700026	10.89	0
LG03	886091	10.89	0.0082
LG03	337712	10.89	0.0155
LG03	87187	10.89	0.0143
LG03	871682	10.89	0.0222
LG03	729465	11.35	0.0073
LG03	422913	11.35	0.0325
LG03	847710	11.79	0.025
LG03	371896	12.58	0
LG03	562262	12.93	0.014
LG03	693431	13.34	0.0077
LG03	912197	14.11	0
LG03	567153	14.11	0.0071
LG03	560284	14.11	0.0069
LG03	345024	14.11	0.0072
LG03	425946	14.11	0
LG03	79042	14.44	0.0146
LG03	205027	15.48	0
LG03	679103	15.48	0
LG03	871394	15.48	0.0108
LG03	746487	15.48	0.0154
LG03	894812	15.74	0.0159
LG03	580746	18.9	0
LG03	356413	18.9	0
LG03	632787	18.91	0.0226
LG03	624273	19.85	0.015
LG03	430588	19.86	0.007
LG03	813303	19.86	0
LG03	629254	20.8	0.0075
LG03	748428	20.81	0.0217
LG03	70937	20.81	0
LG03	308262	22.71	0.0142
LG03	348927	22.71	0.0075
LG03	694040	22.71	0.0072
LG03	648906	22.71	0.0315
LG03	655811	22.71	0.0148
LG03	481388	22.71	0
LG03	384297	22.71	0.015
LG03	802197	22.71	0
LG03	849853	22.71	0.0388
LG03	908366	22.71	0
LG03	394241	22.71	0.0147
LG03	583537	22.71	0.0071
LG03	417004	22.71	0.0165
LG03	860347	22.71	0
LG03	626369	22.71	0.031
LG03	813170	22.71	0
LG03	108068	22.71	0.0078
LG03	778221	22.71	0
LG03	104393	22.71	0.0071
LG03	625787	22.71	0.0148
LG03	251861	22.71	0
LG03	887558	22.71	0.0077
LG03	856823	22.71	0.0071
LG03	887159	23.22	0.0315
LG03	777618	23.22	0.0072
LG03	573948	23.22	0.007
LG03	349234	23.22	0.0156
LG03	322695	24.23	0
LG03	676585	24.23	0.0154
LG03	679846	24.23	0.0153
LG03	821049	24.74	0
LG03	837867	24.74	0
LG03	899603	24.74	0
LG03	502376	25.25	0.0068
LG03	892861	25.25	0
LG03	820820	25.25	0.0213
LG03	578964	25.25	0.0141
LG03	535974	25.25	0.0153
LG03	735116	25.76	0.008
LG03	368098	25.76	0
LG03	790754	25.76	0.0286
LG03	404963	25.76	0.0146
LG03	876949	26.27	0
LG03	689985	26.27	0
LG03	445311	26.27	0
LG03	379050	26.27	0
LG03	187382	26.27	0.0224
LG03	725116	26.27	0.0143
LG03	738345	26.78	0
LG03	870694	26.78	0
LG03	861887	26.78	0
LG03	884538	26.78	0.0073
LG03	912083	26.78	0.0072
LG03	798605	26.78	0.0079
LG03	863546	26.78	0.0216
LG03	725919	26.78	0.0511
LG03	760708	26.78	0.0072
LG03	293248	26.78	0
LG03	571632	26.78	0
LG03	290852	26.78	0.0153
LG03	636578	26.78	0.0071
LG03	347418	26.78	0.0246
LG03	633394	26.78	0.0075
LG03	729945	26.78	0
LG03	835061	26.78	0.0069
LG03	768655	26.78	0.0079
LG03	577547	26.78	0.0222
LG03	616949	26.78	0.0075
LG03	822247	26.78	0
LG03	574012	26.78	0.0072
LG03	892799	26.78	0.0074
LG03	564684	26.78	0
LG03	891567	26.78	0
LG03	852335	26.78	0
LG03	884809	26.78	0
LG03	808825	26.78	0.0143
LG03	70386	26.78	0.0037
LG03	917121	26.78	0.0106
LG03	753258	26.78	0.036
LG03	263652	27.13	0
LG03	598065	27.13	0.0117
LG03	633007	27.13	0
LG03	755302	27.13	0.0081
LG03	354744	27.73	0.0153
LG03	896324	27.73	0
LG03	566220	27.73	0.0075
LG03	831200	27.73	0
LG03	561398	30.19	0.0075
LG03	438915	31.43	0.0081
LG03	673086	32.01	0
LG03	716367	32.01	0.0074
LG03	290222	32.01	0.0149
LG03	345455	32.01	0.0154
LG03	61182	32.63	0
LG03	725825	32.63	0
LG03	203798	32.63	0
LG03	240467	32.63	0
LG03	463753	32.63	0.0081
LG03	456396	32.63	0.0142
LG03	774662	32.63	0
LG03	737598	32.63	0.0219
LG03	591571	32.63	0
LG03	652263	32.63	0.0227
LG03	602703	32.63	0
LG03	746971	32.63	0.0068
LG03	743200	33.36	0
LG03	410242	34.66	0
LG03	370423	34.66	0.0376
LG03	897688	34.66	0
LG03	74879	35.68	0.0107
LG03	253721	36.35	0.0159
LG03	861703	36.35	0.0406
LG03	811876	36.35	0.0074
LG03	792581	36.35	0.0164
LG03	101416	36.35	0
LG03	692162	36.35	0.0155
LG03	336792	36.35	0
LG03	399984	36.35	0.0246
LG03	766596	36.35	0.0238
LG03	610284	36.35	0
LG03	873710	36.35	0.0144
LG03	848219	36.35	0.0109
LG03	911981	37.46	0.0141
LG03	319769	37.46	0.0097
LG03	612212	37.46	0.012
LG03	610531	37.46	0.0225
LG03	603412	37.84	0
LG03	353372	37.84	0
LG03	759944	37.84	0
LG03	745172	38.21	0.0202
LG03	555316	38.41	0.0076
LG03	102482	38.58	0.0035
LG03	743942	38.58	0.0151
LG03	358488	38.58	0.0079
LG03	739466	38.58	0.0038
LG03	480001	38.58	0
LG03	244664	38.58	0.011
LG03	317396	38.92	0.0035
LG03	362344	38.92	0
LG03	910696	38.92	0.0082
LG03	430280	38.92	0
LG03	111011	38.92	0.0073
LG03	711545	38.92	0.0073
LG03	702139	38.92	0.0217
LG03	471696	38.92	0.0155
LG03	819402	38.92	0.0036
LG03	90060	38.92	0.0161
LG03	355497	38.92	0.0073
LG03	715825	38.92	0
LG03	666588	38.92	0
LG03	374662	39.33	0.0109
LG03	825725	39.87	0.0106
LG03	193766	39.87	0.0074
LG03	746918	39.87	0.0072
LG03	41888	39.87	0
LG03	606964	39.87	0.0155
LG03	332185	39.87	0
LG03	239042	39.87	0.0073
LG03	710604	39.87	0
LG03	121916	39.87	0
LG03	215765	39.87	0.0105
LG03	212112	39.87	0.0111
LG03	870536	40.55	0
LG03	620051	41.21	0.0148
LG03	715139	41.22	0
LG03	391172	41.22	0.0144
LG03	711499	41.22	0
LG03	111952	41.22	0.0233
LG03	769268	41.22	0.0091
LG03	486948	47.85	0.0171
LG03	647218	47.85	0.0141
LG03	916075	47.85	0.014
LG03	625191	47.85	0
LG03	735663	47.85	0
LG03	613733	48.25	0.0073
LG03	785372	48.65	0.0227
LG03	113635	48.65	0
LG03	898380	48.65	0.0073
LG03	508329	49.04	0
LG03	725677	49.04	0.0208
LG03	918474	49.04	0
LG03	302892	49.04	0.0144
LG03	587181	49.04	0.0144
LG03	124839	49.04	0
LG03	917811	49.04	0
LG03	784168	49.04	0.0576
LG03	825191	49.04	0.0146
LG03	589477	49.04	0.007
LG03	658772	49.04	0.016
LG03	610487	49.04	0.0071
LG03	792660	49.04	0.0072
LG03	79463	49.04	0.0226
LG03	755087	49.04	0.0224
LG03	638361	49.04	0.0082
LG03	920482	49.04	0.0222
LG03	776031	49.04	0
LG03	630302	49.04	0.0146
LG03	235131	49.04	0.007
LG03	750456	49.04	0
LG03	857966	49.04	0.008
LG03	272182	49.43	0
LG03	899543	50.59	0.0073
LG03	102466	50.59	0.0153
LG03	880411	50.59	0.0075
LG03	703817	50.59	0.0072
LG03	388806	50.59	0.0081
LG03	566549	51.36	0.0231
LG03	343416	51.36	0.0077
LG03	476865	51.36	0
LG03	695665	52.34	0.0148
LG03	862459	52.34	0
LG03	722118	52.34	0.0077
LG03	576098	52.34	0.007
LG03	353909	52.34	0.0071
LG03	831499	52.34	0.0161
LG03	704450	52.35	0.0226
LG03	93061	53.34	0.0078
LG03	875728	54.32	0.0076
LG03	873751	54.32	0.0077
LG03	788165	54.32	0
LG03	201120	54.32	0.0076
LG03	404915	54.32	0.0163
LG03	679406	54.32	0
LG03	447617	54.32	0.0076
LG03	808861	54.32	0.015
LG03	688451	54.32	0.0246
LG03	367339	54.32	0
LG03	681506	55	0.021
LG03	655550	55	0
LG03	385198	55	0.0076
LG03	847828	55	0.0071
LG03	757123	55	0
LG03	326087	55	0.0073
LG03	234764	55.34	0.008
LG03	219134	55.68	0.0073
LG03	549419	55.68	0.0108
LG03	63086	55.68	0.0078
LG03	319140	55.68	0.0147
LG03	634559	55.68	0
LG03	534462	55.68	0.0035
LG03	514306	55.68	0
LG03	456677	55.68	0
LG03	656041	56.38	0.0141
LG03	281817	56.38	0
LG03	764858	58.27	0.0189
LG03	353769	58.61	0
LG03	102371	58.61	0.004
LG03	136173	59.36	0
LG03	559488	60.47	0.0112
LG03	427605	60.47	0
LG04	579247	0	0
LG04	81214	2.41	0
LG04	856318	2.41	0
LG04	709588	3.09	0
LG04	906234	3.09	0
LG04	229183	3.09	0
LG04	51456	3.09	0.0143
LG04	144740	3.09	0
LG04	176470	3.09	0.0076
LG04	801819	3.09	0.0164
LG04	738858	3.09	0.0071
LG04	484863	3.09	0.0147
LG04	280577	3.09	0
LG04	218834	3.09	0.0071
LG04	730337	3.09	0.0072
LG04	204867	3.09	0.0072
LG04	90755	3.09	0
LG04	460930	3.09	0
LG04	210559	3.09	0
LG04	197101	3.09	0.0072
LG04	466163	3.09	0
LG04	589785	3.09	0.0078
LG04	441650	3.09	0
LG04	546686	3.09	0.0349
LG04	203297	3.09	0
LG04	505243	3.09	0
LG04	349920	3.09	0
LG04	522570	3.09	0.0073
LG04	221542	3.1	0
LG04	751286	3.43	0.0236
LG04	242289	3.77	0.0076
LG04	287805	3.77	0.0163
LG04	568968	3.77	0
LG04	248366	4.44	0
LG04	332393	4.44	0.0076
LG04	776247	4.44	0.0084
LG04	740720	4.44	0
LG04	80287	4.44	0.0082
LG04	217604	4.44	0
LG04	631215	4.44	0
LG04	672627	4.44	0
LG04	340452	4.44	0
LG04	252305	4.44	0.0152
LG04	682627	4.44	0
LG04	592986	4.44	0
LG04	499186	4.44	0.0073
LG04	270713	4.44	0
LG04	565773	4.44	0.0072
LG04	441714	4.44	0
LG04	431190	4.44	0.0072
LG04	292785	4.44	0.0148
LG04	698845	4.44	0.0072
LG04	15601	4.44	0
LG04	282405	4.44	0.0137
LG04	662810	4.44	0
LG04	713868	4.44	0.0161
LG04	118227	4.81	0
LG04	176548	5.93	0.0068
LG04	425623	5.93	0
LG04	356787	5.93	0
LG04	56360	6.12	0.0227
LG04	671946	6.12	0.0071
LG04	398319	6.31	0.0076
LG04	691526	6.31	0.007
LG04	504425	6.31	0
LG04	649072	6.31	0.0072
LG04	701620	6.31	0
LG04	322810	6.31	0.015
LG04	759018	6.31	0.0079
LG04	259311	6.31	0
LG04	187883	6.31	0.0071
LG04	676990	6.31	0
LG04	262928	6.31	0
LG04	807583	7.8	0.0037
LG04	135843	7.8	0.016
LG04	424674	7.8	0.0071
LG04	713671	7.8	0.015
LG04	835633	7.8	0
LG04	217878	7.8	0.0037
LG04	662412	7.8	0.0157
LG04	829095	7.8	0.0069
LG04	743795	7.8	0
LG04	244100	7.8	0
LG04	309348	8.13	0.0073
LG04	670928	9.47	0
LG04	159551	10.32	0
LG04	59379	11.16	0.0074
LG04	671623	11.16	0.0154
LG04	902772	11.16	0.0074
LG04	425456	11.16	0.0073
LG04	242880	11.98	0
LG04	733520	12.8	0
LG04	590422	12.8	0
LG04	784828	13.21	0.0137
LG04	715043	13.21	0.0072
LG04	513130	13.21	0
LG04	672321	13.21	0.0079
LG04	526804	13.21	0.029
LG04	307556	13.21	0.0154
LG04	120797	13.21	0.0296
LG04	40127	13.21	0
LG04	723256	13.21	0
LG04	542230	13.21	0.0229
LG04	793906	13.21	0.0158
LG04	60702	13.21	0.0071
LG04	665220	13.21	0.0148
LG04	765803	13.21	0.0076
LG04	722888	13.21	0
LG04	250649	13.21	0.0301
LG04	333485	13.63	0
LG04	417975	13.63	0
LG04	719167	13.63	0
LG04	587732	14.89	0.0197
LG04	229220	14.89	0.0152
LG04	78902	14.89	0.0161
LG04	89541	14.89	0.0075
LG04	436727	14.89	0.0071
LG04	819422	14.89	0.007
LG04	75274	14.89	0
LG04	893880	15.23	0
LG04	307250	15.23	0.0037
LG04	433956	15.23	0.0071
LG04	98388	15.23	0.0075
LG04	920466	16.24	0.014
LG04	367914	16.24	0.0108
LG04	753354	16.24	0.0079
LG04	200745	17.92	0
LG04	608451	17.92	0
LG04	639028	17.92	0.0296
LG04	494874	18.26	0.0079
LG04	280269	18.26	0.0144
LG04	277722	18.94	0.019
LG04	204350	18.94	0
LG04	741612	18.94	0.0139
LG04	914177	20.84	0
LG04	145858	20.84	0.0147
LG04	219496	20.84	0.0138
LG04	692975	22.36	0.0113
LG04	391457	22.36	0.004
LG04	432733	22.7	0
LG04	699676	22.7	0.0267
LG04	288992	22.7	0.0073
LG04	773079	22.7	0.0124
LG04	389590	23.27	0.0163
LG04	709569	23.7	0.0035
LG04	842416	23.71	0.0081
LG04	894756	23.71	0.0074
LG04	505636	23.71	0.0072
LG04	680742	24.1	0.0045
LG04	690325	25.67	0.0071
LG04	479746	25.67	0.0161
LG04	444452	29.13	0
LG04	272223	29.13	0.0112
LG04	664372	29.13	0.0036
LG04	237520	29.81	0
LG04	718058	29.81	0.0148
LG04	55057	29.81	0
LG04	502344	29.81	0.0157
LG04	656401	29.81	0.0308
LG04	346871	29.81	0.0145
LG04	877382	29.87	0.0129
LG04	864833	29.87	0.0122
LG04	18775	29.87	0.0248
LG04	119846	30.78	0.0081
LG04	483412	30.78	0.0079
LG04	230817	30.78	0
LG04	310430	32.28	0
LG04	888147	33.29	0
LG04	612807	33.29	0
LG04	821945	34.12	0
LG04	609897	34.25	0.0161
LG04	889876	34.59	0.0151
LG04	605456	34.59	0.0162
LG04	753169	34.59	0.007
LG04	208181	36.59	0.0212
LG04	719545	36.59	0.0146
LG04	735064	36.93	0.0041
LG04	464891	36.93	0.0106
LG04	221421	36.93	0.0002
LG04	376182	36.93	0.011
LG04	348765	37.6	0.007
LG04	878092	37.6	0.0037
LG04	85269	37.6	0
LG04	565634	37.93	0.0139
LG04	277678	37.93	0.0248
LG04	683561	37.93	0.0145
LG04	872256	37.93	0
LG04	78422	37.93	0.0035
LG04	4799	37.93	0
LG04	840326	37.93	0.0147
LG04	251367	37.93	0.0251
LG04	70922	37.93	0.0111
LG04	370041	37.93	0.0078
LG04	561920	37.93	0.0141
LG04	517764	37.93	0.0073
LG04	489400	37.93	0.0107
LG04	569659	37.93	0.0394
LG04	414243	37.93	0
LG04	392664	38.27	0
LG04	733253	38.27	0.0083
LG04	828346	38.27	0
LG04	808901	40.28	0.0145
LG04	471308	40.28	0
LG04	263300	40.28	0.0148
LG04	291986	40.73	0.0164
LG04	828863	41.65	0
LG04	703202	42.99	0.0073
LG04	833355	42.99	0.0077
LG04	837415	42.99	0.0156
LG04	49794	45.06	0.0119
LG04	579724	45.06	0.0043
LG04	428419	47.84	0
LG04	638702	48.15	0.034
LG04	831000	50.3	0.004
LG04	165962	50.3	0.0078
LG04	221695	50.61	0.0036
LG04	900867	50.61	0.0037
LG04	594242	50.61	0.0225
LG04	554956	50.61	0.0191
LG04	883507	50.61	0.0074
LG04	641253	50.61	0.0153
LG04	898100	50.95	0.0078
LG04	884513	51.29	0.0062
LG04	229147	51.29	0.0113
LG04	692427	51.29	0.0113
LG04	845497	52.25	0.0147
LG04	804728	52.69	0.0229
LG04	749249	52.69	0.0115
LG04	821032	52.69	0
LG04	670605	52.69	0.0037
LG04	419398	52.69	0
LG04	839007	53.06	0.0069
LG04	760267	53.06	0.0034
LG04	334509	53.51	0.0095
LG04	829065	53.51	0.0072
LG04	490029	53.86	0.0236
LG04	229521	53.86	0.0127
LG04	749647	53.86	0.0036
LG04	300260	54.5	0.0052
LG04	609927	54.5	0.0083
LG04	887924	55.18	0
LG04	681079	56.81	0.0043
LG04	359867	56.81	0.0247
LG04	799258	57.31	0
LG04	646881	57.87	0
LG05	699043	0	0
LG05	682720	1.17	0.0077
LG05	768973	2.22	0.0153
LG05	410100	2.22	0
LG05	169817	5	0.0151
LG05	354966	5.66	0
LG05	251130	5.66	0.0073
LG05	846979	6.99	0
LG05	690932	6.99	0.0233
LG05	672053	7	0
LG05	431017	7	0
LG05	68758	10.28	0.0232
LG05	326549	11.05	0.0118
LG05	821968	11.05	0.0156
LG05	804353	11.05	0
LG05	234082	11.05	0.0074
LG05	93473	11.05	0
LG05	368023	11.05	0.0193
LG05	480217	12.02	0.028
LG05	567103	12.02	0.0245
LG05	321203	12.8	0.0201
LG05	181800	12.8	0.0069
LG05	255140	13.62	0.0149
LG05	900310	13.62	0
LG05	455253	15.3	0.0091
LG05	581978	16.41	0.0198
LG05	414195	17.54	0.0068
LG05	392443	20.47	0
LG05	553455	24.21	0.0081
LG05	596684	25.44	0.0124
LG05	654501	25.44	0.0075
LG05	770559	25.44	0.0071
LG05	797642	25.44	0.0071
LG05	921190	25.44	0.0157
LG05	366246	25.44	0
LG05	145168	25.44	0.0072
LG05	746206	25.44	0
LG05	442285	25.44	0.0073
LG05	800204	25.44	0.0147
LG05	143389	25.44	0.016
LG05	201843	25.44	0.0075
LG05	222200	25.44	0
LG05	496556	25.85	0
LG05	780454	25.85	0
LG05	905410	27.06	0.0148
LG05	881753	27.06	0.0074
LG05	539327	27.06	0.0238
LG05	712166	27.06	0.0159
LG05	364779	27.06	0.0035
LG05	860305	27.06	0.016
LG05	695076	27.74	0.0155
LG05	112974	27.74	0.0153
LG05	610894	27.74	0.0041
LG05	773530	27.85	0.0111
LG05	376028	28.01	0.0041
LG05	707778	28.01	0.0043
LG05	186806	28.01	0.0225
LG05	658302	28.38	0.0072
LG05	264680	28.38	0.0072
LG05	311460	28.38	0
LG05	148326	28.38	0.0122
LG05	776002	28.38	0.0109
LG05	84687	28.38	0.0074
LG05	315713	28.38	0.0157
LG05	288569	28.38	0.0149
LG05	661725	28.38	0.0116
LG05	209866	28.54	0.0079
LG05	790773	28.74	0.0037
LG05	625931	29.24	0.0219
LG05	555473	29.74	0.0082
LG05	729690	30.24	0.0233
LG05	459573	30.24	0
LG05	481167	30.24	0.0379
LG05	906900	30.24	0.0039
LG05	765081	30.99	0.022
LG05	912543	30.99	0.0074
LG05	826169	30.99	0.0117
LG05	879508	30.99	0.0116
LG05	728320	30.99	0.0305
LG05	384693	30.99	0.0036
LG05	726174	30.99	0.0035
LG05	641397	30.99	0.0076
LG05	109385	30.99	0.0035
LG05	756917	30.99	0.0074
LG05	746079	30.99	0.0035
LG05	575163	30.99	0.0145
LG05	302223	30.99	0.0181
LG05	844117	30.99	0.0078
LG05	753058	31.33	0.0106
LG05	876130	31.99	0.0081
LG05	382176	31.99	0.0074
LG05	407582	31.99	0.0037
LG05	186199	31.99	0.0037
LG05	375595	31.99	0.0078
LG05	650365	32.67	0.007
LG05	158247	32.67	0.0149
LG05	588733	32.67	0.0109
LG05	890259	32.67	0.0209
LG05	664330	32.67	0.0036
LG05	672052	32.67	0.0039
LG05	329337	33.35	0.0039
LG05	406920	33.35	0.021
LG05	477262	33.35	0.0227
LG05	693428	33.35	0.0197
LG05	556445	33.68	0.0076
LG05	591835	34.37	0.0035
LG05	295422	35.04	0.0162
LG05	441212	35.04	0.031
LG05	583950	35.04	0.0072
LG05	748868	35.04	0
LG05	186579	35.04	0.0075
LG05	729998	35.04	0.0035
LG05	788462	35.04	0.0159
LG05	817443	35.91	0.0296
LG05	834165	35.92	0.0035
LG05	353466	36.28	0
LG05	446607	36.28	0.0071
LG05	236657	36.28	0.0076
LG05	780679	36.28	0
LG05	789935	37.12	0.0147
LG05	428020	37.12	0.0159
LG05	553111	37.12	0
LG05	177561	37.12	0.0156
LG05	643273	37.12	0
LG05	411785	37.13	0.0076
LG05	384020	37.13	0.0142
LG05	30557	37.13	0
LG05	598711	37.13	0
LG05	564986	37.13	0
LG05	615178	37.13	0.0078
LG05	153716	37.13	0.0284
LG05	438609	37.26	0.0074
LG05	868164	37.33	0.007
LG05	615358	38.07	0
LG05	630621	38.08	0.0149
LG05	740039	38.08	0.0077
LG05	34015	38.74	0.0079
LG05	264429	38.74	0
LG05	865330	38.74	0
LG05	453305	38.74	0.0075
LG05	817315	38.74	0
LG05	197642	39.97	0
LG05	219782	39.98	0
LG05	391247	41.22	0
LG05	287853	41.23	0
LG05	200902	42.46	0.0208
LG05	527829	42.46	0.0072
LG05	476729	42.46	0.0068
LG05	575577	42.46	0.0037
LG05	819907	42.46	0.0426
LG05	655404	42.46	0
LG05	440007	42.46	0.0214
LG05	23024	42.46	0
LG05	733546	42.46	0
LG05	114304	42.46	0
LG05	254520	42.46	0.0081
LG05	422306	42.46	0.011
LG05	40114	42.46	0.0357
LG05	398704	42.46	0.0146
LG05	277386	43.12	0.0034
LG05	767687	43.12	0.0222
LG05	668372	43.12	0
LG05	416577	43.12	0.0075
LG05	420336	43.12	0.0246
LG05	141744	43.12	0.0079
LG05	324522	43.12	0
LG05	279303	43.12	0
LG05	419468	43.12	0.0072
LG05	573048	43.12	0.029
LG05	183318	43.12	0
LG05	256878	43.12	0
LG05	115876	43.12	0
LG05	357173	43.12	0
LG05	804807	43.12	0
LG05	889411	43.12	0
LG05	474961	43.12	0
LG05	72695	43.12	0.0149
LG05	881941	43.12	0.0075
LG05	854587	43.12	0.0145
LG05	846655	43.12	0
LG05	785358	43.12	0.0039
LG05	597742	43.12	0.0076
LG05	768678	43.12	0.0078
LG05	769169	43.12	0
LG05	826908	43.13	0.0219
LG05	589105	43.54	0.0151
LG05	64531	44.09	0
LG05	37612	44.4	0
LG05	265709	44.41	0
LG05	214164	46.68	0.0213
LG05	654768	46.68	0.0001
LG05	428979	46.69	0
LG05	580265	47.58	0.0194
LG05	290117	47.58	0
LG05	901781	48.35	0
LG06	850676	0	0
LG06	691847	0	0
LG06	617649	0.7	0
LG06	289935	0.7	0.0155
LG06	827261	0.7	0
LG06	109378	0.7	0
LG06	917153	0.7	0.0111
LG06	905897	0.7	0
LG06	26445	1.2	0.0075
LG06	316980	1.69	0
LG06	408378	2.37	0.0155
LG06	901520	2.37	0.015
LG06	208501	3.04	0
LG06	892292	3.71	0.0072
LG06	912745	3.71	0
LG06	304296	3.71	0.0097
LG06	760383	3.71	0.0079
LG06	208727	3.71	0
LG06	850598	3.71	0.0236
LG06	384144	3.71	0.0072
LG06	254584	4.44	0.0073
LG06	806638	4.44	0
LG06	40678	4.44	0.0071
LG06	320168	4.44	0.0074
LG06	727063	4.44	0
LG06	882154	4.44	0
LG06	230258	4.44	0.0081
LG06	64467	4.44	0.0078
LG06	391579	4.44	0.0075
LG06	270958	4.44	0
LG06	278623	4.44	0
LG06	267843	4.44	0.0069
LG06	532010	4.44	0.0073
LG06	215097	4.44	0.0152
LG06	166500	4.44	0
LG06	514809	4.44	0.0143
LG06	805167	4.44	0.0072
LG06	727693	4.44	0.0159
LG06	51553	4.44	0.0081
LG06	738556	4.89	0.0156
LG06	812350	4.89	0.0235
LG06	834361	5.79	0.023
LG06	253725	6.23	0
LG06	283726	6.23	0.0151
LG06	221385	6.68	0.0138
LG06	651678	6.68	0.007
LG06	36256	6.68	0
LG06	422958	6.68	0.015
LG06	321293	6.91	0.0298
LG06	552289	7.11	0.0133
LG06	147471	7.12	0
LG06	168527	7.12	0.0192
LG06	40533	7.28	0
LG06	690122	7.56	0.007
LG06	913694	7.56	0.0317
LG06	591541	7.56	0
LG06	550580	7.56	0.0159
LG06	390413	7.56	0
LG06	396102	8.58	0
LG06	686154	8.58	0.0073
LG06	206315	8.58	0.0077
LG06	818076	9.59	0.007
LG06	628930	9.59	0.0379
LG06	913230	9.59	0.0211
LG06	201109	9.59	0
LG06	690992	9.59	0
LG06	446576	9.59	0.0149
LG06	396460	9.59	0.0143
LG06	448564	9.59	0.0161
LG06	406070	9.59	0.007
LG06	416016	9.59	0.0074
LG06	619687	9.59	0.0064
LG06	858659	11.11	0
LG06	88923	11.62	0.0229
LG06	232558	11.62	0
LG06	149680	11.62	0.0163
LG06	430536	11.62	0
LG06	796602	11.62	0.0074
LG06	906127	11.62	0.015
LG06	844393	11.62	0
LG06	275280	11.62	0.0071
LG06	698832	11.62	0.0076
LG06	114818	11.62	0.0211
LG06	376402	11.62	0
LG06	775448	11.62	0
LG06	448187	11.62	0.0082
LG06	896326	11.62	0.0143
LG06	322531	11.62	0
LG06	63618	12.3	0.0069
LG06	564908	12.3	0.0237
LG06	755723	12.3	0.0072
LG06	815125	12.3	0.0155
LG06	477515	12.3	0.0219
LG06	398166	12.3	0.0079
LG06	117208	12.3	0.0079
LG06	312354	12.89	0.0072
LG06	623227	14.07	0
LG06	101482	14.66	0
LG06	188358	14.66	0.0081
LG06	755341	14.66	0.0152
LG06	764960	14.66	0
LG06	465499	14.66	0.0076
LG06	809431	14.66	0
LG06	571068	14.66	0.0069
LG06	170747	14.66	0.0078
LG06	155711	14.66	0.007
LG06	242346	14.66	0
LG06	815511	14.66	0
LG06	838768	14.66	0.0078
LG06	605296	14.66	0.0076
LG06	653894	14.66	0.0139
LG06	629266	15.09	0
LG06	392216	15.09	0.0071
LG06	618588	15.09	0
LG06	23869	15.09	0.0071
LG06	260479	15.09	0.0083
LG06	111621	16.33	0.0141
LG06	500104	16.33	0.0071
LG06	367568	16.33	0.0125
LG06	11993	16.33	0
LG06	852473	16.33	0
LG06	321099	16.67	0
LG06	698297	16.67	0
LG06	407331	16.67	0.0226
LG06	553067	16.67	0
LG06	655452	16.67	0.0072
LG06	869580	16.67	0.0072
LG06	221169	16.67	0.0379
LG06	326506	16.67	0.0041
LG06	633685	16.67	0.0076
LG06	878197	16.67	0.0148
LG06	910727	16.67	0.0035
LG06	835728	16.67	0.0071
LG06	867936	16.67	0.0165
LG06	187314	16.67	0.0145
LG06	768601	16.67	0.0079
LG06	815228	16.67	0.0079
LG06	712369	16.67	0
LG06	104169	16.67	0.0068
LG06	555016	16.67	0.0164
LG06	919169	16.67	0.0121
LG06	735616	17	0.0071
LG06	375292	17	0.0142
LG06	870512	17	0.0105
LG06	772393	17	0.0103
LG06	772357	17	0
LG06	233311	17	0.0069
LG06	243040	17	0
LG06	644958	17	0.0071
LG06	320480	17	0.0153
LG06	727532	17	0.0079
LG06	731027	17	0
LG06	521262	17	0.0071
LG06	107437	17	0.0112
LG06	68104	17	0.0082
LG06	252096	17	0
LG06	387836	17	0.0141
LG06	382340	17.5	0
LG06	914584	17.5	0.0074
LG06	457478	17.5	0
LG06	190031	18	0
LG06	688277	18	0.004
LG06	144205	18.34	0
LG06	244013	18.34	0.0041
LG06	680361	18.34	0.0113
LG06	627500	18.93	0
LG06	637648	19.52	0
LG06	556084	19.87	0
LG06	804439	20.62	0.0234
LG06	342330	20.62	0.0071
LG06	865076	21.36	0
LG06	225106	21.36	0.0074
LG06	815071	21.36	0.007
LG06	791741	21.36	0.0282
LG06	225017	21.36	0
LG06	649197	21.36	0.0142
LG06	769613	21.36	0.0312
LG06	290572	21.36	0.0071
LG06	816466	21.36	0
LG06	361461	21.36	0
LG06	636403	21.36	0.015
LG06	843836	21.36	0
LG06	333518	21.36	0.016
LG06	109108	21.36	0
LG06	467891	21.36	0.007
LG06	299043	21.36	0
LG06	288394	21.36	0.0077
LG06	414041	21.36	0.0072
LG06	305116	21.36	0.0074
LG06	147976	21.36	0
LG06	216094	21.36	0.0072
LG06	662951	21.36	0
LG06	710179	21.36	0.0072
LG06	900594	21.36	0.0079
LG06	788902	21.36	0.007
LG06	774611	21.36	0
LG06	193453	21.36	0.0081
LG06	841414	21.37	0
LG06	466727	21.55	0.0157
LG06	504186	21.55	0.0075
LG06	486701	21.73	0
LG06	794114	21.73	0.0281
LG06	387197	21.73	0.0079
LG06	610697	21.73	0.0072
LG06	366444	21.73	0
LG06	498575	22.09	0.0081
LG06	661344	22.09	0.014
LG06	886296	22.09	0
LG06	570636	22.09	0.0142
LG06	641625	22.09	0.0161
LG06	527611	22.09	0
LG06	550768	22.09	0
LG06	668202	22.09	0
LG06	751217	22.09	0
LG06	844289	23.34	0
LG06	548686	23.34	0.0147
LG06	822106	23.34	0.0138
LG06	710436	23.76	0.0138
LG06	467833	23.76	0.0071
LG06	522039	23.76	0
LG06	183193	23.76	0
LG06	884591	23.76	0.0079
LG06	907555	23.76	0.0146
LG06	814704	23.76	0.024
LG06	552584	23.76	0.008
LG06	644103	23.76	0
LG06	370392	23.76	0
LG06	802877	23.76	0.0078
LG06	483565	23.76	0
LG06	509092	23.76	0.0069
LG06	361157	23.76	0.0073
LG06	550549	23.76	0
LG06	433802	23.76	0.0157
LG06	378656	23.76	0.0074
LG06	315115	23.76	0.0141
LG06	805971	23.76	0
LG06	294563	23.76	0
LG06	558570	23.76	0
LG06	240192	23.76	0
LG06	382592	23.76	0.0077
LG06	916723	23.76	0.0072
LG06	285902	23.76	0.0152
LG06	878217	23.76	0.015
LG06	531817	23.76	0
LG06	101711	23.76	0
LG06	829135	23.76	0
LG06	605436	23.76	0
LG06	827146	23.76	0.0078
LG06	460141	23.76	0.0069
LG06	32203	23.76	0.031
LG06	348696	23.76	0.0154
LG06	450922	23.76	0.0165
LG06	109454	23.76	0
LG06	350592	23.76	0
LG06	796699	23.76	0.0248
LG06	784624	23.76	0.0217
LG06	498097	24.32	0
LG06	74146	24.32	0.0039
LG06	731554	24.32	0
LG06	459194	24.88	0.0232
LG06	110262	25.44	0.0164
LG06	814328	25.44	0.0073
LG06	549788	25.44	0
LG06	582669	25.44	0
LG06	604468	25.44	0.0068
LG06	49176	25.44	0.0159
LG06	771592	25.44	0
LG06	761733	25.44	0
LG06	240196	25.44	0.0144
LG06	911774	25.44	0.014
LG06	365835	25.44	0.007
LG06	468227	25.44	0.0077
LG06	534589	25.44	0.0075
LG06	518609	25.44	0
LG06	94334	25.44	0
LG06	371185	25.44	0
LG06	458706	25.44	0.0199
LG06	723971	25.44	0
LG06	521965	25.44	0
LG06	664694	25.44	0.0069
LG06	731961	26.68	0.0072
LG06	847928	26.68	0.0231
LG06	114075	26.68	0.0074
LG06	556270	26.68	0.0376
LG06	512767	26.68	0.031
LG06	186939	29.14	0.0111
LG06	593312	29.14	0.0217
LG06	374814	29.14	0
LG06	650121	29.14	0
LG06	896836	29.14	0.0156
LG06	27122	29.14	0.0073
LG06	477361	29.14	0.0075
LG06	508086	29.14	0
LG06	435126	29.14	0.0156
LG06	910294	29.14	0.0118
LG06	846650	29.14	0.0159
LG06	828177	29.14	0
LG06	860360	29.14	0.0078
LG06	421286	29.81	0.0181
LG06	655099	29.81	0
LG06	115296	29.81	0.0077
LG06	883875	29.81	0.007
LG06	680416	29.81	0.0109
LG06	396199	30.39	0
LG06	353422	30.39	0
LG06	731100	31.25	0.0156
LG06	561466	31.25	0.0226
LG06	565724	31.25	0
LG06	286939	32.11	0.0075
LG06	657910	32.11	0.0165
LG06	789674	32.11	0
LG06	216830	32.11	0.0117
LG06	329165	32.11	0.0072
LG06	712466	32.11	0.0115
LG06	277844	32.11	0
LG06	690509	32.11	0.008
LG06	764815	32.11	0
LG06	230297	32.11	0.0242
LG06	792427	32.11	0.0048
LG06	720982	32.62	0
LG06	842611	33.15	0
LG06	159791	34.57	0
LG06	457242	36.21	0
LG07	220182	0	0
LG07	185428	1.63	0.0113
LG07	155749	2.66	0
LG07	919049	2.66	0.0147
LG07	827754	2.66	0
LG07	658406	2.66	0
LG07	287610	2.66	0.0074
LG07	32559	2.66	0.0159
LG07	198226	2.66	0
LG07	237407	2.66	0.0157
LG07	69558	2.66	0.0423
LG07	505230	2.66	0.0142
LG07	896481	2.66	0.0154
LG07	556881	2.66	0.0068
LG07	182526	2.66	0
LG07	789628	2.66	0.0229
LG07	166238	2.66	0.0082
LG07	177790	2.66	0.0164
LG07	384460	2.66	0.0075
LG07	920271	2.66	0
LG07	672083	2.66	0.0078
LG07	439484	2.66	0.0315
LG07	585751	2.66	0.0072
LG07	642996	3.18	0.0082
LG07	565823	3.56	0.0074
LG07	449931	4.01	0.0147
LG07	568648	4.01	0
LG07	167992	4.01	0.0331
LG07	492222	4.01	0.007
LG07	656114	4.01	0.0165
LG07	559180	4.01	0.0222
LG07	210824	4.01	0.0072
LG07	815340	4.01	0.0229
LG07	737027	4.01	0.0161
LG07	885471	4.01	0.0069
LG07	284882	4.01	0.0078
LG07	19719	4.01	0
LG07	623923	4.01	0
LG07	540345	4.01	0
LG07	382678	4.01	0
LG07	503418	4.01	0
LG07	279512	4.01	0
LG07	139306	4.01	0
LG07	807351	4.01	0.016
LG07	380240	4.01	0.0073
LG07	760557	4.01	0.0159
LG07	249898	4.68	0.0083
LG07	97552	4.68	0.0238
LG07	72699	4.68	0.0145
LG07	610452	4.68	0
LG07	821131	4.68	0.0075
LG07	611634	4.68	0
LG07	506883	4.68	0
LG07	417126	4.68	0
LG07	578222	4.68	0.0222
LG07	457278	4.68	0.0149
LG07	889499	4.68	0
LG07	396620	4.88	0.032
LG07	877843	5.19	0.0073
LG07	459034	5.35	0.0157
LG07	783583	5.35	0.0208
LG07	483915	5.35	0.015
LG07	665148	5.35	0
LG07	713383	5.35	0
LG07	679695	5.35	0.008
LG07	640455	5.35	0.0294
LG07	295514	5.35	0
LG07	433862	5.35	0.0149
LG07	361902	5.35	0.0315
LG07	784649	5.35	0
LG07	12127	5.35	0.0149
LG07	23680	5.35	0.0073
LG07	458024	5.35	0.0154
LG07	835906	5.35	0
LG07	220938	5.35	0.008
LG07	695620	5.35	0.0515
LG07	366171	5.35	0.0074
LG07	162303	5.35	0.0074
LG07	373836	5.35	0.024
LG07	20193	5.35	0
LG07	205342	5.35	0.0075
LG07	104838	5.35	0.007
LG07	511249	5.7	0.0213
LG07	72538	5.71	0.0075
LG07	525064	6.07	0.0073
LG07	460683	6.07	0.0164
LG07	207943	6.07	0.0074
LG07	283025	6.07	0
LG07	67946	6.07	0
LG07	95315	6.07	0
LG07	386274	6.07	0.0236
LG07	119279	6.07	0.0211
LG07	140505	6.07	0.0121
LG07	296892	6.07	0.0221
LG07	420984	6.07	0.0072
LG07	336518	6.07	0.0071
LG07	664889	6.07	0
LG07	522388	6.07	0.0072
LG07	50284	6.07	0.0143
LG07	864289	6.07	0
LG07	681799	6.07	0
LG07	424965	6.07	0.0234
LG07	393636	6.07	0.048
LG07	829689	6.07	0.0075
LG07	826507	6.07	0
LG07	673035	6.07	0.0074
LG07	267273	6.07	0.0075
LG07	576080	6.07	0
LG07	401299	6.07	0
LG07	906491	6.07	0
LG07	71052	6.07	0.0073
LG07	633028	6.07	0
LG07	322715	6.76	0.0073
LG07	836285	7.11	0.0146
LG07	707484	7.11	0.0037
LG07	241212	7.11	0
LG07	15753	7.11	0.0071
LG07	41028	7.8	0.0149
LG07	576519	7.8	0.0135
LG07	165298	7.8	0.0292
LG07	331926	7.8	0
LG07	634204	7.8	0.0228
LG07	591255	7.8	0.0076
LG07	584869	7.8	0
LG07	757049	7.8	0
LG07	479223	7.8	0.0079
LG07	656314	8.2	0.0075
LG07	776334	8.2	0.0227
LG07	888793	8.2	0.0075
LG07	383076	8.2	0.016
LG07	920254	8.2	0.0154
LG07	773154	8.2	0.0152
LG07	179258	8.2	0.0073
LG07	691472	8.2	0.0308
LG07	119103	8.2	0
LG07	417613	8.2	0.0076
LG07	672283	8.2	0.008
LG07	85449	8.2	0.0076
LG07	629414	8.2	0.0148
LG07	816595	8.2	0
LG07	879933	8.2	0
LG07	773295	8.2	0
LG07	138854	8.2	0.0074
LG07	312251	8.2	0
LG07	707149	8.2	0.0242
LG07	573716	8.2	0.0303
LG07	399360	8.2	0
LG07	522169	8.2	0.0155
LG07	601327	8.2	0.0317
LG07	282521	8.2	0.0236
LG07	756508	8.2	0.0082
LG07	765722	8.2	0.0164
LG07	731431	8.2	0.0074
LG07	825553	8.2	0.0072
LG07	638396	8.2	0
LG07	385110	8.2	0
LG07	806030	8.2	0.0143
LG07	553178	8.2	0
LG07	311841	8.2	0
LG07	517888	8.2	0
LG07	481958	8.2	0
LG07	747424	8.2	0.0142
LG07	661851	8.2	0.0079
LG07	107319	8.2	0.0069
LG07	515177	8.2	0.0148
LG07	864019	8.2	0.0116
LG07	79335	8.2	0
LG07	726503	8.66	0
LG07	857952	9.21	0.0239
LG07	778609	9.62	0
LG07	895451	9.63	0.0071
LG07	710942	10.93	0
LG07	724450	10.93	0.0075
LG07	264372	10.93	0.007
LG07	494924	10.93	0
LG07	387861	11.54	0.0069
LG07	357690	11.54	0
LG07	222284	11.54	0
LG07	523866	12.5	0.0156
LG07	142960	12.97	0
LG07	669092	12.97	0.0157
LG07	542625	12.97	0.0159
LG07	222019	12.97	0.0242
LG07	839331	12.97	0.016
LG07	807364	12.97	0.0163
LG07	209586	12.97	0.0391
LG07	804902	12.97	0.0082
LG07	482629	15.6	0.0082
LG07	286236	15.61	0.0308
LG07	590306	15.61	0
LG07	391841	15.61	0.0143
LG07	108483	15.61	0.0159
LG07	377193	15.61	0
LG07	225670	15.61	0.0219
LG07	436822	15.61	0
LG07	589724	15.61	0.0074
LG07	16755	15.61	0
LG07	492699	15.61	0
LG07	45647	15.61	0
LG07	229604	15.61	0.0236
LG07	279062	15.61	0
LG07	246196	15.61	0.024
LG07	507928	15.61	0.0072
[truncated: 4,859 more rows]
